# Supplementary material for: Gene Validation and Remodelling Using Proteogenomics of Phytophthora cinnamomi, the Causal Agent of Dieback
Source: Front Microbiol. 2021 Jul 15;12:665396. doi: 10.3389/fmicb.2021.665396 (PMC8360494; doi:10.3389/fmicb.2021.665396)
Supplement: Supplementary Material 1 — PFAM domain assignment of proteins identified in each sub-proteome. [file Table_1.XLSX]

## Sheet: Sheet1
PFAM domain assignment of mycelia, secretome and zoospore
Mycelia				Secretome				Zoospore
Protein ID	PFAM ID	PFAM description		Protein ID	PFAM ID	PFAM description		Protein ID	PFAM ID	PFAM description
jgi|Phyci1|270129|estExt_Genewise1.C_170130	PF00246.23	Peptidase_M14		jgi|Phyci1|87085|fgenesh1_pm.229_#_12	PF00244.19	14/03/2003		jgi|Phyci1|216541|e_gw1.17.42.1	PF00664.22	ABC_membrane
jgi|Phyci1|78610|fgenesh1_pm.17_#_40	PF00888.21	Cullin		jgi|Phyci1|90429|fgenesh1_kg.10_#_77_#_Locus3788v1rpkm50.26	PF10417.8	1-cysPrx_C		jgi|Phyci1|216541|e_gw1.17.42.1	PF00005.26	ABC_tran
jgi|Phyci1|78610|fgenesh1_pm.17_#_40	PF10557.8	Cullin_Nedd8		jgi|Phyci1|317012|estExt_Genewise1Plus.C_860032	PF10417.8	1-cysPrx_C		jgi|Phyci1|216541|e_gw1.17.42.1	PF00664.22	ABC_membrane
jgi|Phyci1|216541|e_gw1.17.42.1	PF00664.22	ABC_membrane		jgi|Phyci1|317062|estExt_Genewise1Plus.C_860090	PF10417.8	1-cysPrx_C		jgi|Phyci1|216541|e_gw1.17.42.1	PF00005.26	ABC_tran
jgi|Phyci1|216541|e_gw1.17.42.1	PF00005.26	ABC_tran		jgi|Phyci1|320644|estExt_Genewise1Plus.C_1220071	PF10417.8	1-cysPrx_C		jgi|Phyci1|78591|fgenesh1_pm.17_#_21	PF04712.11	Radial_spoke
jgi|Phyci1|216541|e_gw1.17.42.1	PF00664.22	ABC_membrane		jgi|Phyci1|16964|gm1.16964_g	PF01257.18	2Fe-2S_thioredx		jgi|Phyci1|78591|fgenesh1_pm.17_#_21	PF04712.11	Radial_spoke
jgi|Phyci1|216541|e_gw1.17.42.1	PF00005.26	ABC_tran		jgi|Phyci1|76642|fgenesh1_pm.5_#_122	PF00389.29	2-Hacid_dh		jgi|Phyci1|216328|e_gw1.17.289.1	PF02036.16	SCP2
jgi|Phyci1|78599|fgenesh1_pm.17_#_29	PF00995.22	Sec1		jgi|Phyci1|218480|e_gw1.22.480.1	PF00389.29	2-Hacid_dh		jgi|Phyci1|216328|e_gw1.17.289.1	PF02036.16	SCP2
jgi|Phyci1|4215|gm1.4215_g	PF00005.26	ABC_tran		jgi|Phyci1|98203|fgenesh1_kg.206_#_20_#_Locus550v1rpkm547.04	PF00389.29	2-Hacid_dh		jgi|Phyci1|216347|e_gw1.17.303.1	PF11894.7	Nup192
jgi|Phyci1|4215|gm1.4215_g	PF01061.23	ABC2_membrane		jgi|Phyci1|73022|fgenesh1_pg.220_#_28	PF00389.29	2-Hacid_dh		jgi|Phyci1|4196|gm1.4196_g	PF00181.22	Ribosomal_L2
jgi|Phyci1|4215|gm1.4215_g	PF00005.26	ABC_tran		jgi|Phyci1|73023|fgenesh1_pg.220_#_29	PF00389.29	2-Hacid_dh		jgi|Phyci1|4196|gm1.4196_g	PF03947.17	Ribosomal_L2_C
jgi|Phyci1|4215|gm1.4215_g	PF01061.23	ABC2_membrane		jgi|Phyci1|98380|fgenesh1_kg.220_#_32_#_Locus2662v1rpkm78.32	PF00389.29	2-Hacid_dh		jgi|Phyci1|63640|fgenesh1_pg.16_#_160	PF00183.17	HSP90
jgi|Phyci1|216328|e_gw1.17.289.1	PF02036.16	SCP2		jgi|Phyci1|109684|estExt_fgenesh1_pm.C_2200047	PF00389.29	2-Hacid_dh		jgi|Phyci1|91226|fgenesh1_kg.16_#_135_#_Locus7536v1rpkm17.96	PF00085.19	Thioredoxin
jgi|Phyci1|216328|e_gw1.17.289.1	PF02036.16	SCP2		jgi|Phyci1|99332|fgenesh1_kg.311_#_9_#_Locus12997v1rpkm3.27	PF00389.29	2-Hacid_dh		jgi|Phyci1|216157|e_gw1.16.141.1	PF05383.16	La
jgi|Phyci1|216537|e_gw1.17.300.1	PF08550.9	DUF1752		jgi|Phyci1|76642|fgenesh1_pm.5_#_122	PF02826.18	2-Hacid_dh_C		jgi|Phyci1|216157|e_gw1.16.141.1	PF08777.10	RRM_3
jgi|Phyci1|216537|e_gw1.17.300.1	PF00069.24	Pkinase		jgi|Phyci1|218480|e_gw1.22.480.1	PF02826.18	2-Hacid_dh_C		jgi|Phyci1|25995|estExt_Genemark1.C_160180	PF13409.5	GST_N_2
jgi|Phyci1|216347|e_gw1.17.303.1	PF11894.7	Nup192		jgi|Phyci1|94966|fgenesh1_kg.79_#_24_#_Locus2530v1rpkm83.07	PF02826.18	2-Hacid_dh_C		jgi|Phyci1|25995|estExt_Genemark1.C_160180	PF13410.5	GST_C_2
jgi|Phyci1|4196|gm1.4196_g	PF00181.22	Ribosomal_L2		jgi|Phyci1|98203|fgenesh1_kg.206_#_20_#_Locus550v1rpkm547.04	PF02826.18	2-Hacid_dh_C		jgi|Phyci1|4163|gm1.4163_g	PF08156.12	NOP5NT
jgi|Phyci1|4196|gm1.4196_g	PF03947.17	Ribosomal_L2_C		jgi|Phyci1|73022|fgenesh1_pg.220_#_28	PF02826.18	2-Hacid_dh_C		jgi|Phyci1|4163|gm1.4163_g	PF01798.17	Nop
jgi|Phyci1|63640|fgenesh1_pg.16_#_160	PF00183.17	HSP90		jgi|Phyci1|73023|fgenesh1_pg.220_#_29	PF02826.18	2-Hacid_dh_C		jgi|Phyci1|383688|CE52634_14236	PF00403.25	HMA
jgi|Phyci1|91226|fgenesh1_kg.16_#_135_#_Locus7536v1rpkm17.96	PF00085.19	Thioredoxin		jgi|Phyci1|98380|fgenesh1_kg.220_#_32_#_Locus2662v1rpkm78.32	PF02826.18	2-Hacid_dh_C		jgi|Phyci1|383688|CE52634_14236	PF00403.25	HMA
jgi|Phyci1|216157|e_gw1.16.141.1	PF05383.16	La		jgi|Phyci1|109684|estExt_fgenesh1_pm.C_2200047	PF02826.18	2-Hacid_dh_C		jgi|Phyci1|383688|CE52634_14236	PF00403.25	HMA
jgi|Phyci1|216157|e_gw1.16.141.1	PF08777.10	RRM_3		jgi|Phyci1|99332|fgenesh1_kg.311_#_9_#_Locus12997v1rpkm3.27	PF02826.18	2-Hacid_dh_C		jgi|Phyci1|383688|CE52634_14236	PF00403.25	HMA
jgi|Phyci1|25995|estExt_Genemark1.C_160180	PF13409.5	GST_N_2		jgi|Phyci1|308848|estExt_Genewise1Plus.C_340319	PF00198.22	2-oxoacid_dh		jgi|Phyci1|383688|CE52634_14236	PF00403.25	HMA
jgi|Phyci1|25995|estExt_Genemark1.C_160180	PF13410.5	GST_C_2		jgi|Phyci1|94944|fgenesh1_kg.79_#_2_#_Locus775v1rpkm343.06	PF00198.22	2-oxoacid_dh		jgi|Phyci1|383688|CE52634_14236	PF00122.19	E1-E2_ATPase
jgi|Phyci1|91207|fgenesh1_kg.16_#_116_#_Locus6895v1rpkm21.27	PF10508.8	Proteasom_PSMB		jgi|Phyci1|251057|e_gw1.217.22.1	PF00198.22	2-oxoacid_dh		jgi|Phyci1|383688|CE52634_14236	PF00702.25	Hydrolase
jgi|Phyci1|4163|gm1.4163_g	PF08156.12	NOP5NT		jgi|Phyci1|208478|e_gw1.4.960.1	PF16078.4	2-oxogl_dehyd_N		jgi|Phyci1|383616|CE52562_14034	PF00795.21	CN_hydrolase
jgi|Phyci1|4163|gm1.4163_g	PF01798.17	Nop		jgi|Phyci1|70216|fgenesh1_pg.118_#_8	PF00725.21	3HCDH		jgi|Phyci1|4155|gm1.4155_g	PF00106.24	adh_short
jgi|Phyci1|383688|CE52634_14236	PF00403.25	HMA		jgi|Phyci1|99951|fgenesh1_kg.873_#_1_#_Locus1437v1rpkm161.74	PF00725.21	3HCDH		jgi|Phyci1|63598|fgenesh1_pg.16_#_118	PF13793.5	Pribosyltran_N
jgi|Phyci1|383688|CE52634_14236	PF00403.25	HMA		jgi|Phyci1|70216|fgenesh1_pg.118_#_8	PF02737.17	3HCDH_N		jgi|Phyci1|63598|fgenesh1_pg.16_#_118	PF14572.5	Pribosyl_synth
jgi|Phyci1|383688|CE52634_14236	PF00403.25	HMA		jgi|Phyci1|99951|fgenesh1_kg.873_#_1_#_Locus1437v1rpkm161.74	PF02737.17	3HCDH_N		jgi|Phyci1|63597|fgenesh1_pg.16_#_117	PF13589.5	HATPase_c_3
jgi|Phyci1|383688|CE52634_14236	PF00403.25	HMA		jgi|Phyci1|320259|estExt_Genewise1Plus.C_1190061	PF16121.4	40S_S4_C		jgi|Phyci1|63597|fgenesh1_pg.16_#_117	PF00183.17	HSP90
jgi|Phyci1|383688|CE52634_14236	PF00403.25	HMA		jgi|Phyci1|210747|e_gw1.6.48.1	PF00393.18	6PGD		jgi|Phyci1|91193|fgenesh1_kg.16_#_102_#_Locus840v1rpkm311.24	PF01565.22	FAD_binding_4
jgi|Phyci1|383688|CE52634_14236	PF00122.19	E1-E2_ATPase		jgi|Phyci1|96828|fgenesh1_kg.140_#_14_#_Locus4590v1rpkm39.21	PF00962.21	A_deaminase		jgi|Phyci1|91193|fgenesh1_kg.16_#_102_#_Locus840v1rpkm311.24	PF02913.18	FAD-oxidase_C
jgi|Phyci1|383688|CE52634_14236	PF00702.25	Hydrolase		jgi|Phyci1|96828|fgenesh1_kg.140_#_14_#_Locus4590v1rpkm39.21	PF00962.21	A_deaminase		jgi|Phyci1|102637|estExt_fgenesh1_pm.C_160117	PF13181.5	TPR_8
jgi|Phyci1|383616|CE52562_14034	PF00795.21	CN_hydrolase		jgi|Phyci1|89796|fgenesh1_kg.5_#_204_#_Locus3512v1rpkm55.32	PF00696.27	AA_kinase		jgi|Phyci1|4126|gm1.4126_g	PF02798.19	GST_N
jgi|Phyci1|4155|gm1.4155_g	PF00106.24	adh_short		jgi|Phyci1|67607|fgenesh1_pg.65_#_50	PF00696.27	AA_kinase		jgi|Phyci1|4125|gm1.4125_g	PF02798.19	GST_N
jgi|Phyci1|63598|fgenesh1_pg.16_#_118	PF13793.5	Pribosyltran_N		jgi|Phyci1|256730|e_gw1.310.35.1	PF00696.27	AA_kinase		jgi|Phyci1|4125|gm1.4125_g	PF14497.5	GST_C_3
jgi|Phyci1|63598|fgenesh1_pg.16_#_118	PF14572.5	Pribosyl_synth		jgi|Phyci1|297390|estExt_Genewise1Plus.C_1_t10357	PF00004.28	AAA		jgi|Phyci1|78503|fgenesh1_pm.16_#_111	PF02798.19	GST_N
jgi|Phyci1|63597|fgenesh1_pg.16_#_117	PF13589.5	HATPase_c_3		jgi|Phyci1|94225|fgenesh1_kg.65_#_21_#_Locus1746v1rpkm128.34	PF00004.28	AAA		jgi|Phyci1|78503|fgenesh1_pm.16_#_111	PF14497.5	GST_C_3
jgi|Phyci1|63597|fgenesh1_pg.16_#_117	PF00183.17	HSP90		jgi|Phyci1|230640|e_gw1.65.220.1	PF00004.28	AAA		jgi|Phyci1|91163|fgenesh1_kg.16_#_72_#_Locus6947v1rpkm20.94	PF02900.17	LigB
jgi|Phyci1|91193|fgenesh1_kg.16_#_102_#_Locus840v1rpkm311.24	PF01565.22	FAD_binding_4		jgi|Phyci1|94817|fgenesh1_kg.75_#_23_#_Locus2539v1rpkm82.68	PF00004.28	AAA		jgi|Phyci1|91159|fgenesh1_kg.16_#_68_#_Locus1910v1rpkm116.22	PF05093.12	CIAPIN1
jgi|Phyci1|91193|fgenesh1_kg.16_#_102_#_Locus840v1rpkm311.24	PF02913.18	FAD-oxidase_C		jgi|Phyci1|282367|estExt_Genewise1.C_840092	PF00004.28	AAA		jgi|Phyci1|91159|fgenesh1_kg.16_#_68_#_Locus1910v1rpkm116.22	PF05093.12	CIAPIN1
jgi|Phyci1|102637|estExt_fgenesh1_pm.C_160117	PF13181.5	TPR_8		jgi|Phyci1|12073|gm1.12073_g	PF00004.28	AAA		jgi|Phyci1|63543|fgenesh1_pg.16_#_63	PF03030.15	H_PPase
jgi|Phyci1|4126|gm1.4126_g	PF02798.19	GST_N		jgi|Phyci1|12073|gm1.12073_g	PF00004.28	AAA		jgi|Phyci1|304704|estExt_Genewise1Plus.C_16_t10212	PF01370.20	Epimerase
jgi|Phyci1|4125|gm1.4125_g	PF02798.19	GST_N		jgi|Phyci1|97081|fgenesh1_kg.148_#_45_#_Locus2593v1rpkm80.58	PF00004.28	AAA		jgi|Phyci1|304698|estExt_Genewise1Plus.C_16_t10201	PF05653.13	Mg_trans_NIPA
jgi|Phyci1|4125|gm1.4125_g	PF14497.5	GST_C_3		jgi|Phyci1|33961|estExt_Genemark1.C_2110022	PF00004.28	AAA		jgi|Phyci1|25914|estExt_Genemark1.C_160061	PF00628.28	PHD
jgi|Phyci1|78503|fgenesh1_pm.16_#_111	PF02798.19	GST_N		jgi|Phyci1|87564|fgenesh1_pm.271_#_2	PF00004.28	AAA		jgi|Phyci1|4055|gm1.4055_g	PF00923.18	TAL_FSA
jgi|Phyci1|78503|fgenesh1_pm.16_#_111	PF14497.5	GST_C_3		jgi|Phyci1|87564|fgenesh1_pm.271_#_2	PF00004.28	AAA		jgi|Phyci1|269768|estExt_Genewise1.C_16_t10162	PF02771.15	Acyl-CoA_dh_N
jgi|Phyci1|78490|fgenesh1_pm.16_#_98	PF00814.24	Peptidase_M22		jgi|Phyci1|87564|fgenesh1_pm.271_#_2	PF00004.28	AAA		jgi|Phyci1|269768|estExt_Genewise1.C_16_t10162	PF02770.18	Acyl-CoA_dh_M
jgi|Phyci1|91163|fgenesh1_kg.16_#_72_#_Locus6947v1rpkm20.94	PF02900.17	LigB		jgi|Phyci1|87564|fgenesh1_pm.271_#_2	PF00004.28	AAA		jgi|Phyci1|269768|estExt_Genewise1.C_16_t10162	PF00441.23	Acyl-CoA_dh_1
jgi|Phyci1|63543|fgenesh1_pg.16_#_63	PF03030.15	H_PPase		jgi|Phyci1|87564|fgenesh1_pm.271_#_2	PF13086.5	AAA_11		jgi|Phyci1|91135|fgenesh1_kg.16_#_44_#_Locus9054v1rpkm11.79	PF00153.26	Mito_carr
jgi|Phyci1|4075|gm1.4075_g	PF01370.20	Epimerase		jgi|Phyci1|87564|fgenesh1_pm.271_#_2	PF13087.5	AAA_12		jgi|Phyci1|91135|fgenesh1_kg.16_#_44_#_Locus9054v1rpkm11.79	PF00153.26	Mito_carr
jgi|Phyci1|304704|estExt_Genewise1Plus.C_16_t10212	PF01370.20	Epimerase		jgi|Phyci1|95069|fgenesh1_kg.82_#_18_#_Locus2757v1rpkm74.83	PF07724.13	AAA_2		jgi|Phyci1|91135|fgenesh1_kg.16_#_44_#_Locus9054v1rpkm11.79	PF00153.26	Mito_carr
jgi|Phyci1|4060|gm1.4060_g	PF02736.18	Myosin_N		jgi|Phyci1|95069|fgenesh1_kg.82_#_18_#_Locus2757v1rpkm74.83	PF13401.5	AAA_22		jgi|Phyci1|4052|gm1.4052_g	PF01926.22	MMR_HSR1
jgi|Phyci1|4060|gm1.4060_g	PF00063.20	Myosin_head		jgi|Phyci1|235121|e_gw1.85.97.1	PF13500.5	AAA_26		jgi|Phyci1|4052|gm1.4052_g	PF16897.4	MMR_HSR1_Xtn
jgi|Phyci1|4060|gm1.4060_g	PF00612.26	IQ		jgi|Phyci1|209466|e_gw1.5.29.1	PF12774.6	AAA_6		jgi|Phyci1|4052|gm1.4052_g	PF02824.20	TGS
jgi|Phyci1|4060|gm1.4060_g	PF00612.26	IQ		jgi|Phyci1|60880|fgenesh1_pg.2_#_74	PF12774.6	AAA_6		jgi|Phyci1|382052|CE50998_3221	PF00749.20	tRNA-synt_1c
jgi|Phyci1|4060|gm1.4060_g	PF00612.26	IQ		jgi|Phyci1|209466|e_gw1.5.29.1	PF12775.6	AAA_7		jgi|Phyci1|216249|e_gw1.16.260.1	PF00755.19	Carn_acyltransf
jgi|Phyci1|4060|gm1.4060_g	PF00612.26	IQ		jgi|Phyci1|209466|e_gw1.5.29.1	PF12780.6	AAA_8		jgi|Phyci1|91116|fgenesh1_kg.16_#_25_#_Locus6566v1rpkm23.06	PF01423.21	LSM
jgi|Phyci1|4060|gm1.4060_g	PF00612.26	IQ		jgi|Phyci1|209466|e_gw1.5.29.1	PF12781.6	AAA_9		jgi|Phyci1|25877|estExt_Genemark1.C_160021	PF15511.5	CENP-T_C
jgi|Phyci1|4060|gm1.4060_g	PF12796.6	Ank_2		jgi|Phyci1|60880|fgenesh1_pg.2_#_74	PF12781.6	AAA_9		jgi|Phyci1|91105|fgenesh1_kg.16_#_14_#_Locus7156v1rpkm19.93	PF04057.11	Rep-A_N
jgi|Phyci1|4060|gm1.4060_g	PF00169.28	PH		jgi|Phyci1|92973|fgenesh1_kg.42_#_34_#_Locus10689v1rpkm7.23	PF03417.15	AAT		jgi|Phyci1|91105|fgenesh1_kg.16_#_14_#_Locus7156v1rpkm19.93	PF01336.24	tRNA_anti-codon
jgi|Phyci1|4060|gm1.4060_g	PF12796.6	Ank_2		jgi|Phyci1|119180|estExt_fgenesh1_pg.C_1470005	PF00005.26	ABC_tran		jgi|Phyci1|91105|fgenesh1_kg.16_#_14_#_Locus7156v1rpkm19.93	PF16900.4	REPA_OB_2
jgi|Phyci1|4060|gm1.4060_g	PF14186.5	Aida_C2		jgi|Phyci1|119180|estExt_fgenesh1_pg.C_1470005	PF00005.26	ABC_tran		jgi|Phyci1|91105|fgenesh1_kg.16_#_14_#_Locus7156v1rpkm19.93	PF08646.9	Rep_fac-A_C
jgi|Phyci1|216180|e_gw1.16.339.1	PF08700.10	Vps51		jgi|Phyci1|98838|fgenesh1_kg.255_#_7_#_Locus4036v1rpkm46.26	PF00005.26	ABC_tran		jgi|Phyci1|215893|e_gw1.16.132.1	PF11942.7	Spt5_N
jgi|Phyci1|25914|estExt_Genemark1.C_160061	PF00628.28	PHD		jgi|Phyci1|98838|fgenesh1_kg.255_#_7_#_Locus4036v1rpkm46.26	PF00005.26	ABC_tran		jgi|Phyci1|215893|e_gw1.16.132.1	PF03439.12	Spt5-NGN
jgi|Phyci1|4055|gm1.4055_g	PF00923.18	TAL_FSA		jgi|Phyci1|294879|estExt_Genewise1.C_3000050	PF00005.26	ABC_tran		jgi|Phyci1|215893|e_gw1.16.132.1	PF00467.28	KOW
jgi|Phyci1|269768|estExt_Genewise1.C_16_t10162	PF02771.15	Acyl-CoA_dh_N		jgi|Phyci1|294879|estExt_Genewise1.C_3000050	PF00005.26	ABC_tran		jgi|Phyci1|126817|gw1.16.130.1	PF00642.23	zf-CCCH
jgi|Phyci1|269768|estExt_Genewise1.C_16_t10162	PF02770.18	Acyl-CoA_dh_M		jgi|Phyci1|98838|fgenesh1_kg.255_#_7_#_Locus4036v1rpkm46.26	PF12848.6	ABC_tran_Xtn		jgi|Phyci1|126817|gw1.16.130.1	PF00642.23	zf-CCCH
jgi|Phyci1|269768|estExt_Genewise1.C_16_t10162	PF00441.23	Acyl-CoA_dh_1		jgi|Phyci1|119180|estExt_fgenesh1_pg.C_1470005	PF01061.23	ABC2_membrane		jgi|Phyci1|91094|fgenesh1_kg.16_#_3_#_Locus4071v1rpkm45.85	PF00899.20	ThiF
jgi|Phyci1|91135|fgenesh1_kg.16_#_44_#_Locus9054v1rpkm11.79	PF00153.26	Mito_carr		jgi|Phyci1|119180|estExt_fgenesh1_pg.C_1470005	PF01061.23	ABC2_membrane		jgi|Phyci1|91094|fgenesh1_kg.16_#_3_#_Locus4071v1rpkm45.85	PF16190.4	E1_FCCH
jgi|Phyci1|91135|fgenesh1_kg.16_#_44_#_Locus9054v1rpkm11.79	PF00153.26	Mito_carr		jgi|Phyci1|89229|fgenesh1_kg.3_#_51_#_Locus12314v1rpkm4.08	PF04083.15	Abhydro_lipase		jgi|Phyci1|91094|fgenesh1_kg.16_#_3_#_Locus4071v1rpkm45.85	PF16191.4	E1_4HB
jgi|Phyci1|91135|fgenesh1_kg.16_#_44_#_Locus9054v1rpkm11.79	PF00153.26	Mito_carr		jgi|Phyci1|91392|fgenesh1_kg.19_#_10_#_Locus7699v1rpkm17.27	PF02230.15	Abhydrolase_2		jgi|Phyci1|91094|fgenesh1_kg.16_#_3_#_Locus4071v1rpkm45.85	PF00899.20	ThiF
jgi|Phyci1|4052|gm1.4052_g	PF01926.22	MMR_HSR1		jgi|Phyci1|273440|estExt_Genewise1.C_310337	PF07859.12	Abhydrolase_3		jgi|Phyci1|91094|fgenesh1_kg.16_#_3_#_Locus4071v1rpkm45.85	PF10585.8	UBA_e1_thiolCys
jgi|Phyci1|4052|gm1.4052_g	PF16897.4	MMR_HSR1_Xtn		jgi|Phyci1|273440|estExt_Genewise1.C_310337	PF07859.12	Abhydrolase_3		jgi|Phyci1|91094|fgenesh1_kg.16_#_3_#_Locus4071v1rpkm45.85	PF09358.9	E1_UFD
jgi|Phyci1|4052|gm1.4052_g	PF02824.20	TGS		jgi|Phyci1|237776|e_gw1.101.194.1	PF07859.12	Abhydrolase_3		jgi|Phyci1|304486|estExt_Genewise1Plus.C_150353	PF02197.16	RIIa
jgi|Phyci1|216249|e_gw1.16.260.1	PF00755.19	Carn_acyltransf		jgi|Phyci1|92428|fgenesh1_kg.33_#_53_#_Locus750v1rpkm360.38	PF03992.15	ABM		jgi|Phyci1|304486|estExt_Genewise1Plus.C_150353	PF00625.20	Guanylate_kin
jgi|Phyci1|91116|fgenesh1_kg.16_#_25_#_Locus6566v1rpkm23.06	PF01423.21	LSM		jgi|Phyci1|212320|e_gw1.9.55.1	PF16177.4	ACAS_N		jgi|Phyci1|91087|fgenesh1_kg.15_#_108_#_Locus5014v1rpkm34.95	PF12796.6	Ank_2
jgi|Phyci1|78413|fgenesh1_pm.16_#_21	PF04757.13	Pex2_Pex12		jgi|Phyci1|272|gm1.272_g	PF16177.4	ACAS_N		jgi|Phyci1|377089|CE46035_9135	PF00855.16	PWWP
jgi|Phyci1|91107|fgenesh1_kg.16_#_16_#_Locus11025v1rpkm6.45	PF00125.23	Histone		jgi|Phyci1|88697|fgenesh1_kg.1_#_14_#_Locus470v1rpkm656.95	PF00887.18	ACBP		jgi|Phyci1|63441|fgenesh1_pg.15_#_84	PF02798.19	GST_N
jgi|Phyci1|25877|estExt_Genemark1.C_160021	PF15511.5	CENP-T_C		jgi|Phyci1|225957|e_gw1.47.151.1	PF08326.11	ACC_central		jgi|Phyci1|63441|fgenesh1_pg.15_#_84	PF00043.24	GST_C
jgi|Phyci1|91105|fgenesh1_kg.16_#_14_#_Locus7156v1rpkm19.93	PF04057.11	Rep-A_N		jgi|Phyci1|29600|estExt_Genemark1.C_670056	PF00871.16	Acetate_kinase		jgi|Phyci1|25819|estExt_Genemark1.C_150113	PF02798.19	GST_N
jgi|Phyci1|91105|fgenesh1_kg.16_#_14_#_Locus7156v1rpkm19.93	PF01336.24	tRNA_anti-codon		jgi|Phyci1|103633|estExt_fgenesh1_pm.C_300009	PF00330.19	Aconitase		jgi|Phyci1|25819|estExt_Genemark1.C_150113	PF00043.24	GST_C
jgi|Phyci1|91105|fgenesh1_kg.16_#_14_#_Locus7156v1rpkm19.93	PF16900.4	REPA_OB_2		jgi|Phyci1|114819|estExt_fgenesh1_pg.C_340035	PF00330.19	Aconitase		jgi|Phyci1|215431|e_gw1.15.215.1	PF08638.10	Med14
jgi|Phyci1|91105|fgenesh1_kg.16_#_14_#_Locus7156v1rpkm19.93	PF08646.9	Rep_fac-A_C		jgi|Phyci1|21516|gm1.21516_g	PF00330.19	Aconitase		jgi|Phyci1|3940|gm1.3940_g	PF00085.19	Thioredoxin
jgi|Phyci1|215893|e_gw1.16.132.1	PF11942.7	Spt5_N		jgi|Phyci1|103633|estExt_fgenesh1_pm.C_300009	PF00694.18	Aconitase_C		jgi|Phyci1|3940|gm1.3940_g	PF00085.19	Thioredoxin
jgi|Phyci1|215893|e_gw1.16.132.1	PF03439.12	Spt5-NGN		jgi|Phyci1|114819|estExt_fgenesh1_pg.C_340035	PF00694.18	Aconitase_C		jgi|Phyci1|3940|gm1.3940_g	PF07749.11	ERp29
jgi|Phyci1|215893|e_gw1.16.132.1	PF00467.28	KOW		jgi|Phyci1|21516|gm1.21516_g	PF00694.18	Aconitase_C		jgi|Phyci1|215661|e_gw1.15.198.1	PF13181.5	TPR_8
jgi|Phyci1|126817|gw1.16.130.1	PF00642.23	zf-CCCH		jgi|Phyci1|288755|estExt_Genewise1.C_1550033	PF01756.18	ACOX		jgi|Phyci1|559012|MIX8804_8737_47	PF02136.19	NTF2
jgi|Phyci1|126817|gw1.16.130.1	PF00642.23	zf-CCCH		jgi|Phyci1|111395|estExt_fgenesh1_pg.C_20044	PF01842.24	ACT		jgi|Phyci1|559012|MIX8804_8737_47	PF00076.21	RRM_1
jgi|Phyci1|91094|fgenesh1_kg.16_#_3_#_Locus4071v1rpkm45.85	PF00899.20	ThiF		jgi|Phyci1|218480|e_gw1.22.480.1	PF01842.24	ACT		jgi|Phyci1|91032|fgenesh1_kg.15_#_53_#_Locus1819v1rpkm122.59	PF13085.5	Fer2_3
jgi|Phyci1|91094|fgenesh1_kg.16_#_3_#_Locus4071v1rpkm45.85	PF16190.4	E1_FCCH		jgi|Phyci1|256730|e_gw1.310.35.1	PF13840.5	ACT_7		jgi|Phyci1|91032|fgenesh1_kg.15_#_53_#_Locus1819v1rpkm122.59	PF13534.5	Fer4_17
jgi|Phyci1|91094|fgenesh1_kg.16_#_3_#_Locus4071v1rpkm45.85	PF16191.4	E1_4HB		jgi|Phyci1|290439|estExt_Genewise1.C_1830031	PF00022.18	Actin		jgi|Phyci1|269449|estExt_Genewise1.C_150187	PF00009.26	GTP_EFTU
jgi|Phyci1|91094|fgenesh1_kg.16_#_3_#_Locus4071v1rpkm45.85	PF00899.20	ThiF		jgi|Phyci1|211978|e_gw1.8.517.1	PF00441.23	Acyl-CoA_dh_1		jgi|Phyci1|269449|estExt_Genewise1.C_150187	PF03144.24	GTP_EFTU_D2
jgi|Phyci1|91094|fgenesh1_kg.16_#_3_#_Locus4071v1rpkm45.85	PF10585.8	UBA_e1_thiolCys		jgi|Phyci1|77249|fgenesh1_pm.8_#_79	PF00441.23	Acyl-CoA_dh_1		jgi|Phyci1|269449|estExt_Genewise1.C_150187	PF14492.5	EFG_II
jgi|Phyci1|91094|fgenesh1_kg.16_#_3_#_Locus4071v1rpkm45.85	PF09358.9	E1_UFD		jgi|Phyci1|92988|fgenesh1_kg.42_#_49_#_Locus5870v1rpkm27.92	PF00441.23	Acyl-CoA_dh_1		jgi|Phyci1|269449|estExt_Genewise1.C_150187	PF03764.17	EFG_IV
jgi|Phyci1|559935|MIX9727_463_23	PF11470.7	TUG-UBL1		jgi|Phyci1|98061|fgenesh1_kg.199_#_12_#_Locus4039v1rpkm46.22	PF00441.23	Acyl-CoA_dh_1		jgi|Phyci1|269449|estExt_Genewise1.C_150187	PF00679.23	EFG_C
jgi|Phyci1|559935|MIX9727_463_23	PF09409.9	PUB		jgi|Phyci1|98415|fgenesh1_kg.222_#_17_#_Locus9933v1rpkm9.04	PF00441.23	Acyl-CoA_dh_1		jgi|Phyci1|91023|fgenesh1_kg.15_#_44_#_Locus11256v1rpkm5.95	PF00171.21	Aldedh
jgi|Phyci1|559935|MIX9727_463_23	PF00789.19	UBX		jgi|Phyci1|98578|fgenesh1_kg.234_#_7_#_Locus3837v1rpkm49.38	PF00441.23	Acyl-CoA_dh_1		jgi|Phyci1|78313|fgenesh1_pm.15_#_58	PF00481.20	PP2C
jgi|Phyci1|304486|estExt_Genewise1Plus.C_150353	PF02197.16	RIIa		jgi|Phyci1|211978|e_gw1.8.517.1	PF02770.18	Acyl-CoA_dh_M		jgi|Phyci1|215741|e_gw1.15.261.1	PF16363.4	GDP_Man_Dehyd
jgi|Phyci1|304486|estExt_Genewise1Plus.C_150353	PF00625.20	Guanylate_kin		jgi|Phyci1|77249|fgenesh1_pm.8_#_79	PF02770.18	Acyl-CoA_dh_M		jgi|Phyci1|63406|fgenesh1_pg.15_#_49	PF00454.26	PI3_PI4_kinase
jgi|Phyci1|91087|fgenesh1_kg.15_#_108_#_Locus5014v1rpkm34.95	PF12796.6	Ank_2		jgi|Phyci1|92988|fgenesh1_kg.42_#_49_#_Locus5870v1rpkm27.92	PF02770.18	Acyl-CoA_dh_M		jgi|Phyci1|3893|gm1.3893_g	PF00930.20	DPPIV_N
jgi|Phyci1|91086|fgenesh1_kg.15_#_107_#_Locus1154v1rpkm207.68	PF13639.5	zf-RING_2		jgi|Phyci1|288755|estExt_Genewise1.C_1550033	PF02770.18	Acyl-CoA_dh_M		jgi|Phyci1|3893|gm1.3893_g	PF00326.20	Peptidase_S9
jgi|Phyci1|377089|CE46035_9135	PF00855.16	PWWP		jgi|Phyci1|98061|fgenesh1_kg.199_#_12_#_Locus4039v1rpkm46.22	PF02770.18	Acyl-CoA_dh_M		jgi|Phyci1|63400|fgenesh1_pg.15_#_43	PF10584.8	Proteasome_A_N
jgi|Phyci1|269567|estExt_Genewise1.C_150342	PF00069.24	Pkinase		jgi|Phyci1|98415|fgenesh1_kg.222_#_17_#_Locus9933v1rpkm9.04	PF02770.18	Acyl-CoA_dh_M		jgi|Phyci1|63400|fgenesh1_pg.15_#_43	PF00227.25	Proteasome
jgi|Phyci1|91067|fgenesh1_kg.15_#_88_#_Locus9132v1rpkm11.48	PF00348.16	polyprenyl_synt		jgi|Phyci1|98578|fgenesh1_kg.234_#_7_#_Locus3837v1rpkm49.38	PF02770.18	Acyl-CoA_dh_M		jgi|Phyci1|91007|fgenesh1_kg.15_#_28_#_Locus5401v1rpkm31.41	PF14500.5	MMS19_N
jgi|Phyci1|269525|estExt_Genewise1.C_150299	PF00808.22	CBFD_NFYB_HMF		jgi|Phyci1|211978|e_gw1.8.517.1	PF02771.15	Acyl-CoA_dh_N		jgi|Phyci1|91007|fgenesh1_kg.15_#_28_#_Locus5401v1rpkm31.41	PF12460.7	MMS19_C
jgi|Phyci1|63441|fgenesh1_pg.15_#_84	PF02798.19	GST_N		jgi|Phyci1|77249|fgenesh1_pm.8_#_79	PF02771.15	Acyl-CoA_dh_N		jgi|Phyci1|215753|e_gw1.15.432.1	PF01765.18	RRF
jgi|Phyci1|63441|fgenesh1_pg.15_#_84	PF00043.24	GST_C		jgi|Phyci1|92988|fgenesh1_kg.42_#_49_#_Locus5870v1rpkm27.92	PF02771.15	Acyl-CoA_dh_N		jgi|Phyci1|91004|fgenesh1_kg.15_#_25_#_Locus6617v1rpkm22.79	PF08161.11	NUC173
jgi|Phyci1|25819|estExt_Genemark1.C_150113	PF02798.19	GST_N		jgi|Phyci1|98061|fgenesh1_kg.199_#_12_#_Locus4039v1rpkm46.22	PF02771.15	Acyl-CoA_dh_N		jgi|Phyci1|304292|estExt_Genewise1Plus.C_150096	PF00171.21	Aldedh
jgi|Phyci1|25819|estExt_Genemark1.C_150113	PF00043.24	GST_C		jgi|Phyci1|98415|fgenesh1_kg.222_#_17_#_Locus9933v1rpkm9.04	PF02771.15	Acyl-CoA_dh_N		jgi|Phyci1|304287|estExt_Genewise1Plus.C_150088	PF00400.31	WD40
jgi|Phyci1|215431|e_gw1.15.215.1	PF08638.10	Med14		jgi|Phyci1|98578|fgenesh1_kg.234_#_7_#_Locus3837v1rpkm49.38	PF02771.15	Acyl-CoA_dh_N		jgi|Phyci1|304283|estExt_Genewise1Plus.C_150084	PF01066.20	CDP-OH_P_transf
jgi|Phyci1|3940|gm1.3940_g	PF00085.19	Thioredoxin		jgi|Phyci1|288755|estExt_Genewise1.C_1550033	PF14749.5	Acyl-CoA_ox_N		jgi|Phyci1|304265|estExt_Genewise1Plus.C_150061	PF03446.14	NAD_binding_2
jgi|Phyci1|3940|gm1.3940_g	PF00085.19	Thioredoxin		jgi|Phyci1|64783|fgenesh1_pg.28_#_47	PF00928.20	Adap_comp_sub		jgi|Phyci1|304265|estExt_Genewise1Plus.C_150061	PF14833.5	NAD_binding_11
jgi|Phyci1|3940|gm1.3940_g	PF07749.11	ERp29		jgi|Phyci1|85517|fgenesh1_pm.153_#_4	PF00928.20	Adap_comp_sub		jgi|Phyci1|113397|estExt_fgenesh1_pg.C_150017	PF07738.12	Sad1_UNC
jgi|Phyci1|215779|e_gw1.15.307.1	PF07714.16	Pkinase_Tyr		jgi|Phyci1|77623|fgenesh1_pm.10_#_144	PF01602.19	Adaptin_N		jgi|Phyci1|90990|fgenesh1_kg.15_#_11_#_Locus3089v1rpkm64.16	PF12471.7	GTP_CH_N
jgi|Phyci1|215574|e_gw1.15.381.1	PF08082.10	PRO8NT		jgi|Phyci1|75946|fgenesh1_pm.2_#_168	PF01602.19	Adaptin_N		jgi|Phyci1|90990|fgenesh1_kg.15_#_11_#_Locus3089v1rpkm64.16	PF00925.19	GTP_cyclohydro2
jgi|Phyci1|215574|e_gw1.15.381.1	PF08083.10	PROCN		jgi|Phyci1|439308|CE108254_14545	PF01602.19	Adaptin_N		jgi|Phyci1|25750|estExt_Genemark1.C_150015	PF01217.19	Clat_adaptor_s
jgi|Phyci1|215574|e_gw1.15.381.1	PF10598.8	RRM_4		jgi|Phyci1|98421|fgenesh1_kg.222_#_23_#_Locus2664v1rpkm78.29	PF01602.19	Adaptin_N		jgi|Phyci1|25750|estExt_Genemark1.C_150015	PF00928.20	Adap_comp_sub
jgi|Phyci1|215574|e_gw1.15.381.1	PF10597.8	U5_2-snRNA_bdg		jgi|Phyci1|99566|fgenesh1_kg.364_#_5_#_Locus4630v1rpkm38.69	PF01602.19	Adaptin_N		jgi|Phyci1|102416|estExt_fgenesh1_pm.C_150009	PF00206.19	Lyase_1
jgi|Phyci1|215574|e_gw1.15.381.1	PF10596.8	U6-snRNA_bdg		jgi|Phyci1|90358|fgenesh1_kg.10_#_6_#_Locus1305v1rpkm179.81	PF08240.11	ADH_N		jgi|Phyci1|102416|estExt_fgenesh1_pm.C_150009	PF10397.8	ADSL_C
jgi|Phyci1|215574|e_gw1.15.381.1	PF12134.7	PRP8_domainIV		jgi|Phyci1|206889|e_gw1.2.585.1	PF08240.11	ADH_N		jgi|Phyci1|63356|fgenesh1_pg.14_#_122	PF00888.21	Cullin
jgi|Phyci1|215574|e_gw1.15.381.1	PF01398.20	JAB		jgi|Phyci1|111470|estExt_fgenesh1_pg.C_20127	PF08240.11	ADH_N		jgi|Phyci1|63356|fgenesh1_pg.14_#_122	PF10557.8	Cullin_Nedd8
jgi|Phyci1|215574|e_gw1.15.381.1	PF08084.10	PROCT		jgi|Phyci1|91942|fgenesh1_kg.25_#_48_#_Locus2810v1rpkm72.56	PF08240.11	ADH_N		jgi|Phyci1|90971|fgenesh1_kg.14_#_84_#_Locus2487v1rpkm84.83	PF14580.5	LRR_9
jgi|Phyci1|215661|e_gw1.15.198.1	PF13181.5	TPR_8		jgi|Phyci1|309754|estExt_Genewise1Plus.C_400155	PF08240.11	ADH_N		jgi|Phyci1|90971|fgenesh1_kg.14_#_84_#_Locus2487v1rpkm84.83	PF02037.26	SAP
jgi|Phyci1|559012|MIX8804_8737_47	PF02136.19	NTF2		jgi|Phyci1|93863|fgenesh1_kg.59_#_14_#_Locus4457v1rpkm40.74	PF08240.11	ADH_N		jgi|Phyci1|78240|fgenesh1_pm.14_#_97	PF02776.17	TPP_enzyme_N
jgi|Phyci1|559012|MIX8804_8737_47	PF00076.21	RRM_1		jgi|Phyci1|15666|gm1.15666_g	PF08240.11	ADH_N		jgi|Phyci1|78240|fgenesh1_pm.14_#_97	PF00205.21	TPP_enzyme_M
jgi|Phyci1|91032|fgenesh1_kg.15_#_53_#_Locus1819v1rpkm122.59	PF13085.5	Fer2_3		jgi|Phyci1|32828|estExt_Genemark1.C_1540034	PF08240.11	ADH_N		jgi|Phyci1|78240|fgenesh1_pm.14_#_97	PF02775.20	TPP_enzyme_C
jgi|Phyci1|91032|fgenesh1_kg.15_#_53_#_Locus1819v1rpkm122.59	PF13534.5	Fer4_17		jgi|Phyci1|249609|e_gw1.198.23.1	PF08240.11	ADH_N		jgi|Phyci1|136459|gw1.14.6.1	PF00462.23	Glutaredoxin
jgi|Phyci1|269449|estExt_Genewise1.C_150187	PF00009.26	GTP_EFTU		jgi|Phyci1|120754|estExt_fgenesh1_pg.C_2490007	PF08240.11	ADH_N		jgi|Phyci1|304163|estExt_Genewise1Plus.C_140340	PF04112.12	Mak10
jgi|Phyci1|269449|estExt_Genewise1.C_150187	PF03144.24	GTP_EFTU_D2		jgi|Phyci1|22440|gm1.22440_g	PF08240.11	ADH_N		jgi|Phyci1|304161|estExt_Genewise1Plus.C_140338	PF01214.17	CK_II_beta
jgi|Phyci1|269449|estExt_Genewise1.C_150187	PF14492.5	EFG_II		jgi|Phyci1|4155|gm1.4155_g	PF00106.24	adh_short		jgi|Phyci1|269244|estExt_Genewise1.C_140353	PF17125.4	Methyltr_RsmF_N
jgi|Phyci1|269449|estExt_Genewise1.C_150187	PF03764.17	EFG_IV		jgi|Phyci1|63398|fgenesh1_pg.15_#_41	PF00106.24	adh_short		jgi|Phyci1|269244|estExt_Genewise1.C_140353	PF01189.16	Methyltr_RsmB-F
jgi|Phyci1|269449|estExt_Genewise1.C_150187	PF00679.23	EFG_C		jgi|Phyci1|78043|fgenesh1_pm.13_#_54	PF00106.24	adh_short		jgi|Phyci1|78224|fgenesh1_pm.14_#_81	PF13450.5	NAD_binding_8
jgi|Phyci1|91023|fgenesh1_kg.15_#_44_#_Locus11256v1rpkm5.95	PF00171.21	Aldedh		jgi|Phyci1|100279|estExt_fgenesh1_pm.C_20012	PF00106.24	adh_short		jgi|Phyci1|78224|fgenesh1_pm.14_#_81	PF01593.23	Amino_oxidase
jgi|Phyci1|78313|fgenesh1_pm.15_#_58	PF00481.20	PP2C		jgi|Phyci1|91529|fgenesh1_kg.20_#_84_#_Locus4405v1rpkm41.33	PF00106.24	adh_short		jgi|Phyci1|215151|e_gw1.14.393.1	PF05046.13	Img2
jgi|Phyci1|3893|gm1.3893_g	PF00930.20	DPPIV_N		jgi|Phyci1|91682|fgenesh1_kg.22_#_46_#_Locus1126v1rpkm212.21	PF00106.24	adh_short		jgi|Phyci1|78209|fgenesh1_pm.14_#_66	PF00328.21	His_Phos_2
jgi|Phyci1|3893|gm1.3893_g	PF00326.20	Peptidase_S9		jgi|Phyci1|317315|estExt_Genewise1Plus.C_890068	PF00106.24	adh_short		jgi|Phyci1|78209|fgenesh1_pm.14_#_66	PF00328.21	His_Phos_2
jgi|Phyci1|63400|fgenesh1_pg.15_#_43	PF10584.8	Proteasome_A_N		jgi|Phyci1|317315|estExt_Genewise1Plus.C_890068	PF00106.24	adh_short		jgi|Phyci1|78208|fgenesh1_pm.14_#_65	PF04818.12	CTD_bind
jgi|Phyci1|63400|fgenesh1_pg.15_#_43	PF00227.25	Proteasome		jgi|Phyci1|11727|gm1.11727_g	PF00106.24	adh_short		jgi|Phyci1|269163|estExt_Genewise1.C_140224	PF01116.19	F_bP_aldolase
jgi|Phyci1|63398|fgenesh1_pg.15_#_41	PF00106.24	adh_short		jgi|Phyci1|15279|gm1.15279_g	PF00106.24	adh_short		jgi|Phyci1|3714|gm1.3714_g	PF01145.24	Band_7
jgi|Phyci1|63398|fgenesh1_pg.15_#_41	PF00109.25	ketoacyl-synt		jgi|Phyci1|120590|estExt_fgenesh1_pg.C_2350005	PF00106.24	adh_short		jgi|Phyci1|3714|gm1.3714_g	PF16200.4	Band_7_C
jgi|Phyci1|63396|fgenesh1_pg.15_#_39	PF16073.4	SAT		jgi|Phyci1|20246|gm1.20246_g	PF00106.24	adh_short		jgi|Phyci1|90918|fgenesh1_kg.14_#_31_#_Locus10557v1rpkm7.52	PF05192.17	MutS_III
jgi|Phyci1|91007|fgenesh1_kg.15_#_28_#_Locus5401v1rpkm31.41	PF14500.5	MMS19_N		jgi|Phyci1|22474|gm1.22474_g	PF00106.24	adh_short		jgi|Phyci1|90918|fgenesh1_kg.14_#_31_#_Locus10557v1rpkm7.52	PF05190.17	MutS_IV
jgi|Phyci1|91007|fgenesh1_kg.15_#_28_#_Locus5401v1rpkm31.41	PF12460.7	MMS19_C		jgi|Phyci1|89007|fgenesh1_kg.2_#_75_#_Locus3691v1rpkm51.84	PF13561.5	adh_short_C2		jgi|Phyci1|90918|fgenesh1_kg.14_#_31_#_Locus10557v1rpkm7.52	PF00488.20	MutS_V
jgi|Phyci1|304292|estExt_Genewise1Plus.C_150096	PF00171.21	Aldedh		jgi|Phyci1|243429|e_gw1.139.66.1	PF13561.5	adh_short_C2		jgi|Phyci1|63247|fgenesh1_pg.14_#_13	PF04670.11	Gtr1_RagA
jgi|Phyci1|304287|estExt_Genewise1Plus.C_150088	PF00400.31	WD40		jgi|Phyci1|98279|fgenesh1_kg.212_#_6_#_Locus4619v1rpkm38.91	PF13561.5	adh_short_C2		jgi|Phyci1|63247|fgenesh1_pg.14_#_13	PF04670.11	Gtr1_RagA
jgi|Phyci1|304283|estExt_Genewise1Plus.C_150084	PF01066.20	CDP-OH_P_transf		jgi|Phyci1|90358|fgenesh1_kg.10_#_6_#_Locus1305v1rpkm179.81	PF00107.25	ADH_zinc_N		jgi|Phyci1|214796|e_gw1.13.374.1	PF00076.21	RRM_1
jgi|Phyci1|304265|estExt_Genewise1Plus.C_150061	PF03446.14	NAD_binding_2		jgi|Phyci1|91936|fgenesh1_kg.25_#_42_#_Locus535v1rpkm566.44	PF00107.25	ADH_zinc_N		jgi|Phyci1|214572|e_gw1.13.135.1	PF06888.11	Put_Phosphatase
jgi|Phyci1|304265|estExt_Genewise1Plus.C_150061	PF14833.5	NAD_binding_11		jgi|Phyci1|91942|fgenesh1_kg.25_#_48_#_Locus2810v1rpkm72.56	PF00107.25	ADH_zinc_N		jgi|Phyci1|214572|e_gw1.13.135.1	PF06888.11	Put_Phosphatase
jgi|Phyci1|90990|fgenesh1_kg.15_#_11_#_Locus3089v1rpkm64.16	PF12471.7	GTP_CH_N		jgi|Phyci1|93863|fgenesh1_kg.59_#_14_#_Locus4457v1rpkm40.74	PF00107.25	ADH_zinc_N		jgi|Phyci1|214572|e_gw1.13.135.1	PF06888.11	Put_Phosphatase
jgi|Phyci1|90990|fgenesh1_kg.15_#_11_#_Locus3089v1rpkm64.16	PF00925.19	GTP_cyclohydro2		jgi|Phyci1|15666|gm1.15666_g	PF00107.25	ADH_zinc_N		jgi|Phyci1|90867|fgenesh1_kg.13_#_112_#_Locus1533v1rpkm148.50	PF03577.14	Peptidase_C69
jgi|Phyci1|25750|estExt_Genemark1.C_150015	PF01217.19	Clat_adaptor_s		jgi|Phyci1|32828|estExt_Genemark1.C_1540034	PF00107.25	ADH_zinc_N		jgi|Phyci1|214819|e_gw1.13.32.1	PF00561.19	Abhydrolase_1
jgi|Phyci1|25750|estExt_Genemark1.C_150015	PF00928.20	Adap_comp_sub		jgi|Phyci1|249609|e_gw1.198.23.1	PF00107.25	ADH_zinc_N		jgi|Phyci1|78096|fgenesh1_pm.13_#_107	PF01490.17	Aa_trans
jgi|Phyci1|304235|estExt_Genewise1Plus.C_150031	PF14724.5	mit_SMPDase		jgi|Phyci1|120754|estExt_fgenesh1_pg.C_2490007	PF00107.25	ADH_zinc_N		jgi|Phyci1|214540|e_gw1.13.148.1	PF00995.22	Sec1
jgi|Phyci1|102416|estExt_fgenesh1_pm.C_150009	PF00206.19	Lyase_1		jgi|Phyci1|22440|gm1.22440_g	PF00107.25	ADH_zinc_N		jgi|Phyci1|3571|gm1.3571_g	PF00650.19	CRAL_TRIO
jgi|Phyci1|102416|estExt_fgenesh1_pm.C_150009	PF10397.8	ADSL_C		jgi|Phyci1|206889|e_gw1.2.585.1	PF13602.5	ADH_zinc_N_2		jgi|Phyci1|214536|e_gw1.13.373.1	PF01557.17	FAA_hydrolase
jgi|Phyci1|63356|fgenesh1_pg.14_#_122	PF00888.21	Cullin		jgi|Phyci1|111470|estExt_fgenesh1_pg.C_20127	PF13602.5	ADH_zinc_N_2		jgi|Phyci1|214937|e_gw1.13.371.1	PF08238.11	Sel1
jgi|Phyci1|63356|fgenesh1_pg.14_#_122	PF10557.8	Cullin_Nedd8		jgi|Phyci1|309754|estExt_Genewise1Plus.C_400155	PF13602.5	ADH_zinc_N_2		jgi|Phyci1|214937|e_gw1.13.371.1	PF08238.11	Sel1
jgi|Phyci1|90971|fgenesh1_kg.14_#_84_#_Locus2487v1rpkm84.83	PF14580.5	LRR_9		jgi|Phyci1|88882|fgenesh1_kg.1_#_199_#_Locus4715v1rpkm37.74	PF00406.21	ADK		jgi|Phyci1|214937|e_gw1.13.371.1	PF08238.11	Sel1
jgi|Phyci1|90971|fgenesh1_kg.14_#_84_#_Locus2487v1rpkm84.83	PF02037.26	SAP		jgi|Phyci1|316531|estExt_Genewise1Plus.C_810077	PF00406.21	ADK		jgi|Phyci1|214937|e_gw1.13.371.1	PF08238.11	Sel1
jgi|Phyci1|78240|fgenesh1_pm.14_#_97	PF02776.17	TPP_enzyme_N		jgi|Phyci1|83993|fgenesh1_pm.104_#_4	PF00406.21	ADK		jgi|Phyci1|214937|e_gw1.13.371.1	PF08238.11	Sel1
jgi|Phyci1|78240|fgenesh1_pm.14_#_97	PF00205.21	TPP_enzyme_M		jgi|Phyci1|316531|estExt_Genewise1Plus.C_810077	PF05191.13	ADK_lid		jgi|Phyci1|214937|e_gw1.13.371.1	PF08238.11	Sel1
jgi|Phyci1|78240|fgenesh1_pm.14_#_97	PF02775.20	TPP_enzyme_C		jgi|Phyci1|83993|fgenesh1_pm.104_#_4	PF05191.13	ADK_lid		jgi|Phyci1|214937|e_gw1.13.371.1	PF08238.11	Sel1
jgi|Phyci1|136459|gw1.14.6.1	PF00462.23	Glutaredoxin		jgi|Phyci1|110903|estExt_fgenesh1_pm.C_4510002	PF05221.16	AdoHcyase		jgi|Phyci1|214937|e_gw1.13.371.1	PF08238.11	Sel1
jgi|Phyci1|304163|estExt_Genewise1Plus.C_140340	PF04112.12	Mak10		jgi|Phyci1|110903|estExt_fgenesh1_pm.C_4510002	PF00670.20	AdoHcyase_NAD		jgi|Phyci1|78046|fgenesh1_pm.13_#_57	PF00642.23	zf-CCCH
jgi|Phyci1|304161|estExt_Genewise1Plus.C_140338	PF01214.17	CK_II_beta		jgi|Phyci1|20595|gm1.20595_g	PF03747.13	ADP_ribosyl_GH		jgi|Phyci1|78046|fgenesh1_pm.13_#_57	PF00929.23	RNase_T
jgi|Phyci1|215138|e_gw1.14.417.1	PF00169.28	PH		jgi|Phyci1|102416|estExt_fgenesh1_pm.C_150009	PF10397.8	ADSL_C		jgi|Phyci1|78043|fgenesh1_pm.13_#_54	PF00106.24	adh_short
jgi|Phyci1|215138|e_gw1.14.417.1	PF00069.24	Pkinase		jgi|Phyci1|90429|fgenesh1_kg.10_#_77_#_Locus3788v1rpkm50.26	PF00578.20	AhpC-TSA		jgi|Phyci1|90795|fgenesh1_kg.13_#_40_#_Locus2190v1rpkm98.20	PF02729.20	OTCace_N
jgi|Phyci1|215151|e_gw1.14.393.1	PF05046.13	Img2		jgi|Phyci1|205912|e_gw1.1.500.1	PF00578.20	AhpC-TSA		jgi|Phyci1|90795|fgenesh1_kg.13_#_40_#_Locus2190v1rpkm98.20	PF00185.23	OTCace
jgi|Phyci1|78201|fgenesh1_pm.14_#_58	PF04952.13	AstE_AspA		jgi|Phyci1|205912|e_gw1.1.500.1	PF00578.20	AhpC-TSA		jgi|Phyci1|303605|estExt_Genewise1Plus.C_13_t10087	PF04427.17	Brix
jgi|Phyci1|269163|estExt_Genewise1.C_140224	PF01116.19	F_bP_aldolase		jgi|Phyci1|317012|estExt_Genewise1Plus.C_860032	PF00578.20	AhpC-TSA		jgi|Phyci1|303605|estExt_Genewise1Plus.C_13_t10087	PF16746.4	BAR_3
jgi|Phyci1|102353|estExt_fgenesh1_pm.C_140050	PF04366.11	Ysc84		jgi|Phyci1|317062|estExt_Genewise1Plus.C_860090	PF00578.20	AhpC-TSA		jgi|Phyci1|303605|estExt_Genewise1Plus.C_13_t10087	PF16746.4	BAR_3
jgi|Phyci1|90935|fgenesh1_kg.14_#_48_#_Locus5486v1rpkm30.70	PF07823.10	CPDase		jgi|Phyci1|320644|estExt_Genewise1Plus.C_1220071	PF00578.20	AhpC-TSA		jgi|Phyci1|303605|estExt_Genewise1Plus.C_13_t10087	PF00169.28	PH
jgi|Phyci1|215197|e_gw1.14.205.1	PF00245.19	Alk_phosphatase		jgi|Phyci1|103|gm1.103_g	PF01808.17	AICARFT_IMPCHas		jgi|Phyci1|303605|estExt_Genewise1Plus.C_13_t10087	PF01412.17	ArfGap
jgi|Phyci1|3714|gm1.3714_g	PF01145.24	Band_7		jgi|Phyci1|484407|CE153353_22223	PF01808.17	AICARFT_IMPCHas		jgi|Phyci1|303605|estExt_Genewise1Plus.C_13_t10087	PF13857.5	Ank_5
jgi|Phyci1|3714|gm1.3714_g	PF16200.4	Band_7_C		jgi|Phyci1|216731|e_gw1.18.292.1	PF14721.5	AIF_C		jgi|Phyci1|90769|fgenesh1_kg.13_#_14_#_Locus2340v1rpkm90.74	PF00478.24	IMPDH
jgi|Phyci1|63247|fgenesh1_pg.14_#_13	PF04670.11	Gtr1_RagA		jgi|Phyci1|216731|e_gw1.18.292.1	PF14721.5	AIF_C		jgi|Phyci1|90769|fgenesh1_kg.13_#_14_#_Locus2340v1rpkm90.74	PF00571.27	CBS
jgi|Phyci1|63247|fgenesh1_pg.14_#_13	PF04670.11	Gtr1_RagA		jgi|Phyci1|484407|CE153353_22223	PF00586.23	AIRS		jgi|Phyci1|90769|fgenesh1_kg.13_#_14_#_Locus2340v1rpkm90.74	PF00571.27	CBS
jgi|Phyci1|214474|e_gw1.13.434.1	PF07712.11	SURNod19		jgi|Phyci1|109785|estExt_fgenesh1_pm.C_2250028	PF00586.23	AIRS		jgi|Phyci1|214481|e_gw1.13.517.1	PF00463.20	ICL
jgi|Phyci1|78139|fgenesh1_pm.13_#_150	PF08766.10	DEK_C		jgi|Phyci1|484407|CE153353_22223	PF02769.21	AIRS_C		jgi|Phyci1|90767|fgenesh1_kg.13_#_12_#_Locus3534v1rpkm55.01	PF00160.20	Pro_isomerase
jgi|Phyci1|113275|estExt_fgenesh1_pg.C_130148	PF00535.25	Glycos_transf_2		jgi|Phyci1|97298|fgenesh1_kg.160_#_6_#_Locus2924v1rpkm68.93	PF02769.21	AIRS_C		jgi|Phyci1|268645|estExt_Genewise1.C_13_t10062	PF02089.14	Palm_thioest
jgi|Phyci1|90867|fgenesh1_kg.13_#_112_#_Locus1533v1rpkm148.50	PF03577.14	Peptidase_C69		jgi|Phyci1|97298|fgenesh1_kg.160_#_6_#_Locus2924v1rpkm68.93	PF02769.21	AIRS_C		jgi|Phyci1|90762|fgenesh1_kg.13_#_7_#_Locus3995v1rpkm46.83	PF00899.20	ThiF
jgi|Phyci1|214706|e_gw1.13.28.1	PF08711.10	Med26		jgi|Phyci1|109785|estExt_fgenesh1_pm.C_2250028	PF02769.21	AIRS_C		jgi|Phyci1|90762|fgenesh1_kg.13_#_7_#_Locus3995v1rpkm46.83	PF16191.4	E1_4HB
jgi|Phyci1|214706|e_gw1.13.28.1	PF00536.29	SAM_1		jgi|Phyci1|520465|CE189411_75387	PF00490.20	ALAD		jgi|Phyci1|90762|fgenesh1_kg.13_#_7_#_Locus3995v1rpkm46.83	PF00899.20	ThiF
jgi|Phyci1|214706|e_gw1.13.28.1	PF08243.10	SPT2		jgi|Phyci1|89067|fgenesh1_kg.2_#_135_#_Locus6160v3rpkm0.00_PRE	PF05222.14	AlaDh_PNT_N		jgi|Phyci1|90762|fgenesh1_kg.13_#_7_#_Locus3995v1rpkm46.83	PF10585.8	UBA_e1_thiolCys
jgi|Phyci1|214819|e_gw1.13.32.1	PF00561.19	Abhydrolase_1		jgi|Phyci1|91023|fgenesh1_kg.15_#_44_#_Locus11256v1rpkm5.95	PF00171.21	Aldedh		jgi|Phyci1|63073|fgenesh1_pg.13_#_2	PF00169.28	PH
jgi|Phyci1|90851|fgenesh1_kg.13_#_96_#_Locus1398v1rpkm165.65	PF00169.28	PH		jgi|Phyci1|304292|estExt_Genewise1Plus.C_150096	PF00171.21	Aldedh		jgi|Phyci1|63073|fgenesh1_pg.13_#_2	PF00719.18	Pyrophosphatase
jgi|Phyci1|78096|fgenesh1_pm.13_#_107	PF01490.17	Aa_trans		jgi|Phyci1|92229|fgenesh1_kg.31_#_2_#_Locus1885v1rpkm117.93	PF00171.21	Aldedh		jgi|Phyci1|90755|fgenesh1_kg.12_#_88_#_Locus5326v1rpkm31.98	PF00642.23	zf-CCCH
jgi|Phyci1|214540|e_gw1.13.148.1	PF00995.22	Sec1		jgi|Phyci1|81251|fgenesh1_pm.51_#_58	PF00171.21	Aldedh		jgi|Phyci1|90755|fgenesh1_kg.12_#_88_#_Locus5326v1rpkm31.98	PF16543.4	DFRP_C
jgi|Phyci1|214536|e_gw1.13.373.1	PF01557.17	FAA_hydrolase		jgi|Phyci1|67607|fgenesh1_pg.65_#_50	PF00171.21	Aldedh		jgi|Phyci1|355293|CE24239_68732	PF07714.16	Pkinase_Tyr
jgi|Phyci1|63141|fgenesh1_pg.13_#_70	PF00125.23	Histone		jgi|Phyci1|94527|fgenesh1_kg.70_#_46_#_Locus4692v1rpkm38.02	PF00171.21	Aldedh		jgi|Phyci1|3435|gm1.3435_g	PF00150.17	Cellulase
jgi|Phyci1|78043|fgenesh1_pm.13_#_54	PF00106.24	adh_short		jgi|Phyci1|94746|fgenesh1_kg.74_#_45_#_Locus2804v1rpkm72.78	PF00171.21	Aldedh		jgi|Phyci1|3435|gm1.3435_g	PF07983.12	X8
jgi|Phyci1|3527|gm1.3527_g	PF00106.24	adh_short		jgi|Phyci1|283021|estExt_Genewise1.C_900153	PF00171.21	Aldedh		jgi|Phyci1|3417|gm1.3417_g	PF06155.11	DUF971
jgi|Phyci1|214753|e_gw1.13.632.1	PF10290.8	DUF2403		jgi|Phyci1|98789|fgenesh1_kg.249_#_18_#_Locus6999v1rpkm20.71	PF00171.21	Aldedh		jgi|Phyci1|3417|gm1.3417_g	PF02668.15	TauD
jgi|Phyci1|214753|e_gw1.13.632.1	PF10287.8	DUF2401		jgi|Phyci1|77486|fgenesh1_pm.10_#_7	PF00248.20	Aldo_ket_red		jgi|Phyci1|214347|e_gw1.12.98.1	PF12796.6	Ank_2
jgi|Phyci1|214756|e_gw1.13.676.1	PF01546.27	Peptidase_M20		jgi|Phyci1|217190|e_gw1.19.484.1	PF00248.20	Aldo_ket_red		jgi|Phyci1|354975|CE23921_6161	PF01490.17	Aa_trans
jgi|Phyci1|214756|e_gw1.13.676.1	PF07687.13	M20_dimer		jgi|Phyci1|270568|estExt_Genewise1.C_190123	PF00248.20	Aldo_ket_red		jgi|Phyci1|303442|estExt_Genewise1Plus.C_120241	PF00664.22	ABC_membrane
jgi|Phyci1|90795|fgenesh1_kg.13_#_40_#_Locus2190v1rpkm98.20	PF02729.20	OTCace_N		jgi|Phyci1|4711|gm1.4711_g	PF00248.20	Aldo_ket_red		jgi|Phyci1|303442|estExt_Genewise1Plus.C_120241	PF00005.26	ABC_tran
jgi|Phyci1|90795|fgenesh1_kg.13_#_40_#_Locus2190v1rpkm98.20	PF00185.23	OTCace		jgi|Phyci1|99220|fgenesh1_kg.300_#_16_#_Locus8284v1rpkm14.69	PF00248.20	Aldo_ket_red		jgi|Phyci1|303442|estExt_Genewise1Plus.C_120241	PF02150.15	RNA_POL_M_15KD
jgi|Phyci1|102204|estExt_fgenesh1_pm.C_130038	PF14825.5	DUF4483		jgi|Phyci1|99221|fgenesh1_kg.300_#_17_#_Locus2171v1rpkm99.25	PF00248.20	Aldo_ket_red		jgi|Phyci1|3352|gm1.3352_g	PF00450.21	Peptidase_S10
jgi|Phyci1|102204|estExt_fgenesh1_pm.C_130038	PF12999.6	PRKCSH-like		jgi|Phyci1|354511|CE23457_56	PF01263.19	Aldose_epim		jgi|Phyci1|90710|fgenesh1_kg.12_#_43_#_Locus10170v1rpkm8.46	PF00106.24	adh_short
jgi|Phyci1|102204|estExt_fgenesh1_pm.C_130038	PF13015.5	PRKCSH_1		jgi|Phyci1|93200|fgenesh1_kg.47_#_4_#_Locus4936v1rpkm35.70	PF01263.19	Aldose_epim		jgi|Phyci1|113116|estExt_fgenesh1_pg.C_120040	PF00106.24	adh_short
jgi|Phyci1|214641|e_gw1.13.607.1	PF13091.5	PLDc_2		jgi|Phyci1|590784|MIX40576_28_95	PF01263.19	Aldose_epim		jgi|Phyci1|214310|e_gw1.12.697.1	PF01096.17	TFIIS_C
jgi|Phyci1|90769|fgenesh1_kg.13_#_14_#_Locus2340v1rpkm90.74	PF00478.24	IMPDH		jgi|Phyci1|552661|MIX2453_18_90	PF01263.19	Aldose_epim		jgi|Phyci1|90688|fgenesh1_kg.12_#_21_#_Locus6795v1rpkm21.72	PF03088.15	Str_synth
jgi|Phyci1|90769|fgenesh1_kg.13_#_14_#_Locus2340v1rpkm90.74	PF00571.27	CBS		jgi|Phyci1|243476|e_gw1.139.72.1	PF01263.19	Aldose_epim		jgi|Phyci1|90672|fgenesh1_kg.12_#_5_#_Locus6683v1rpkm22.35	PF00149.27	Metallophos
jgi|Phyci1|90769|fgenesh1_kg.13_#_14_#_Locus2340v1rpkm90.74	PF00571.27	CBS		jgi|Phyci1|573902|MIX23694_14_76	PF00245.19	Alk_phosphatase		jgi|Phyci1|90667|fgenesh1_kg.11_#_176_#_Locus1689v1rpkm132.54	PF00581.19	Rhodanese
jgi|Phyci1|214481|e_gw1.13.517.1	PF00463.20	ICL		jgi|Phyci1|163112|gw1.1.331.1	PF15309.5	ALMS_motif		jgi|Phyci1|90667|fgenesh1_kg.11_#_176_#_Locus1689v1rpkm132.54	PF00581.19	Rhodanese
jgi|Phyci1|90762|fgenesh1_kg.13_#_7_#_Locus3995v1rpkm46.83	PF00899.20	ThiF		jgi|Phyci1|439308|CE108254_14545	PF02883.19	Alpha_adaptinC2		jgi|Phyci1|90661|fgenesh1_kg.11_#_170_#_Locus2123v1rpkm101.57	PF00155.20	Aminotran_1_2
jgi|Phyci1|90762|fgenesh1_kg.13_#_7_#_Locus3995v1rpkm46.83	PF16191.4	E1_4HB		jgi|Phyci1|226819|e_gw1.50.214.1	PF02816.17	Alpha_kinase		jgi|Phyci1|90661|fgenesh1_kg.11_#_170_#_Locus2123v1rpkm101.57	PF01113.19	DapB_N
jgi|Phyci1|90762|fgenesh1_kg.13_#_7_#_Locus3995v1rpkm46.83	PF00899.20	ThiF		jgi|Phyci1|91208|fgenesh1_kg.16_#_117_#_Locus16393v1rpkm1.24	PF00128.23	Alpha-amylase		jgi|Phyci1|90661|fgenesh1_kg.11_#_170_#_Locus2123v1rpkm101.57	PF05173.13	DapB_C
jgi|Phyci1|90762|fgenesh1_kg.13_#_7_#_Locus3995v1rpkm46.83	PF10585.8	UBA_e1_thiolCys		jgi|Phyci1|300780|estExt_Genewise1Plus.C_6_t10431	PF09261.10	Alpha-mann_mid		jgi|Phyci1|90642|fgenesh1_kg.11_#_151_#_Locus3632v1rpkm53.04	PF03876.16	SHS2_Rpb7-N
jgi|Phyci1|90760|fgenesh1_kg.13_#_5_#_Locus4688v1rpkm38.07	PF00149.27	Metallophos		jgi|Phyci1|111395|estExt_fgenesh1_pg.C_20044	PF10369.8	ALS_ss_C		jgi|Phyci1|90641|fgenesh1_kg.11_#_150_#_Locus1915v1rpkm115.90	PF12838.6	Fer4_7
jgi|Phyci1|63073|fgenesh1_pg.13_#_2	PF00169.28	PH		jgi|Phyci1|12028|gm1.12028_g	PF02274.16	Amidinotransf		jgi|Phyci1|3229|gm1.3229_g	PF01873.16	eIF-5_eIF-2B
jgi|Phyci1|63073|fgenesh1_pg.13_#_2	PF00719.18	Pyrophosphatase		jgi|Phyci1|88791|fgenesh1_kg.1_#_108_#_Locus9870v3rpkm1.25	PF01979.19	Amidohydro_1		jgi|Phyci1|25367|estExt_Genemark1.C_110253	PF00467.28	KOW
jgi|Phyci1|355293|CE24239_68732	PF07714.16	Pkinase_Tyr		jgi|Phyci1|66007|fgenesh1_pg.43_#_31	PF01979.19	Amidohydro_1		jgi|Phyci1|25367|estExt_Genemark1.C_110253	PF17136.3	ribosomal_L24
jgi|Phyci1|3435|gm1.3435_g	PF00150.17	Cellulase		jgi|Phyci1|13168|gm1.13168_g	PF01979.19	Amidohydro_1		jgi|Phyci1|213448|e_gw1.11.48.1	PF02897.14	Peptidase_S9_N
jgi|Phyci1|3435|gm1.3435_g	PF07983.12	X8		jgi|Phyci1|386061|CE55007_2541	PF01979.19	Amidohydro_1		jgi|Phyci1|213448|e_gw1.11.48.1	PF00326.20	Peptidase_S9
jgi|Phyci1|3417|gm1.3417_g	PF06155.11	DUF971		jgi|Phyci1|90661|fgenesh1_kg.11_#_170_#_Locus2123v1rpkm101.57	PF00155.20	Aminotran_1_2		jgi|Phyci1|213631|e_gw1.11.405.1	PF01467.25	CTP_transf_like
jgi|Phyci1|3417|gm1.3417_g	PF02668.15	TauD		jgi|Phyci1|263295|estExt_Genewise1.C_2_t20168	PF00155.20	Aminotran_1_2		jgi|Phyci1|90624|fgenesh1_kg.11_#_133_#_Locus2409v1rpkm88.08	PF00307.30	CH
jgi|Phyci1|354817|CE23763_2824	PF01937.18	DUF89		jgi|Phyci1|91759|fgenesh1_kg.23_#_17_#_Locus3279v1rpkm60.24	PF00155.20	Aminotran_1_2		jgi|Phyci1|90624|fgenesh1_kg.11_#_133_#_Locus2409v1rpkm88.08	PF03271.16	EB1
jgi|Phyci1|3364|gm1.3364_g	PF01937.18	DUF89		jgi|Phyci1|95061|fgenesh1_kg.82_#_10_#_Locus565v1rpkm525.55	PF00155.20	Aminotran_1_2		jgi|Phyci1|90620|fgenesh1_kg.11_#_129_#_Locus11392v1rpkm5.61	PF12341.7	Mcl1_mid
jgi|Phyci1|77950|fgenesh1_pm.12_#_48	PF00293.27	NUDIX		jgi|Phyci1|96606|fgenesh1_kg.131_#_35_#_Locus4627v1rpkm38.72	PF00155.20	Aminotran_1_2		jgi|Phyci1|303123|estExt_Genewise1Plus.C_11_t20058	PF08571.9	Yos1
jgi|Phyci1|303442|estExt_Genewise1Plus.C_120241	PF00664.22	ABC_membrane		jgi|Phyci1|100264|estExt_fgenesh1_pm.C_10302	PF00202.20	Aminotran_3		jgi|Phyci1|303123|estExt_Genewise1Plus.C_11_t20058	PF01602.19	Adaptin_N
jgi|Phyci1|303442|estExt_Genewise1Plus.C_120241	PF00005.26	ABC_tran		jgi|Phyci1|88774|fgenesh1_kg.1_#_91_#_Locus2566v1rpkm81.37	PF00202.20	Aminotran_3		jgi|Phyci1|348101|CE17047_39115	PF01494.18	FAD_binding_3
jgi|Phyci1|303442|estExt_Genewise1Plus.C_120241	PF02150.15	RNA_POL_M_15KD		jgi|Phyci1|8551|gm1.8551_g	PF00202.20	Aminotran_3		jgi|Phyci1|348101|CE17047_39115	PF01494.18	FAD_binding_3
jgi|Phyci1|90721|fgenesh1_kg.12_#_54_#_Locus7709v1rpkm17.22	PF03810.18	IBN_N		jgi|Phyci1|235121|e_gw1.85.97.1	PF00202.20	Aminotran_3		jgi|Phyci1|90608|fgenesh1_kg.11_#_117_#_Locus2959v1rpkm67.66	PF01253.21	SUI1
jgi|Phyci1|268467|estExt_Genewise1.C_120212	PF01926.22	MMR_HSR1		jgi|Phyci1|96725|fgenesh1_kg.136_#_16_#_Locus1862v1rpkm119.82	PF00202.20	Aminotran_3		jgi|Phyci1|90605|fgenesh1_kg.11_#_114_#_Locus7255v2rpkm14.79	PF02136.19	NTF2
jgi|Phyci1|268467|estExt_Genewise1.C_120212	PF06071.12	YchF-GTPase_C		jgi|Phyci1|93169|fgenesh1_kg.46_#_18_#_Locus1061v1rpkm226.47	PF01063.18	Aminotran_4		jgi|Phyci1|77814|fgenesh1_pm.11_#_164	PF01133.16	ER
jgi|Phyci1|113116|estExt_fgenesh1_pg.C_120040	PF00106.24	adh_short		jgi|Phyci1|364745|CE33691_47143	PF00266.18	Aminotran_5		jgi|Phyci1|77807|fgenesh1_pm.11_#_157	PF08507.9	COPI_assoc
jgi|Phyci1|90699|fgenesh1_kg.12_#_32_#_Locus3692v1rpkm51.82	PF06963.11	FPN1		jgi|Phyci1|234017|e_gw1.80.224.1	PF05195.15	AMP_N		jgi|Phyci1|213701|e_gw1.11.421.1	PF00828.18	Ribosomal_L27A
jgi|Phyci1|62989|fgenesh1_pg.12_#_24	PF00188.25	CAP		jgi|Phyci1|212320|e_gw1.9.55.1	PF00501.27	AMP-binding		jgi|Phyci1|213299|e_gw1.11.711.1	PF10200.8	Ndufs5
jgi|Phyci1|62989|fgenesh1_pg.12_#_24	PF06602.13	Myotub-related		jgi|Phyci1|272|gm1.272_g	PF00501.27	AMP-binding		jgi|Phyci1|213742|e_gw1.11.361.1	PF01238.20	PMI_typeI
jgi|Phyci1|90688|fgenesh1_kg.12_#_21_#_Locus6795v1rpkm21.72	PF03088.15	Str_synth		jgi|Phyci1|205890|e_gw1.1.234.1	PF00501.27	AMP-binding		jgi|Phyci1|90584|fgenesh1_kg.11_#_93_#_Locus5377v1rpkm31.55	PF00574.22	CLP_protease
jgi|Phyci1|90672|fgenesh1_kg.12_#_5_#_Locus6683v1rpkm22.35	PF00149.27	Metallophos		jgi|Phyci1|7056|gm1.7056_g	PF00501.27	AMP-binding		jgi|Phyci1|62874|fgenesh1_pg.11_#_117	PF04727.12	ELMO_CED12
jgi|Phyci1|90667|fgenesh1_kg.11_#_176_#_Locus1689v1rpkm132.54	PF00581.19	Rhodanese		jgi|Phyci1|67495|fgenesh1_pg.64_#_4	PF00501.27	AMP-binding		jgi|Phyci1|90571|fgenesh1_kg.11_#_80_#_Locus2867v1rpkm70.77	PF06079.10	Apyrase
jgi|Phyci1|90667|fgenesh1_kg.11_#_176_#_Locus1689v1rpkm132.54	PF00581.19	Rhodanese		jgi|Phyci1|231427|e_gw1.68.300.1	PF00501.27	AMP-binding		jgi|Phyci1|101986|estExt_fgenesh1_pm.C_110123	PF00428.18	Ribosomal_60s
jgi|Phyci1|90661|fgenesh1_kg.11_#_170_#_Locus2123v1rpkm101.57	PF00155.20	Aminotran_1_2		jgi|Phyci1|68843|fgenesh1_pg.86_#_13	PF00501.27	AMP-binding		jgi|Phyci1|213933|e_gw1.11.709.1	PF00366.19	Ribosomal_S17
jgi|Phyci1|90661|fgenesh1_kg.11_#_170_#_Locus2123v1rpkm101.57	PF01113.19	DapB_N		jgi|Phyci1|235527|e_gw1.88.64.1	PF00501.27	AMP-binding		jgi|Phyci1|77766|fgenesh1_pm.11_#_116	PF01423.21	LSM
jgi|Phyci1|90661|fgenesh1_kg.11_#_170_#_Locus2123v1rpkm101.57	PF05173.13	DapB_C		jgi|Phyci1|212320|e_gw1.9.55.1	PF13193.5	AMP-binding_C		jgi|Phyci1|213898|e_gw1.11.612.1	PF01253.21	SUI1
jgi|Phyci1|90658|fgenesh1_kg.11_#_167_#_Locus3866v1rpkm49.06	PF01753.17	zf-MYND		jgi|Phyci1|272|gm1.272_g	PF13193.5	AMP-binding_C		jgi|Phyci1|62856|fgenesh1_pg.11_#_99	PF04969.15	CS
jgi|Phyci1|213329|e_gw1.11.146.1	PF10075.8	CSN8_PSD8_EIF3K		jgi|Phyci1|205890|e_gw1.1.234.1	PF13193.5	AMP-binding_C		jgi|Phyci1|77732|fgenesh1_pm.11_#_82	PF08079.11	Ribosomal_L30_N
jgi|Phyci1|90641|fgenesh1_kg.11_#_150_#_Locus1915v1rpkm115.90	PF12838.6	Fer4_7		jgi|Phyci1|67495|fgenesh1_pg.64_#_4	PF13193.5	AMP-binding_C		jgi|Phyci1|77732|fgenesh1_pm.11_#_82	PF00327.19	Ribosomal_L30
jgi|Phyci1|3229|gm1.3229_g	PF01873.16	eIF-5_eIF-2B		jgi|Phyci1|68843|fgenesh1_pg.86_#_13	PF13193.5	AMP-binding_C		jgi|Phyci1|90540|fgenesh1_kg.11_#_49_#_Locus5658v1rpkm29.47	PF11380.7	Stealth_CR2
jgi|Phyci1|25367|estExt_Genemark1.C_110253	PF00467.28	KOW		jgi|Phyci1|232746|e_gw1.74.236.1	PF12894.6	ANAPC4_WD40		jgi|Phyci1|90540|fgenesh1_kg.11_#_49_#_Locus5658v1rpkm29.47	PF17102.4	Stealth_CR3
jgi|Phyci1|25367|estExt_Genemark1.C_110253	PF17136.3	ribosomal_L24		jgi|Phyci1|584548|MIX34340_88_16	PF12796.6	Ank_2		jgi|Phyci1|90539|fgenesh1_kg.11_#_48_#_Locus2435v1rpkm86.55	PF17101.4	Stealth_CR1
jgi|Phyci1|213364|e_gw1.11.57.1	PF13874.5	Nup54		jgi|Phyci1|584548|MIX34340_88_16	PF12796.6	Ank_2		jgi|Phyci1|90539|fgenesh1_kg.11_#_48_#_Locus2435v1rpkm86.55	PF11380.7	Stealth_CR2
jgi|Phyci1|213448|e_gw1.11.48.1	PF02897.14	Peptidase_S9_N		jgi|Phyci1|34586|estExt_Genemark1.C_2530016	PF13637.5	Ank_4		jgi|Phyci1|90539|fgenesh1_kg.11_#_48_#_Locus2435v1rpkm86.55	PF17102.4	Stealth_CR3
jgi|Phyci1|213448|e_gw1.11.48.1	PF00326.20	Peptidase_S9		jgi|Phyci1|470660|CE139606_318796	PF00191.19	Annexin		jgi|Phyci1|90539|fgenesh1_kg.11_#_48_#_Locus2435v1rpkm86.55	PF17103.4	Stealth_CR4
jgi|Phyci1|213631|e_gw1.11.405.1	PF01467.25	CTP_transf_like		jgi|Phyci1|470660|CE139606_318796	PF00191.19	Annexin		jgi|Phyci1|90537|fgenesh1_kg.11_#_46_#_Locus1922v2rpkm85.45	PF00069.24	Pkinase
jgi|Phyci1|90624|fgenesh1_kg.11_#_133_#_Locus2409v1rpkm88.08	PF00307.30	CH		jgi|Phyci1|470660|CE139606_318796	PF00191.19	Annexin		jgi|Phyci1|101934|estExt_fgenesh1_pm.C_110066	PF00564.23	PB1
jgi|Phyci1|90624|fgenesh1_kg.11_#_133_#_Locus2409v1rpkm88.08	PF03271.16	EB1		jgi|Phyci1|470660|CE139606_318796	PF00191.19	Annexin		jgi|Phyci1|213353|e_gw1.11.45.1	PF00169.28	PH
jgi|Phyci1|90620|fgenesh1_kg.11_#_129_#_Locus11392v1rpkm5.61	PF12341.7	Mcl1_mid		jgi|Phyci1|122652|gw1.65.13.1	PF00191.19	Annexin		jgi|Phyci1|213353|e_gw1.11.45.1	PF00794.17	PI3K_rbd
jgi|Phyci1|213447|e_gw1.11.797.1	PF01423.21	LSM		jgi|Phyci1|122652|gw1.65.13.1	PF00191.19	Annexin		jgi|Phyci1|213353|e_gw1.11.45.1	PF00792.23	PI3K_C2
jgi|Phyci1|102040|estExt_fgenesh1_pm.C_110183	PF07258.13	COMM_domain		jgi|Phyci1|122652|gw1.65.13.1	PF00191.19	Annexin		jgi|Phyci1|213353|e_gw1.11.45.1	PF00169.28	PH
jgi|Phyci1|303123|estExt_Genewise1Plus.C_11_t20058	PF08571.9	Yos1		jgi|Phyci1|122652|gw1.65.13.1	PF00191.19	Annexin		jgi|Phyci1|213353|e_gw1.11.45.1	PF00613.19	PI3Ka
jgi|Phyci1|303123|estExt_Genewise1Plus.C_11_t20058	PF01602.19	Adaptin_N		jgi|Phyci1|82113|fgenesh1_pm.65_#_52	PF00191.19	Annexin		jgi|Phyci1|213353|e_gw1.11.45.1	PF00454.26	PI3_PI4_kinase
jgi|Phyci1|348101|CE17047_39115	PF01494.18	FAD_binding_3		jgi|Phyci1|82113|fgenesh1_pm.65_#_52	PF00191.19	Annexin		jgi|Phyci1|90521|fgenesh1_kg.11_#_30_#_Locus8167v1rpkm15.16	PF08238.11	Sel1
jgi|Phyci1|348101|CE17047_39115	PF01494.18	FAD_binding_3		jgi|Phyci1|82113|fgenesh1_pm.65_#_52	PF00191.19	Annexin		jgi|Phyci1|90521|fgenesh1_kg.11_#_30_#_Locus8167v1rpkm15.16	PF08238.11	Sel1
jgi|Phyci1|90608|fgenesh1_kg.11_#_117_#_Locus2959v1rpkm67.66	PF01253.21	SUI1		jgi|Phyci1|82113|fgenesh1_pm.65_#_52	PF00191.19	Annexin		jgi|Phyci1|90521|fgenesh1_kg.11_#_30_#_Locus8167v1rpkm15.16	PF08238.11	Sel1
jgi|Phyci1|90605|fgenesh1_kg.11_#_114_#_Locus7255v2rpkm14.79	PF02136.19	NTF2		jgi|Phyci1|574688|MIX24480_20_30	PF00191.19	Annexin		jgi|Phyci1|90521|fgenesh1_kg.11_#_30_#_Locus8167v1rpkm15.16	PF08238.11	Sel1
jgi|Phyci1|77814|fgenesh1_pm.11_#_164	PF01133.16	ER		jgi|Phyci1|574688|MIX24480_20_30	PF00191.19	Annexin		jgi|Phyci1|302797|estExt_Genewise1Plus.C_11_t10151	PF00831.22	Ribosomal_L29
jgi|Phyci1|90603|fgenesh1_kg.11_#_112_#_Locus1476v2rpkm60.37	PF03931.14	Skp1_POZ		jgi|Phyci1|574688|MIX24480_20_30	PF00191.19	Annexin		jgi|Phyci1|213961|e_gw1.11.150.1	PF01269.16	Fibrillarin
jgi|Phyci1|213701|e_gw1.11.421.1	PF00828.18	Ribosomal_L27A		jgi|Phyci1|21901|gm1.21901_g	PF00191.19	Annexin		jgi|Phyci1|213407|e_gw1.11.137.1	PF00081.21	Sod_Fe_N
jgi|Phyci1|213299|e_gw1.11.711.1	PF10200.8	Ndufs5		jgi|Phyci1|21901|gm1.21901_g	PF00191.19	Annexin		jgi|Phyci1|213407|e_gw1.11.137.1	PF02777.17	Sod_Fe_C
jgi|Phyci1|213742|e_gw1.11.361.1	PF01238.20	PMI_typeI		jgi|Phyci1|21901|gm1.21901_g	PF00191.19	Annexin		jgi|Phyci1|213813|e_gw1.11.263.1	PF07722.12	Peptidase_C26
jgi|Phyci1|90584|fgenesh1_kg.11_#_93_#_Locus5377v1rpkm31.55	PF00574.22	CLP_protease		jgi|Phyci1|21901|gm1.21901_g	PF00191.19	Annexin		jgi|Phyci1|90487|fgenesh1_kg.10_#_135_#_Locus8435v1rpkm14.04	PF08543.11	Phos_pyr_kin
jgi|Phyci1|101986|estExt_fgenesh1_pm.C_110123	PF00428.18	Ribosomal_60s		jgi|Phyci1|284097|estExt_Genewise1.C_1000066	PF04715.12	Anth_synt_I_N		jgi|Phyci1|2967|gm1.2967_g	PF04178.11	Got1
jgi|Phyci1|90568|fgenesh1_kg.11_#_77_#_Locus6497v1rpkm23.43	PF04420.13	CHD5		jgi|Phyci1|220501|e_gw1.28.169.1	PF08264.12	Anticodon_1		jgi|Phyci1|212794|e_gw1.10.454.1	PF13499.5	EF-hand_7
jgi|Phyci1|77766|fgenesh1_pm.11_#_116	PF01423.21	LSM		jgi|Phyci1|93077|fgenesh1_kg.44_#_13_#_Locus2518v1rpkm83.56	PF08264.12	Anticodon_1		jgi|Phyci1|212794|e_gw1.10.454.1	PF13833.5	EF-hand_8
jgi|Phyci1|213288|e_gw1.11.613.1	PF12796.6	Ank_2		jgi|Phyci1|154071|gw1.126.49.1	PF08264.12	Anticodon_1		jgi|Phyci1|165483|gw1.10.370.1	PF00692.18	dUTPase
jgi|Phyci1|213288|e_gw1.11.613.1	PF00632.24	HECT		jgi|Phyci1|74852|fgenesh1_pg.432_#_2	PF08264.12	Anticodon_1		jgi|Phyci1|62718|fgenesh1_pg.10_#_140	PF12530.7	DUF3730
jgi|Phyci1|302938|estExt_Genewise1Plus.C_11_t10335	PF07200.12	Mod_r		jgi|Phyci1|92988|fgenesh1_kg.42_#_49_#_Locus5870v1rpkm27.92	PF01636.22	APH		jgi|Phyci1|77623|fgenesh1_pm.10_#_144	PF01602.19	Adaptin_N
jgi|Phyci1|213898|e_gw1.11.612.1	PF01253.21	SUI1		jgi|Phyci1|95536|fgenesh1_kg.96_#_1_#_Locus13149v1rpkm3.10	PF09206.10	ArabFuran-catal		jgi|Phyci1|77623|fgenesh1_pm.10_#_144	PF09066.9	B2-adapt-app_C
jgi|Phyci1|77732|fgenesh1_pm.11_#_82	PF08079.11	Ribosomal_L30_N		jgi|Phyci1|192109|gw1.96.188.1	PF09206.10	ArabFuran-catal		jgi|Phyci1|213270|e_gw1.10.161.1	PF00176.22	SNF2_N
jgi|Phyci1|77732|fgenesh1_pm.11_#_82	PF00327.19	Ribosomal_L30		jgi|Phyci1|226461|e_gw1.49.107.1	PF00025.20	Arf		jgi|Phyci1|213270|e_gw1.10.161.1	PF00271.30	Helicase_C
jgi|Phyci1|112968|estExt_fgenesh1_pg.C_110076	PF01370.20	Epimerase		jgi|Phyci1|106321|estExt_fgenesh1_pm.C_760013	PF00025.20	Arf		jgi|Phyci1|213270|e_gw1.10.161.1	PF09111.9	SLIDE
jgi|Phyci1|112968|estExt_fgenesh1_pg.C_110076	PF00069.24	Pkinase		jgi|Phyci1|89787|fgenesh1_kg.5_#_195_#_Locus5937v1rpkm27.38	PF01412.17	ArfGap		jgi|Phyci1|90456|fgenesh1_kg.10_#_104_#_Locus2934v1rpkm68.61	PF01467.25	CTP_transf_like
jgi|Phyci1|90540|fgenesh1_kg.11_#_49_#_Locus5658v1rpkm29.47	PF11380.7	Stealth_CR2		jgi|Phyci1|503321|CE172267_24658	PF03485.15	Arg_tRNA_synt_N		jgi|Phyci1|90456|fgenesh1_kg.10_#_104_#_Locus2934v1rpkm68.61	PF01467.25	CTP_transf_like
jgi|Phyci1|90540|fgenesh1_kg.11_#_49_#_Locus5658v1rpkm29.47	PF17102.4	Stealth_CR3		jgi|Phyci1|278563|estExt_Genewise1.C_600183	PF00491.20	Arginase		jgi|Phyci1|77609|fgenesh1_pm.10_#_130	PF00466.19	Ribosomal_L10
jgi|Phyci1|90539|fgenesh1_kg.11_#_48_#_Locus2435v1rpkm86.55	PF17101.4	Stealth_CR1		jgi|Phyci1|29018|estExt_Genemark1.C_590023	PF00764.18	Arginosuc_synth		jgi|Phyci1|77609|fgenesh1_pm.10_#_130	PF00428.18	Ribosomal_60s
jgi|Phyci1|90539|fgenesh1_kg.11_#_48_#_Locus2435v1rpkm86.55	PF11380.7	Stealth_CR2		jgi|Phyci1|94174|fgenesh1_kg.64_#_31_#_Locus6212v1rpkm25.28	PF01960.17	ArgJ		jgi|Phyci1|267602|estExt_Genewise1.C_10_t10438	PF13344.5	Hydrolase_6
jgi|Phyci1|90539|fgenesh1_kg.11_#_48_#_Locus2435v1rpkm86.55	PF17102.4	Stealth_CR3		jgi|Phyci1|32891|estExt_Genemark1.C_1570016	PF08699.9	ArgoL1		jgi|Phyci1|267602|estExt_Genewise1.C_10_t10438	PF13242.5	Hydrolase_like
jgi|Phyci1|90539|fgenesh1_kg.11_#_48_#_Locus2435v1rpkm86.55	PF17103.4	Stealth_CR4		jgi|Phyci1|32891|estExt_Genemark1.C_1570016	PF16488.4	ArgoL2		jgi|Phyci1|158549|gw1.10.263.1	PF01926.22	MMR_HSR1
jgi|Phyci1|90537|fgenesh1_kg.11_#_46_#_Locus1922v2rpkm85.45	PF00069.24	Pkinase		jgi|Phyci1|32891|estExt_Genemark1.C_1570016	PF16487.4	ArgoMid		jgi|Phyci1|212967|e_gw1.10.510.1	PF10255.8	Paf67
jgi|Phyci1|101934|estExt_fgenesh1_pm.C_110066	PF00564.23	PB1		jgi|Phyci1|32891|estExt_Genemark1.C_1570016	PF16486.4	ArgoN		jgi|Phyci1|212711|e_gw1.10.641.1	PF10660.8	MitoNEET_N
jgi|Phyci1|213353|e_gw1.11.45.1	PF00169.28	PH		jgi|Phyci1|223133|e_gw1.36.40.1	PF10208.8	Armet		jgi|Phyci1|212711|e_gw1.10.641.1	PF09360.9	zf-CDGSH
jgi|Phyci1|213353|e_gw1.11.45.1	PF00794.17	PI3K_rbd		jgi|Phyci1|61543|fgenesh1_pg.4_#_192	PF05856.11	ARPC4		jgi|Phyci1|302520|estExt_Genewise1Plus.C_10_t10370	PF01956.15	DUF106
jgi|Phyci1|213353|e_gw1.11.45.1	PF00792.23	PI3K_C2		jgi|Phyci1|1035|gm1.1035_g	PF04729.12	ASF1_hist_chap		jgi|Phyci1|213089|e_gw1.10.629.1	PF16656.4	Pur_ac_phosph_N
jgi|Phyci1|213353|e_gw1.11.45.1	PF00169.28	PH		jgi|Phyci1|239821|e_gw1.113.103.1	PF14698.5	ASL_C2		jgi|Phyci1|213089|e_gw1.10.629.1	PF00149.27	Metallophos
jgi|Phyci1|213353|e_gw1.11.45.1	PF00613.19	PI3Ka		jgi|Phyci1|224143|e_gw1.41.395.1	PF00026.22	Asp		jgi|Phyci1|213089|e_gw1.10.629.1	PF14008.5	Metallophos_C
jgi|Phyci1|213353|e_gw1.11.45.1	PF00454.26	PI3_PI4_kinase		jgi|Phyci1|278859|estExt_Genewise1.C_620105	PF00026.22	Asp		jgi|Phyci1|90443|fgenesh1_kg.10_#_91_#_Locus1043v1rpkm232.81	PF01145.24	Band_7
jgi|Phyci1|302816|estExt_Genewise1Plus.C_11_t10174	PF13091.5	PLDc_2		jgi|Phyci1|90216|fgenesh1_kg.8_#_109_#_Locus11082v1rpkm6.29	PF01400.23	Astacin		jgi|Phyci1|90429|fgenesh1_kg.10_#_77_#_Locus3788v1rpkm50.26	PF00578.20	AhpC-TSA
jgi|Phyci1|302797|estExt_Genewise1Plus.C_11_t10151	PF00831.22	Ribosomal_L29		jgi|Phyci1|2704|gm1.2704_g	PF08442.9	ATP-grasp_2		jgi|Phyci1|90429|fgenesh1_kg.10_#_77_#_Locus3788v1rpkm50.26	PF10417.8	1-cysPrx_C
jgi|Phyci1|213961|e_gw1.11.150.1	PF01269.16	Fibrillarin		jgi|Phyci1|96216|fgenesh1_kg.119_#_6_#_Locus7708v1rpkm17.23	PF00217.18	ATP-gua_Ptrans		jgi|Phyci1|90429|fgenesh1_kg.10_#_77_#_Locus3788v1rpkm50.26	PF00085.19	Thioredoxin
jgi|Phyci1|213407|e_gw1.11.137.1	PF00081.21	Sod_Fe_N		jgi|Phyci1|96216|fgenesh1_kg.119_#_6_#_Locus7708v1rpkm17.23	PF00217.18	ATP-gua_Ptrans		jgi|Phyci1|337402|CE6348_4796	PF01585.22	G-patch
jgi|Phyci1|213407|e_gw1.11.137.1	PF02777.17	Sod_Fe_C		jgi|Phyci1|19565|gm1.19565_g	PF00217.18	ATP-gua_Ptrans		jgi|Phyci1|77559|fgenesh1_pm.10_#_80	PF00270.28	DEAD
jgi|Phyci1|553078|MIX2870_3215_79	PF06201.12	PITH		jgi|Phyci1|96216|fgenesh1_kg.119_#_6_#_Locus7708v1rpkm17.23	PF02807.14	ATP-gua_PtransN		jgi|Phyci1|77559|fgenesh1_pm.10_#_80	PF00271.30	Helicase_C
jgi|Phyci1|213813|e_gw1.11.263.1	PF07722.12	Peptidase_C26		jgi|Phyci1|96216|fgenesh1_kg.119_#_6_#_Locus7708v1rpkm17.23	PF02807.14	ATP-gua_PtransN		jgi|Phyci1|337317|CE6263_21575	PF05383.16	La
jgi|Phyci1|302669|estExt_Genewise1Plus.C_10_t20075	PF01399.26	PCI		jgi|Phyci1|19565|gm1.19565_g	PF02807.14	ATP-gua_PtransN		jgi|Phyci1|90408|fgenesh1_kg.10_#_56_#_Locus9430v1rpkm10.50	PF12698.6	ABC2_membrane_3
jgi|Phyci1|2967|gm1.2967_g	PF04178.11	Got1		jgi|Phyci1|99340|fgenesh1_kg.312_#_6_#_Locus605v1rpkm483.17	PF00231.18	ATP-synt		jgi|Phyci1|90408|fgenesh1_kg.10_#_56_#_Locus9430v1rpkm10.50	PF00005.26	ABC_tran
jgi|Phyci1|90482|fgenesh1_kg.10_#_130_#_Locus11601v2rpkm1.92	PF00899.20	ThiF		jgi|Phyci1|116704|estExt_fgenesh1_pg.C_680034	PF00006.24	ATP-synt_ab		jgi|Phyci1|90408|fgenesh1_kg.10_#_56_#_Locus9430v1rpkm10.50	PF12698.6	ABC2_membrane_3
jgi|Phyci1|165483|gw1.10.370.1	PF00692.18	dUTPase		jgi|Phyci1|96786|fgenesh1_kg.139_#_1_#_Locus1876v1rpkm118.85	PF00006.24	ATP-synt_ab		jgi|Phyci1|90408|fgenesh1_kg.10_#_56_#_Locus9430v1rpkm10.50	PF00005.26	ABC_tran
jgi|Phyci1|62718|fgenesh1_pg.10_#_140	PF12530.7	DUF3730		jgi|Phyci1|329075|estExt_Genewise1Plus.C_3070016	PF00006.24	ATP-synt_ab		jgi|Phyci1|212877|e_gw1.10.303.1	PF02996.16	Prefoldin
jgi|Phyci1|77623|fgenesh1_pm.10_#_144	PF01602.19	Adaptin_N		jgi|Phyci1|116704|estExt_fgenesh1_pg.C_680034	PF02874.22	ATP-synt_ab_N		jgi|Phyci1|551329|MIX1121_1212_22	PF12799.6	LRR_4
jgi|Phyci1|77623|fgenesh1_pm.10_#_144	PF09066.9	B2-adapt-app_C		jgi|Phyci1|96786|fgenesh1_kg.139_#_1_#_Locus1876v1rpkm118.85	PF02874.22	ATP-synt_ab_N		jgi|Phyci1|213040|e_gw1.10.223.1	PF03446.14	NAD_binding_2
jgi|Phyci1|90468|fgenesh1_kg.10_#_116_#_Locus1941v1rpkm113.77	PF12698.6	ABC2_membrane_3		jgi|Phyci1|329075|estExt_Genewise1Plus.C_3070016	PF02874.22	ATP-synt_ab_N		jgi|Phyci1|213040|e_gw1.10.223.1	PF14833.5	NAD_binding_11
jgi|Phyci1|90468|fgenesh1_kg.10_#_116_#_Locus1941v1rpkm113.77	PF00005.26	ABC_tran		jgi|Phyci1|96786|fgenesh1_kg.139_#_1_#_Locus1876v1rpkm118.85	PF16886.4	ATP-synt_ab_Xtn		jgi|Phyci1|90383|fgenesh1_kg.10_#_31_#_Locus1010v1rpkm243.91	PF02330.15	MAM33
jgi|Phyci1|90468|fgenesh1_kg.10_#_116_#_Locus1941v1rpkm113.77	PF12698.6	ABC2_membrane_3		jgi|Phyci1|529257|CE198203_22932	PF01813.16	ATP-synt_D		jgi|Phyci1|213205|e_gw1.10.199.1	PF13176.5	TPR_7
jgi|Phyci1|90468|fgenesh1_kg.10_#_116_#_Locus1941v1rpkm113.77	PF00005.26	ABC_tran		jgi|Phyci1|85800|fgenesh1_pm.166_#_21	PF02823.15	ATP-synt_DE_N		jgi|Phyci1|213205|e_gw1.10.199.1	PF13181.5	TPR_8
jgi|Phyci1|90456|fgenesh1_kg.10_#_104_#_Locus2934v1rpkm68.61	PF01467.25	CTP_transf_like		jgi|Phyci1|89133|fgenesh1_kg.2_#_201_#_Locus670v1rpkm423.17	PF04627.12	ATP-synt_Eps		jgi|Phyci1|212792|e_gw1.10.561.1	PF01157.17	Ribosomal_L21e
jgi|Phyci1|90456|fgenesh1_kg.10_#_104_#_Locus2934v1rpkm68.61	PF01467.25	CTP_transf_like		jgi|Phyci1|93322|fgenesh1_kg.49_#_30_#_Locus5738v1rpkm28.97	PF01990.16	ATP-synt_F		jgi|Phyci1|77510|fgenesh1_pm.10_#_31	PF01168.19	Ala_racemase_N
jgi|Phyci1|77609|fgenesh1_pm.10_#_130	PF00466.19	Ribosomal_L10		jgi|Phyci1|77623|fgenesh1_pm.10_#_144	PF09066.9	B2-adapt-app_C		jgi|Phyci1|62598|fgenesh1_pg.10_#_20	PF04051.15	TRAPP
jgi|Phyci1|77609|fgenesh1_pm.10_#_130	PF00428.18	Ribosomal_60s		jgi|Phyci1|99566|fgenesh1_kg.364_#_5_#_Locus4630v1rpkm38.69	PF09066.9	B2-adapt-app_C		jgi|Phyci1|2756|gm1.2756_g	PF01588.19	tRNA_bind
jgi|Phyci1|212872|e_gw1.10.537.1	PF00069.24	Pkinase		jgi|Phyci1|226833|e_gw1.50.218.1	PF03483.16	B3_4		jgi|Phyci1|77486|fgenesh1_pm.10_#_7	PF00248.20	Aldo_ket_red
jgi|Phyci1|212967|e_gw1.10.510.1	PF10255.8	Paf67		jgi|Phyci1|226833|e_gw1.50.218.1	PF03484.14	B5		jgi|Phyci1|77485|fgenesh1_pm.10_#_6	PF00957.20	Synaptobrevin
jgi|Phyci1|212711|e_gw1.10.641.1	PF10660.8	MitoNEET_N		jgi|Phyci1|109925|estExt_fgenesh1_pm.C_2360020	PF05529.11	Bap31		jgi|Phyci1|77485|fgenesh1_pm.10_#_6	PF10516.8	SHNi-TPR
jgi|Phyci1|212711|e_gw1.10.641.1	PF09360.9	zf-CDGSH		jgi|Phyci1|65171|fgenesh1_pg.33_#_26	PF10436.8	BCDHK_Adom3		jgi|Phyci1|2744|gm1.2744_g	PF09088.10	MIF4G_like
jgi|Phyci1|302520|estExt_Genewise1Plus.C_10_t10370	PF01956.15	DUF106		jgi|Phyci1|90347|fgenesh1_kg.9_#_116_#_Locus3693v1rpkm51.76	PF02785.18	Biotin_carb_C		jgi|Phyci1|2744|gm1.2744_g	PF09090.10	MIF4G_like_2
jgi|Phyci1|90443|fgenesh1_kg.10_#_91_#_Locus1043v1rpkm232.81	PF01145.24	Band_7		jgi|Phyci1|225957|e_gw1.47.151.1	PF02785.18	Biotin_carb_C		jgi|Phyci1|90347|fgenesh1_kg.9_#_116_#_Locus3693v1rpkm51.76	PF00289.21	Biotin_carb_N
jgi|Phyci1|90429|fgenesh1_kg.10_#_77_#_Locus3788v1rpkm50.26	PF00578.20	AhpC-TSA		jgi|Phyci1|67495|fgenesh1_pg.64_#_4	PF02785.18	Biotin_carb_C		jgi|Phyci1|90347|fgenesh1_kg.9_#_116_#_Locus3693v1rpkm51.76	PF02786.16	CPSase_L_D2
jgi|Phyci1|90429|fgenesh1_kg.10_#_77_#_Locus3788v1rpkm50.26	PF10417.8	1-cysPrx_C		jgi|Phyci1|317002|estExt_Genewise1Plus.C_850124	PF02785.18	Biotin_carb_C		jgi|Phyci1|90347|fgenesh1_kg.9_#_116_#_Locus3693v1rpkm51.76	PF02785.18	Biotin_carb_C
jgi|Phyci1|90429|fgenesh1_kg.10_#_77_#_Locus3788v1rpkm50.26	PF00085.19	Thioredoxin		jgi|Phyci1|90347|fgenesh1_kg.9_#_116_#_Locus3693v1rpkm51.76	PF00289.21	Biotin_carb_N		jgi|Phyci1|90347|fgenesh1_kg.9_#_116_#_Locus3693v1rpkm51.76	PF00364.21	Biotin_lipoyl
jgi|Phyci1|90421|fgenesh1_kg.10_#_69_#_Locus3218v1rpkm61.76	PF13905.5	Thioredoxin_8		jgi|Phyci1|225957|e_gw1.47.151.1	PF00289.21	Biotin_carb_N		jgi|Phyci1|90345|fgenesh1_kg.9_#_114_#_Locus1851v1rpkm120.37	PF01988.18	VIT1
jgi|Phyci1|77559|fgenesh1_pm.10_#_80	PF00270.28	DEAD		jgi|Phyci1|67495|fgenesh1_pg.64_#_4	PF00289.21	Biotin_carb_N		jgi|Phyci1|212668|e_gw1.9.735.1	PF00025.20	Arf
jgi|Phyci1|77559|fgenesh1_pm.10_#_80	PF00271.30	Helicase_C		jgi|Phyci1|317002|estExt_Genewise1Plus.C_850124	PF00289.21	Biotin_carb_N		jgi|Phyci1|2704|gm1.2704_g	PF08442.9	ATP-grasp_2
jgi|Phyci1|337317|CE6263_21575	PF05383.16	La		jgi|Phyci1|90347|fgenesh1_kg.9_#_116_#_Locus3693v1rpkm51.76	PF00364.21	Biotin_lipoyl		jgi|Phyci1|2704|gm1.2704_g	PF00549.18	Ligase_CoA
jgi|Phyci1|90411|fgenesh1_kg.10_#_59_#_Locus9205v1rpkm11.23	PF14226.5	DIOX_N		jgi|Phyci1|308848|estExt_Genewise1Plus.C_340319	PF00364.21	Biotin_lipoyl		jgi|Phyci1|112758|estExt_fgenesh1_pg.C_90139	PF04515.11	Choline_transpo
jgi|Phyci1|90411|fgenesh1_kg.10_#_59_#_Locus9205v1rpkm11.23	PF03171.19	2OG-FeII_Oxy		jgi|Phyci1|225957|e_gw1.47.151.1	PF00364.21	Biotin_lipoyl		jgi|Phyci1|62539|fgenesh1_pg.9_#_120	PF00102.26	Y_phosphatase
jgi|Phyci1|337239|CE6185_12987	PF14226.5	DIOX_N		jgi|Phyci1|312415|estExt_Genewise1Plus.C_550210	PF00364.21	Biotin_lipoyl		jgi|Phyci1|62539|fgenesh1_pg.9_#_120	PF00571.27	CBS
jgi|Phyci1|337239|CE6185_12987	PF03171.19	2OG-FeII_Oxy		jgi|Phyci1|67495|fgenesh1_pg.64_#_4	PF00364.21	Biotin_lipoyl		jgi|Phyci1|62539|fgenesh1_pg.9_#_120	PF00571.27	CBS
jgi|Phyci1|90408|fgenesh1_kg.10_#_56_#_Locus9430v1rpkm10.50	PF12698.6	ABC2_membrane_3		jgi|Phyci1|94944|fgenesh1_kg.79_#_2_#_Locus775v1rpkm343.06	PF00364.21	Biotin_lipoyl		jgi|Phyci1|62539|fgenesh1_pg.9_#_120	PF00571.27	CBS
jgi|Phyci1|90408|fgenesh1_kg.10_#_56_#_Locus9430v1rpkm10.50	PF00005.26	ABC_tran		jgi|Phyci1|317002|estExt_Genewise1Plus.C_850124	PF00364.21	Biotin_lipoyl		jgi|Phyci1|62539|fgenesh1_pg.9_#_120	PF00571.27	CBS
jgi|Phyci1|90408|fgenesh1_kg.10_#_56_#_Locus9430v1rpkm10.50	PF12698.6	ABC2_membrane_3		jgi|Phyci1|85391|fgenesh1_pm.148_#_24	PF00364.21	Biotin_lipoyl		jgi|Phyci1|212320|e_gw1.9.55.1	PF16177.4	ACAS_N
jgi|Phyci1|90408|fgenesh1_kg.10_#_56_#_Locus9430v1rpkm10.50	PF00005.26	ABC_tran		jgi|Phyci1|251057|e_gw1.217.22.1	PF00364.21	Biotin_lipoyl		jgi|Phyci1|212320|e_gw1.9.55.1	PF00501.27	AMP-binding
jgi|Phyci1|77542|fgenesh1_pm.10_#_63	PF13855.5	LRR_8		jgi|Phyci1|105706|estExt_fgenesh1_pm.C_650082	PF02237.16	BPL_C		jgi|Phyci1|212320|e_gw1.9.55.1	PF13193.5	AMP-binding_C
jgi|Phyci1|212877|e_gw1.10.303.1	PF02996.16	Prefoldin		jgi|Phyci1|105706|estExt_fgenesh1_pm.C_650082	PF03099.18	BPL_LplA_LipB		jgi|Phyci1|212464|e_gw1.9.336.1	PF00076.21	RRM_1
jgi|Phyci1|213040|e_gw1.10.223.1	PF03446.14	NAD_binding_2		jgi|Phyci1|95205|fgenesh1_kg.86_#_23_#_Locus2632v1rpkm79.25	PF03909.16	BSD		jgi|Phyci1|212464|e_gw1.9.336.1	PF00076.21	RRM_1
jgi|Phyci1|213040|e_gw1.10.223.1	PF14833.5	NAD_binding_11		jgi|Phyci1|284525|estExt_Genewise1.C_1040131	PF03092.15	BT1		jgi|Phyci1|212464|e_gw1.9.336.1	PF00076.21	RRM_1
jgi|Phyci1|90383|fgenesh1_kg.10_#_31_#_Locus1010v1rpkm243.91	PF02330.15	MAM33		jgi|Phyci1|410536|CE79482_11206	PF00168.29	C2		jgi|Phyci1|112727|estExt_fgenesh1_pg.C_90096	PF07650.16	KH_2
jgi|Phyci1|213205|e_gw1.10.199.1	PF13176.5	TPR_7		jgi|Phyci1|114730|estExt_fgenesh1_pg.C_320066	PF00168.29	C2		jgi|Phyci1|112727|estExt_fgenesh1_pg.C_90096	PF00189.19	Ribosomal_S3_C
jgi|Phyci1|213205|e_gw1.10.199.1	PF13181.5	TPR_8		jgi|Phyci1|104666|estExt_fgenesh1_pm.C_470001	PF00168.29	C2		jgi|Phyci1|302030|estExt_Genewise1Plus.C_9_t10267	PF06650.11	SHR-BD
jgi|Phyci1|213008|e_gw1.10.108.1	PF12783.6	Sec7_N		jgi|Phyci1|104666|estExt_fgenesh1_pm.C_470001	PF00168.29	C2		jgi|Phyci1|302030|estExt_Genewise1Plus.C_9_t10267	PF16909.4	VPS13_C
jgi|Phyci1|213008|e_gw1.10.108.1	PF01369.19	Sec7		jgi|Phyci1|104666|estExt_fgenesh1_pm.C_470001	PF00168.29	C2		jgi|Phyci1|90281|fgenesh1_kg.9_#_50_#_Locus9803v1rpkm9.38	PF00675.19	Peptidase_M16
jgi|Phyci1|212792|e_gw1.10.561.1	PF01157.17	Ribosomal_L21e		jgi|Phyci1|104666|estExt_fgenesh1_pm.C_470001	PF00168.29	C2		jgi|Phyci1|90281|fgenesh1_kg.9_#_50_#_Locus9803v1rpkm9.38	PF05193.20	Peptidase_M16_C
jgi|Phyci1|77510|fgenesh1_pm.10_#_31	PF01168.19	Ala_racemase_N		jgi|Phyci1|493795|CE162741_120027	PF00168.29	C2		jgi|Phyci1|90281|fgenesh1_kg.9_#_50_#_Locus9803v1rpkm9.38	PF16187.4	Peptidase_M16_M
jgi|Phyci1|90368|fgenesh1_kg.10_#_16_#_Locus5243v1rpkm32.85	PF08241.11	Methyltransf_11		jgi|Phyci1|234563|e_gw1.82.246.1	PF00168.29	C2		jgi|Phyci1|90281|fgenesh1_kg.9_#_50_#_Locus9803v1rpkm9.38	PF05193.20	Peptidase_M16_C
jgi|Phyci1|90368|fgenesh1_kg.10_#_16_#_Locus5243v1rpkm32.85	PF05118.14	Asp_Arg_Hydrox		jgi|Phyci1|284259|estExt_Genewise1.C_1020036	PF00168.29	C2		jgi|Phyci1|212550|e_gw1.9.213.1	PF00270.28	DEAD
jgi|Phyci1|2756|gm1.2756_g	PF01588.19	tRNA_bind		jgi|Phyci1|121119|estExt_fgenesh1_pg.C_2930013	PF00168.29	C2		jgi|Phyci1|212550|e_gw1.9.213.1	PF00271.30	Helicase_C
jgi|Phyci1|90359|fgenesh1_kg.10_#_7_#_Locus3059v1rpkm65.04	PF07002.15	Copine		jgi|Phyci1|121119|estExt_fgenesh1_pg.C_2930013	PF00168.29	C2		jgi|Phyci1|212628|e_gw1.9.667.1	PF01058.21	Oxidored_q6
jgi|Phyci1|90358|fgenesh1_kg.10_#_6_#_Locus1305v1rpkm179.81	PF08240.11	ADH_N		jgi|Phyci1|220563|e_gw1.28.443.1	PF12265.7	CAF1C_H4-bd		jgi|Phyci1|90261|fgenesh1_kg.9_#_30_#_Locus4730v1rpkm37.57	PF09742.8	Dymeclin
jgi|Phyci1|90358|fgenesh1_kg.10_#_6_#_Locus1305v1rpkm179.81	PF00107.25	ADH_zinc_N		jgi|Phyci1|327414|estExt_Genewise1Plus.C_2440006	PF00262.17	Calreticulin		jgi|Phyci1|101641|estExt_fgenesh1_pm.C_90025	PF01379.19	Porphobil_deam
jgi|Phyci1|77486|fgenesh1_pm.10_#_7	PF00248.20	Aldo_ket_red		jgi|Phyci1|327414|estExt_Genewise1Plus.C_2440006	PF00262.17	Calreticulin		jgi|Phyci1|101641|estExt_fgenesh1_pm.C_90025	PF03900.14	Porphobil_deamC
jgi|Phyci1|77485|fgenesh1_pm.10_#_6	PF00957.20	Synaptobrevin		jgi|Phyci1|62989|fgenesh1_pg.12_#_24	PF00188.25	CAP		jgi|Phyci1|101641|estExt_fgenesh1_pm.C_90025	PF00400.31	WD40
jgi|Phyci1|77485|fgenesh1_pm.10_#_6	PF10516.8	SHNi-TPR		jgi|Phyci1|220306|e_gw1.28.34.1	PF00188.25	CAP		jgi|Phyci1|101641|estExt_fgenesh1_pm.C_90025	PF00400.31	WD40
jgi|Phyci1|2744|gm1.2744_g	PF09088.10	MIF4G_like		jgi|Phyci1|92136|fgenesh1_kg.28_#_76_#_Locus2747v1rpkm75.21	PF00188.25	CAP		jgi|Phyci1|101641|estExt_fgenesh1_pm.C_90025	PF04192.11	Utp21
jgi|Phyci1|2744|gm1.2744_g	PF09090.10	MIF4G_like_2		jgi|Phyci1|92137|fgenesh1_kg.28_#_77_#_Locus2596v1rpkm80.55	PF00188.25	CAP		jgi|Phyci1|101636|estExt_fgenesh1_pm.C_90019	PF12796.6	Ank_2
jgi|Phyci1|2731|gm1.2731_g	PF00248.20	Aldo_ket_red		jgi|Phyci1|559549|MIX9341_8_64	PF00188.25	CAP		jgi|Phyci1|101636|estExt_fgenesh1_pm.C_90019	PF12796.6	Ank_2
jgi|Phyci1|302239|estExt_Genewise1Plus.C_9_t20059	PF08240.11	ADH_N		jgi|Phyci1|98411|fgenesh1_kg.222_#_13_#_Locus13077v1rpkm3.19	PF00188.25	CAP		jgi|Phyci1|24861|estExt_Genemark1.C_90008	PF00164.24	Ribosom_S12_S23
jgi|Phyci1|302239|estExt_Genewise1Plus.C_9_t20059	PF00107.25	ADH_zinc_N		jgi|Phyci1|98413|fgenesh1_kg.222_#_15_#_Locus12598v1rpkm3.72	PF00188.25	CAP		jgi|Phyci1|212645|e_gw1.9.90.1	PF16053.4	MRP-S34
jgi|Phyci1|90348|fgenesh1_kg.9_#_117_#_Locus4954v1rpkm35.55	PF08240.11	ADH_N		jgi|Phyci1|98413|fgenesh1_kg.222_#_15_#_Locus12598v1rpkm3.72	PF00188.25	CAP		jgi|Phyci1|2516|gm1.2516_g	PF01423.21	LSM
jgi|Phyci1|90348|fgenesh1_kg.9_#_117_#_Locus4954v1rpkm35.55	PF00107.25	ADH_zinc_N		jgi|Phyci1|98605|fgenesh1_kg.236_#_7_#_Locus6673v1rpkm22.43	PF00188.25	CAP		jgi|Phyci1|24842|estExt_Genemark1.C_80258	PF01399.26	PCI
jgi|Phyci1|90347|fgenesh1_kg.9_#_116_#_Locus3693v1rpkm51.76	PF00289.21	Biotin_carb_N		jgi|Phyci1|13357|gm1.13357_g	PF08603.10	CAP_C		jgi|Phyci1|62402|fgenesh1_pg.8_#_175	PF04073.14	tRNA_edit
jgi|Phyci1|90347|fgenesh1_kg.9_#_116_#_Locus3693v1rpkm51.76	PF02786.16	CPSase_L_D2		jgi|Phyci1|253746|e_gw1.254.78.1	PF01302.24	CAP_GLY		jgi|Phyci1|62402|fgenesh1_pg.8_#_175	PF00587.24	tRNA-synt_2b
jgi|Phyci1|90347|fgenesh1_kg.9_#_116_#_Locus3693v1rpkm51.76	PF02785.18	Biotin_carb_C		jgi|Phyci1|13357|gm1.13357_g	PF01213.18	CAP_N		jgi|Phyci1|62402|fgenesh1_pg.8_#_175	PF03129.19	HGTP_anticodon
jgi|Phyci1|90347|fgenesh1_kg.9_#_116_#_Locus3693v1rpkm51.76	PF00364.21	Biotin_lipoyl		jgi|Phyci1|433932|CE102878_775	PF00194.20	Carb_anhydrase		jgi|Phyci1|62402|fgenesh1_pg.8_#_175	PF09180.10	ProRS-C_1
jgi|Phyci1|90345|fgenesh1_kg.9_#_114_#_Locus1851v1rpkm120.37	PF01988.18	VIT1		jgi|Phyci1|319071|estExt_Genewise1Plus.C_1060009	PF00194.20	Carb_anhydrase		jgi|Phyci1|211978|e_gw1.8.517.1	PF02771.15	Acyl-CoA_dh_N
jgi|Phyci1|212668|e_gw1.9.735.1	PF00025.20	Arf		jgi|Phyci1|225957|e_gw1.47.151.1	PF01039.21	Carboxyl_trans		jgi|Phyci1|211978|e_gw1.8.517.1	PF02770.18	Acyl-CoA_dh_M
jgi|Phyci1|2704|gm1.2704_g	PF08442.9	ATP-grasp_2		jgi|Phyci1|94987|fgenesh1_kg.80_#_8_#_Locus7657v1rpkm17.39	PF01039.21	Carboxyl_trans		jgi|Phyci1|211978|e_gw1.8.517.1	PF00441.23	Acyl-CoA_dh_1
jgi|Phyci1|2704|gm1.2704_g	PF00549.18	Ligase_CoA		jgi|Phyci1|110300|estExt_fgenesh1_pm.C_2810001	PF01039.21	Carboxyl_trans		jgi|Phyci1|90212|fgenesh1_kg.8_#_105_#_Locus3386v1rpkm57.51	PF01656.22	CbiA
jgi|Phyci1|62539|fgenesh1_pg.9_#_120	PF00102.26	Y_phosphatase		jgi|Phyci1|233219|e_gw1.76.43.1	PF00755.19	Carn_acyltransf		jgi|Phyci1|2472|gm1.2472_g	PF00150.17	Cellulase
jgi|Phyci1|62539|fgenesh1_pg.9_#_120	PF00571.27	CBS		jgi|Phyci1|321471|estExt_Genewise1Plus.C_1340068	PF00755.19	Carn_acyltransf		jgi|Phyci1|2471|gm1.2471_g	PF05700.10	BCAS2
jgi|Phyci1|62539|fgenesh1_pg.9_#_120	PF00571.27	CBS		jgi|Phyci1|94911|fgenesh1_kg.78_#_2_#_Locus5604v1rpkm29.79	PF00199.18	Catalase		jgi|Phyci1|90204|fgenesh1_kg.8_#_97_#_Locus4521v1rpkm39.98	PF10213.8	MRP-S28
jgi|Phyci1|62539|fgenesh1_pg.9_#_120	PF00571.27	CBS		jgi|Phyci1|97994|fgenesh1_kg.194_#_23_#_Locus1298v1rpkm180.36	PF00199.18	Catalase		jgi|Phyci1|90203|fgenesh1_kg.8_#_96_#_Locus4075v1rpkm45.84	PF00928.20	Adap_comp_sub
jgi|Phyci1|62539|fgenesh1_pg.9_#_120	PF00571.27	CBS		jgi|Phyci1|94911|fgenesh1_kg.78_#_2_#_Locus5604v1rpkm29.79	PF06628.11	Catalase-rel		jgi|Phyci1|90200|fgenesh1_kg.8_#_93_#_Locus6423v1rpkm23.84	PF01124.17	MAPEG
jgi|Phyci1|212320|e_gw1.9.55.1	PF16177.4	ACAS_N		jgi|Phyci1|97994|fgenesh1_kg.194_#_23_#_Locus1298v1rpkm180.36	PF06628.11	Catalase-rel		jgi|Phyci1|90199|fgenesh1_kg.8_#_92_#_Locus5748v1rpkm28.88	PF13409.5	GST_N_2
jgi|Phyci1|212320|e_gw1.9.55.1	PF00501.27	AMP-binding		jgi|Phyci1|321707|estExt_Genewise1Plus.C_1360068	PF00689.20	Cation_ATPase_C		jgi|Phyci1|90199|fgenesh1_kg.8_#_92_#_Locus5748v1rpkm28.88	PF13410.5	GST_C_2
jgi|Phyci1|212320|e_gw1.9.55.1	PF13193.5	AMP-binding_C		jgi|Phyci1|88827|fgenesh1_kg.1_#_144_#_Locus851v1rpkm305.13	PF00690.25	Cation_ATPase_N		jgi|Phyci1|90197|fgenesh1_kg.8_#_90_#_Locus1547v1rpkm147.09	PF00005.26	ABC_tran
jgi|Phyci1|212464|e_gw1.9.336.1	PF00076.21	RRM_1		jgi|Phyci1|233366|e_gw1.76.61.1	PF00690.25	Cation_ATPase_N		jgi|Phyci1|90197|fgenesh1_kg.8_#_90_#_Locus1547v1rpkm147.09	PF01061.23	ABC2_membrane
jgi|Phyci1|212464|e_gw1.9.336.1	PF00076.21	RRM_1		jgi|Phyci1|174368|gw1.76.88.1	PF00690.25	Cation_ATPase_N		jgi|Phyci1|301742|estExt_Genewise1Plus.C_8_t10440	PF01786.16	AOX
jgi|Phyci1|212464|e_gw1.9.336.1	PF00076.21	RRM_1		jgi|Phyci1|321707|estExt_Genewise1Plus.C_1360068	PF00690.25	Cation_ATPase_N		jgi|Phyci1|212003|e_gw1.8.625.1	PF08241.11	Methyltransf_11
jgi|Phyci1|302111|estExt_Genewise1Plus.C_9_t10379	PF00005.26	ABC_tran		jgi|Phyci1|98939|fgenesh1_kg.266_#_11_#_Locus4720v1rpkm37.71	PF00690.25	Cation_ATPase_N		jgi|Phyci1|77288|fgenesh1_pm.8_#_118	PF08241.11	Methyltransf_11
jgi|Phyci1|302111|estExt_Genewise1Plus.C_9_t10379	PF01061.23	ABC2_membrane		jgi|Phyci1|239960|e_gw1.115.31.1	PF02275.17	CBAH		jgi|Phyci1|77288|fgenesh1_pm.8_#_118	PF00576.20	Transthyretin
jgi|Phyci1|302111|estExt_Genewise1Plus.C_9_t10379	PF00005.26	ABC_tran		jgi|Phyci1|273086|estExt_Genewise1.C_300199	PF00734.17	CBM_1		jgi|Phyci1|211926|e_gw1.8.555.1	PF16561.4	AMPK1_CBM
jgi|Phyci1|302111|estExt_Genewise1Plus.C_9_t10379	PF01061.23	ABC2_membrane		jgi|Phyci1|91208|fgenesh1_kg.16_#_117_#_Locus16393v1rpkm1.24	PF03423.12	CBM_25		jgi|Phyci1|211926|e_gw1.8.555.1	PF01591.17	6PF2K
jgi|Phyci1|112727|estExt_fgenesh1_pg.C_90096	PF07650.16	KH_2		jgi|Phyci1|211022|e_gw1.7.778.1	PF03423.12	CBM_25		jgi|Phyci1|211926|e_gw1.8.555.1	PF00300.21	His_Phos_1
jgi|Phyci1|112727|estExt_fgenesh1_pg.C_90096	PF00189.19	Ribosomal_S3_C		jgi|Phyci1|91208|fgenesh1_kg.16_#_117_#_Locus16393v1rpkm1.24	PF16760.4	CBM53		jgi|Phyci1|24773|estExt_Genemark1.C_80146	PF00483.22	NTP_transferase
jgi|Phyci1|2610|gm1.2610_g	PF00664.22	ABC_membrane		jgi|Phyci1|394861|CE63807_373	PF14683.5	CBM-like		jgi|Phyci1|24773|estExt_Genemark1.C_80146	PF02020.17	W2
jgi|Phyci1|2610|gm1.2610_g	PF00005.26	ABC_tran		jgi|Phyci1|90769|fgenesh1_kg.13_#_14_#_Locus2340v1rpkm90.74	PF00571.27	CBS		jgi|Phyci1|211902|e_gw1.8.714.1	PF00535.25	Glycos_transf_2
jgi|Phyci1|2610|gm1.2610_g	PF00664.22	ABC_membrane		jgi|Phyci1|90769|fgenesh1_kg.13_#_14_#_Locus2340v1rpkm90.74	PF00571.27	CBS		jgi|Phyci1|62329|fgenesh1_pg.8_#_102	PF05833.10	FbpA
jgi|Phyci1|2610|gm1.2610_g	PF00005.26	ABC_tran		jgi|Phyci1|62539|fgenesh1_pg.9_#_120	PF00571.27	CBS		jgi|Phyci1|62329|fgenesh1_pg.8_#_102	PF05670.12	DUF814
jgi|Phyci1|212550|e_gw1.9.213.1	PF00270.28	DEAD		jgi|Phyci1|62539|fgenesh1_pg.9_#_120	PF00571.27	CBS		jgi|Phyci1|62329|fgenesh1_pg.8_#_102	PF11923.7	DUF3441
jgi|Phyci1|212550|e_gw1.9.213.1	PF00271.30	Helicase_C		jgi|Phyci1|62539|fgenesh1_pg.9_#_120	PF00571.27	CBS		jgi|Phyci1|62329|fgenesh1_pg.8_#_102	PF00270.28	DEAD
jgi|Phyci1|90278|fgenesh1_kg.9_#_47_#_Locus10791v1rpkm6.96	PF00150.17	Cellulase		jgi|Phyci1|62539|fgenesh1_pg.9_#_120	PF00571.27	CBS		jgi|Phyci1|62329|fgenesh1_pg.8_#_102	PF00271.30	Helicase_C
jgi|Phyci1|212628|e_gw1.9.667.1	PF01058.21	Oxidored_q6		jgi|Phyci1|232312|e_gw1.72.155.1	PF00571.27	CBS		jgi|Phyci1|62329|fgenesh1_pg.8_#_102	PF03368.13	Dicer_dimer
jgi|Phyci1|90261|fgenesh1_kg.9_#_30_#_Locus4730v1rpkm37.57	PF09742.8	Dymeclin		jgi|Phyci1|232312|e_gw1.72.155.1	PF00571.27	CBS		jgi|Phyci1|77249|fgenesh1_pm.8_#_79	PF02771.15	Acyl-CoA_dh_N
jgi|Phyci1|77372|fgenesh1_pm.9_#_35	PF00112.22	Peptidase_C1		jgi|Phyci1|12073|gm1.12073_g	PF02933.16	CDC48_2		jgi|Phyci1|77249|fgenesh1_pm.8_#_79	PF02770.18	Acyl-CoA_dh_M
jgi|Phyci1|2543|gm1.2543_g	PF00069.24	Pkinase		jgi|Phyci1|12073|gm1.12073_g	PF02359.17	CDC48_N		jgi|Phyci1|77249|fgenesh1_pm.8_#_79	PF00441.23	Acyl-CoA_dh_1
jgi|Phyci1|101641|estExt_fgenesh1_pm.C_90025	PF01379.19	Porphobil_deam		jgi|Phyci1|90103|fgenesh1_kg.7_#_127_#_Locus1198v1rpkm198.82	PF03381.14	CDC50		jgi|Phyci1|211609|e_gw1.8.224.1	PF00169.28	PH
jgi|Phyci1|101641|estExt_fgenesh1_pm.C_90025	PF03900.14	Porphobil_deamC		jgi|Phyci1|3435|gm1.3435_g	PF00150.17	Cellulase		jgi|Phyci1|211609|e_gw1.8.224.1	PF13632.5	Glyco_trans_2_3
jgi|Phyci1|101641|estExt_fgenesh1_pm.C_90025	PF00400.31	WD40		jgi|Phyci1|2472|gm1.2472_g	PF00150.17	Cellulase		jgi|Phyci1|112571|estExt_fgenesh1_pg.C_80088	PF04811.14	Sec23_trunk
jgi|Phyci1|101641|estExt_fgenesh1_pm.C_90025	PF00400.31	WD40		jgi|Phyci1|89516|fgenesh1_kg.4_#_101_#_Locus9040v1rpkm11.83	PF00150.17	Cellulase		jgi|Phyci1|112571|estExt_fgenesh1_pg.C_80088	PF08033.11	Sec23_BS
jgi|Phyci1|101641|estExt_fgenesh1_pm.C_90025	PF04192.11	Utp21		jgi|Phyci1|227507|e_gw1.52.254.1	PF00150.17	Cellulase		jgi|Phyci1|112571|estExt_fgenesh1_pg.C_80088	PF04815.14	Sec23_helical
jgi|Phyci1|101636|estExt_fgenesh1_pm.C_90019	PF12796.6	Ank_2		jgi|Phyci1|316741|estExt_Genewise1Plus.C_830057	PF00150.17	Cellulase		jgi|Phyci1|112571|estExt_fgenesh1_pg.C_80088	PF00626.21	Gelsolin
jgi|Phyci1|101636|estExt_fgenesh1_pm.C_90019	PF12796.6	Ank_2		jgi|Phyci1|282262|estExt_Genewise1.C_830069	PF00150.17	Cellulase		jgi|Phyci1|112571|estExt_fgenesh1_pg.C_80088	PF00169.28	PH
jgi|Phyci1|112664|estExt_fgenesh1_pg.C_90010	PF00753.26	Lactamase_B		jgi|Phyci1|319926|estExt_Genewise1Plus.C_1140097	PF00150.17	Cellulase		jgi|Phyci1|112571|estExt_fgenesh1_pg.C_80088	PF13632.5	Glyco_trans_2_3
jgi|Phyci1|112664|estExt_fgenesh1_pg.C_90010	PF16123.4	HAGH_C		jgi|Phyci1|99080|fgenesh1_kg.288_#_2_#_Locus8489v1rpkm13.78	PF00150.17	Cellulase		jgi|Phyci1|90162|fgenesh1_kg.8_#_55_#_Locus2329v1rpkm91.19	PF00132.23	Hexapep
jgi|Phyci1|24861|estExt_Genemark1.C_90008	PF00164.24	Ribosom_S12_S23		jgi|Phyci1|330310|estExt_Genewise1Plus.C_4510020	PF00150.17	Cellulase		jgi|Phyci1|90162|fgenesh1_kg.8_#_55_#_Locus2329v1rpkm91.19	PF00132.23	Hexapep
jgi|Phyci1|212645|e_gw1.9.90.1	PF16053.4	MRP-S34		jgi|Phyci1|89486|fgenesh1_kg.4_#_71_#_Locus306v1rpkm1131.95	PF03552.13	Cellulose_synt		jgi|Phyci1|101519|estExt_fgenesh1_pm.C_80050	PF04912.13	Dynamitin
jgi|Phyci1|90234|fgenesh1_kg.9_#_3_#_Locus8155v1rpkm15.22	PF02798.19	GST_N		jgi|Phyci1|89486|fgenesh1_kg.4_#_71_#_Locus306v1rpkm1131.95	PF03552.13	Cellulose_synt		jgi|Phyci1|62290|fgenesh1_pg.8_#_63	PF01855.18	POR_N
jgi|Phyci1|90234|fgenesh1_kg.9_#_3_#_Locus8155v1rpkm15.22	PF14497.5	GST_C_3		jgi|Phyci1|25877|estExt_Genemark1.C_160021	PF15511.5	CENP-T_C		jgi|Phyci1|62290|fgenesh1_pg.8_#_63	PF17147.3	PFOR_II
jgi|Phyci1|2516|gm1.2516_g	PF01423.21	LSM		jgi|Phyci1|228791|e_gw1.57.108.1	PF04734.12	Ceramidase_alk		jgi|Phyci1|62290|fgenesh1_pg.8_#_63	PF00258.24	Flavodoxin_1
jgi|Phyci1|24842|estExt_Genemark1.C_80258	PF01399.26	PCI		jgi|Phyci1|228791|e_gw1.57.108.1	PF04734.12	Ceramidase_alk		jgi|Phyci1|62290|fgenesh1_pg.8_#_63	PF03460.16	NIR_SIR_ferr
jgi|Phyci1|62402|fgenesh1_pg.8_#_175	PF04073.14	tRNA_edit		jgi|Phyci1|94622|fgenesh1_kg.72_#_38_#_Locus1286v1rpkm181.67	PF00307.30	CH		jgi|Phyci1|62290|fgenesh1_pg.8_#_63	PF01077.21	NIR_SIR
jgi|Phyci1|62402|fgenesh1_pg.8_#_175	PF00587.24	tRNA-synt_2b		jgi|Phyci1|94622|fgenesh1_kg.72_#_38_#_Locus1286v1rpkm181.67	PF00307.30	CH		jgi|Phyci1|62290|fgenesh1_pg.8_#_63	PF03460.16	NIR_SIR_ferr
jgi|Phyci1|62402|fgenesh1_pg.8_#_175	PF03129.19	HGTP_anticodon		jgi|Phyci1|118732|estExt_fgenesh1_pg.C_1280037	PF00307.30	CH		jgi|Phyci1|62290|fgenesh1_pg.8_#_63	PF01077.21	NIR_SIR
jgi|Phyci1|62402|fgenesh1_pg.8_#_175	PF09180.10	ProRS-C_1		jgi|Phyci1|91025|fgenesh1_kg.15_#_46_#_Locus1119v1rpkm213.16	PF06747.12	CHCH		jgi|Phyci1|90153|fgenesh1_kg.8_#_46_#_Locus7045v1rpkm20.48	PF13091.5	PLDc_2
jgi|Phyci1|211978|e_gw1.8.517.1	PF02771.15	Acyl-CoA_dh_N		jgi|Phyci1|93800|fgenesh1_kg.58_#_6_#_Locus3181v1rpkm62.34	PF06747.12	CHCH		jgi|Phyci1|90153|fgenesh1_kg.8_#_46_#_Locus7045v1rpkm20.48	PF13918.5	PLDc_3
jgi|Phyci1|211978|e_gw1.8.517.1	PF02770.18	Acyl-CoA_dh_M		jgi|Phyci1|284097|estExt_Genewise1.C_1000066	PF00425.17	Chorismate_bind		jgi|Phyci1|90150|fgenesh1_kg.8_#_43_#_Locus9558v1rpkm10.05	PF12464.7	Mac
jgi|Phyci1|211978|e_gw1.8.517.1	PF00441.23	Acyl-CoA_dh_1		jgi|Phyci1|96563|fgenesh1_kg.129_#_40_#_Locus3313v1rpkm59.48	PF01264.20	Chorismate_synt		jgi|Phyci1|90150|fgenesh1_kg.8_#_43_#_Locus9558v1rpkm10.05	PF00132.23	Hexapep
jgi|Phyci1|90212|fgenesh1_kg.8_#_105_#_Locus3386v1rpkm57.51	PF01656.22	CbiA		jgi|Phyci1|91159|fgenesh1_kg.16_#_68_#_Locus1910v1rpkm116.22	PF05093.12	CIAPIN1		jgi|Phyci1|212089|e_gw1.8.92.1	PF00009.26	GTP_EFTU
jgi|Phyci1|2474|gm1.2474_g	PF05649.12	Peptidase_M13_N		jgi|Phyci1|91159|fgenesh1_kg.16_#_68_#_Locus1910v1rpkm116.22	PF05093.12	CIAPIN1		jgi|Phyci1|212089|e_gw1.8.92.1	PF03144.24	GTP_EFTU_D2
jgi|Phyci1|2474|gm1.2474_g	PF01431.20	Peptidase_M13		jgi|Phyci1|225932|e_gw1.47.245.1	PF16114.4	Citrate_bind		jgi|Phyci1|212089|e_gw1.8.92.1	PF11987.7	IF-2
jgi|Phyci1|2472|gm1.2472_g	PF00150.17	Cellulase		jgi|Phyci1|225932|e_gw1.47.245.1	PF00285.20	Citrate_synt		jgi|Phyci1|212089|e_gw1.8.92.1	PF14578.5	GTP_EFTU_D4
jgi|Phyci1|77301|fgenesh1_pm.8_#_131	PF04145.14	Ctr		jgi|Phyci1|98266|fgenesh1_kg.211_#_12_#_Locus969v1rpkm256.84	PF00285.20	Citrate_synt		jgi|Phyci1|301524|estExt_Genewise1Plus.C_8_t10177	PF00076.21	RRM_1
jgi|Phyci1|77301|fgenesh1_pm.8_#_131	PF00403.25	HMA		jgi|Phyci1|85517|fgenesh1_pm.153_#_4	PF01217.19	Clat_adaptor_s		jgi|Phyci1|301524|estExt_Genewise1Plus.C_8_t10177	PF13865.5	FoP_duplication
jgi|Phyci1|90204|fgenesh1_kg.8_#_97_#_Locus4521v1rpkm39.98	PF10213.8	MRP-S28		jgi|Phyci1|16507|gm1.16507_g	PF00637.19	Clathrin		jgi|Phyci1|90136|fgenesh1_kg.8_#_29_#_Locus3317v1rpkm59.39	PF00675.19	Peptidase_M16
jgi|Phyci1|90203|fgenesh1_kg.8_#_96_#_Locus4075v1rpkm45.84	PF00928.20	Adap_comp_sub		jgi|Phyci1|16507|gm1.16507_g	PF00637.19	Clathrin		jgi|Phyci1|90136|fgenesh1_kg.8_#_29_#_Locus3317v1rpkm59.39	PF05193.20	Peptidase_M16_C
jgi|Phyci1|90197|fgenesh1_kg.8_#_90_#_Locus1547v1rpkm147.09	PF00005.26	ABC_tran		jgi|Phyci1|16507|gm1.16507_g	PF00637.19	Clathrin		jgi|Phyci1|77186|fgenesh1_pm.8_#_16	PF00724.19	Oxidored_FMN
jgi|Phyci1|90197|fgenesh1_kg.8_#_90_#_Locus1547v1rpkm147.09	PF01061.23	ABC2_membrane		jgi|Phyci1|16507|gm1.16507_g	PF00637.19	Clathrin		jgi|Phyci1|532135|CE201081_6864	PF01593.23	Amino_oxidase
jgi|Phyci1|301742|estExt_Genewise1Plus.C_8_t10440	PF01786.16	AOX		jgi|Phyci1|16507|gm1.16507_g	PF00637.19	Clathrin		jgi|Phyci1|211528|e_gw1.8.146.1	PF00169.28	PH
jgi|Phyci1|212003|e_gw1.8.625.1	PF08241.11	Methyltransf_11		jgi|Phyci1|16507|gm1.16507_g	PF00637.19	Clathrin		jgi|Phyci1|211528|e_gw1.8.146.1	PF08711.10	Med26
jgi|Phyci1|77288|fgenesh1_pm.8_#_118	PF08241.11	Methyltransf_11		jgi|Phyci1|16507|gm1.16507_g	PF00637.19	Clathrin		jgi|Phyci1|90103|fgenesh1_kg.7_#_127_#_Locus1198v1rpkm198.82	PF03381.14	CDC50
jgi|Phyci1|77288|fgenesh1_pm.8_#_118	PF00576.20	Transthyretin		jgi|Phyci1|16507|gm1.16507_g	PF13838.5	Clathrin_H_link		jgi|Phyci1|90086|fgenesh1_kg.7_#_110_#_Locus1764v1rpkm126.92	PF00071.21	Ras
jgi|Phyci1|211926|e_gw1.8.555.1	PF16561.4	AMPK1_CBM		jgi|Phyci1|259448|e_gw1.451.12.1	PF01086.16	Clathrin_lg_ch		jgi|Phyci1|520465|CE189411_75387	PF00490.20	ALAD
jgi|Phyci1|211926|e_gw1.8.555.1	PF01591.17	6PF2K		jgi|Phyci1|16507|gm1.16507_g	PF01394.19	Clathrin_propel		jgi|Phyci1|90082|fgenesh1_kg.7_#_106_#_Locus4274v1rpkm42.87	PF00458.19	WHEP-TRS
jgi|Phyci1|211926|e_gw1.8.555.1	PF00300.21	His_Phos_1		jgi|Phyci1|90584|fgenesh1_kg.11_#_93_#_Locus5377v1rpkm31.55	PF00574.22	CLP_protease		jgi|Phyci1|90082|fgenesh1_kg.7_#_106_#_Locus4274v1rpkm42.87	PF00579.24	tRNA-synt_1b
jgi|Phyci1|24773|estExt_Genemark1.C_80146	PF00483.22	NTP_transferase		jgi|Phyci1|95069|fgenesh1_kg.82_#_18_#_Locus2757v1rpkm74.83	PF10431.8	ClpB_D2-small		jgi|Phyci1|2200|gm1.2200_g	PF14716.5	HHH_8
jgi|Phyci1|24773|estExt_Genemark1.C_80146	PF02020.17	W2		jgi|Phyci1|383616|CE52562_14034	PF00795.21	CN_hydrolase		jgi|Phyci1|62178|fgenesh1_pg.7_#_161	PF01399.26	PCI
jgi|Phyci1|211902|e_gw1.8.714.1	PF00535.25	Glycos_transf_2		jgi|Phyci1|244022|e_gw1.143.111.1	PF00795.21	CN_hydrolase		jgi|Phyci1|62178|fgenesh1_pg.7_#_161	PF08375.10	Rpn3_C
jgi|Phyci1|266687|estExt_Genewise1.C_8_t10396	PF00787.23	PX		jgi|Phyci1|29230|estExt_Genemark1.C_620048	PF00027.28	cNMP_binding		jgi|Phyci1|211363|e_gw1.7.705.1	PF06212.11	GRIM-19
jgi|Phyci1|62329|fgenesh1_pg.8_#_102	PF05833.10	FbpA		jgi|Phyci1|29230|estExt_Genemark1.C_620048	PF00027.28	cNMP_binding		jgi|Phyci1|77110|fgenesh1_pm.7_#_141	PF00892.19	EamA
jgi|Phyci1|62329|fgenesh1_pg.8_#_102	PF05670.12	DUF814		jgi|Phyci1|15380|gm1.15380_g	PF16415.4	CNOT1_CAF1_bind		jgi|Phyci1|301227|estExt_Genewise1Plus.C_7_t10368	PF14560.5	Ubiquitin_2
jgi|Phyci1|62329|fgenesh1_pg.8_#_102	PF11923.7	DUF3441		jgi|Phyci1|15380|gm1.15380_g	PF16418.4	CNOT1_HEAT		jgi|Phyci1|301227|estExt_Genewise1Plus.C_7_t10368	PF02544.15	Steroid_dh
jgi|Phyci1|62329|fgenesh1_pg.8_#_102	PF00270.28	DEAD		jgi|Phyci1|15380|gm1.15380_g	PF16417.4	CNOT1_TTP_bind		jgi|Phyci1|62122|fgenesh1_pg.7_#_105	PF16004.4	EFTUD2
jgi|Phyci1|62329|fgenesh1_pg.8_#_102	PF00271.30	Helicase_C		jgi|Phyci1|225932|e_gw1.47.245.1	PF02629.18	CoA_binding		jgi|Phyci1|62122|fgenesh1_pg.7_#_105	PF00009.26	GTP_EFTU
jgi|Phyci1|62329|fgenesh1_pg.8_#_102	PF03368.13	Dicer_dimer		jgi|Phyci1|289941|estExt_Genewise1.C_1740057	PF02629.18	CoA_binding		jgi|Phyci1|62122|fgenesh1_pg.7_#_105	PF03764.17	EFG_IV
jgi|Phyci1|77249|fgenesh1_pm.8_#_79	PF02771.15	Acyl-CoA_dh_N		jgi|Phyci1|96613|fgenesh1_kg.131_#_42_#_Locus10757v1rpkm7.04	PF01144.22	CoA_trans		jgi|Phyci1|62122|fgenesh1_pg.7_#_105	PF00679.23	EFG_C
jgi|Phyci1|77249|fgenesh1_pm.8_#_79	PF02770.18	Acyl-CoA_dh_M		jgi|Phyci1|96613|fgenesh1_kg.131_#_42_#_Locus10757v1rpkm7.04	PF01144.22	CoA_trans		jgi|Phyci1|90039|fgenesh1_kg.7_#_63_#_Locus7593v1rpkm17.72	PF07728.13	AAA_5
jgi|Phyci1|77249|fgenesh1_pm.8_#_79	PF00441.23	Acyl-CoA_dh_1		jgi|Phyci1|66494|fgenesh1_pg.50_#_38	PF02515.16	CoA_transf_3		jgi|Phyci1|90039|fgenesh1_kg.7_#_63_#_Locus7593v1rpkm17.72	PF07728.13	AAA_5
jgi|Phyci1|211609|e_gw1.8.224.1	PF00169.28	PH		jgi|Phyci1|98421|fgenesh1_kg.222_#_23_#_Locus2664v1rpkm78.29	PF07718.11	Coatamer_beta_C		jgi|Phyci1|90039|fgenesh1_kg.7_#_63_#_Locus7593v1rpkm17.72	PF07728.13	AAA_5
jgi|Phyci1|211609|e_gw1.8.224.1	PF13632.5	Glyco_trans_2_3		jgi|Phyci1|98421|fgenesh1_kg.222_#_23_#_Locus2664v1rpkm78.29	PF14806.5	Coatomer_b_Cpla		jgi|Phyci1|90039|fgenesh1_kg.7_#_63_#_Locus7593v1rpkm17.72	PF07728.13	AAA_5
jgi|Phyci1|112571|estExt_fgenesh1_pg.C_80088	PF04811.14	Sec23_trunk		jgi|Phyci1|75946|fgenesh1_pm.2_#_168	PF16381.4	Coatomer_g_Cpla		jgi|Phyci1|90039|fgenesh1_kg.7_#_63_#_Locus7593v1rpkm17.72	PF07728.13	AAA_5
jgi|Phyci1|112571|estExt_fgenesh1_pg.C_80088	PF08033.11	Sec23_BS		jgi|Phyci1|76294|fgenesh1_pm.3_#_199	PF04053.13	Coatomer_WDAD		jgi|Phyci1|90039|fgenesh1_kg.7_#_63_#_Locus7593v1rpkm17.72	PF07728.13	AAA_5
jgi|Phyci1|112571|estExt_fgenesh1_pg.C_80088	PF04815.14	Sec23_helical		jgi|Phyci1|280642|estExt_Genewise1.C_710134	PF04053.13	Coatomer_WDAD		jgi|Phyci1|90039|fgenesh1_kg.7_#_63_#_Locus7593v1rpkm17.72	PF07728.13	AAA_5
jgi|Phyci1|112571|estExt_fgenesh1_pg.C_80088	PF00626.21	Gelsolin		jgi|Phyci1|82837|fgenesh1_pm.76_#_27	PF02492.18	cobW		jgi|Phyci1|90039|fgenesh1_kg.7_#_63_#_Locus7593v1rpkm17.72	PF07728.13	AAA_5
jgi|Phyci1|112571|estExt_fgenesh1_pg.C_80088	PF00169.28	PH		jgi|Phyci1|94072|fgenesh1_kg.62_#_57_#_Locus15359v1rpkm1.59	PF00135.27	COesterase		jgi|Phyci1|112421|estExt_fgenesh1_pg.C_70092	PF07719.16	TPR_2
jgi|Phyci1|112571|estExt_fgenesh1_pg.C_80088	PF13632.5	Glyco_trans_2_3		jgi|Phyci1|89329|fgenesh1_kg.3_#_151_#_Locus1852v1rpkm120.30	PF00241.19	Cofilin_ADF		jgi|Phyci1|112421|estExt_fgenesh1_pg.C_70092	PF12569.7	NARP1
jgi|Phyci1|77239|fgenesh1_pm.8_#_69	PF13898.5	DUF4205		jgi|Phyci1|66059|fgenesh1_pg.44_#_4	PF00241.19	Cofilin_ADF		jgi|Phyci1|90033|fgenesh1_kg.7_#_57_#_Locus8501v1rpkm13.75	PF00696.27	AA_kinase
jgi|Phyci1|90162|fgenesh1_kg.8_#_55_#_Locus2329v1rpkm91.19	PF00132.23	Hexapep		jgi|Phyci1|96001|fgenesh1_kg.110_#_5_#_Locus1752v2rpkm53.75	PF00241.19	Cofilin_ADF		jgi|Phyci1|90033|fgenesh1_kg.7_#_57_#_Locus8501v1rpkm13.75	PF03447.15	NAD_binding_3
jgi|Phyci1|90162|fgenesh1_kg.8_#_55_#_Locus2329v1rpkm91.19	PF00132.23	Hexapep		jgi|Phyci1|96001|fgenesh1_kg.110_#_5_#_Locus1752v2rpkm53.75	PF00241.19	Cofilin_ADF		jgi|Phyci1|90033|fgenesh1_kg.7_#_57_#_Locus8501v1rpkm13.75	PF00742.18	Homoserine_dh
jgi|Phyci1|77226|fgenesh1_pm.8_#_56	PF01855.18	POR_N		jgi|Phyci1|95828|fgenesh1_kg.104_#_27_#_Locus1344v1rpkm172.67	PF05347.14	Complex1_LYR		jgi|Phyci1|211349|e_gw1.7.908.1	PF00069.24	Pkinase
jgi|Phyci1|77226|fgenesh1_pm.8_#_56	PF00667.19	FAD_binding_1		jgi|Phyci1|75946|fgenesh1_pm.2_#_168	PF08752.9	COP-gamma_platf		jgi|Phyci1|211349|e_gw1.7.908.1	PF13833.5	EF-hand_8
jgi|Phyci1|77226|fgenesh1_pm.8_#_56	PF00175.20	NAD_binding_1		jgi|Phyci1|76294|fgenesh1_pm.3_#_199	PF06957.10	COPI_C		jgi|Phyci1|101362|estExt_fgenesh1_pm.C_70074	PF08385.11	DHC_N1
jgi|Phyci1|101519|estExt_fgenesh1_pm.C_80050	PF04912.13	Dynamitin		jgi|Phyci1|309670|estExt_Genewise1Plus.C_400052	PF01218.17	Coprogen_oxidas		jgi|Phyci1|101362|estExt_fgenesh1_pm.C_70074	PF08393.12	DHC_N2
jgi|Phyci1|62290|fgenesh1_pg.8_#_63	PF01855.18	POR_N		jgi|Phyci1|206584|e_gw1.1.484.1	PF08511.10	COQ9		jgi|Phyci1|101362|estExt_fgenesh1_pm.C_70074	PF12774.6	AAA_6
jgi|Phyci1|62290|fgenesh1_pg.8_#_63	PF17147.3	PFOR_II		jgi|Phyci1|223327|e_gw1.38.111.1	PF02936.13	COX4		jgi|Phyci1|101362|estExt_fgenesh1_pm.C_70074	PF07728.13	AAA_5
jgi|Phyci1|62290|fgenesh1_pg.8_#_63	PF00258.24	Flavodoxin_1		jgi|Phyci1|65302|fgenesh1_pg.34_#_61	PF01215.18	COX5B		jgi|Phyci1|101362|estExt_fgenesh1_pm.C_70074	PF12775.6	AAA_7
jgi|Phyci1|62290|fgenesh1_pg.8_#_63	PF03460.16	NIR_SIR_ferr		jgi|Phyci1|92419|fgenesh1_kg.33_#_44_#_Locus450v1rpkm703.10	PF02046.14	COX6A		jgi|Phyci1|101362|estExt_fgenesh1_pm.C_70074	PF12780.6	AAA_8
jgi|Phyci1|62290|fgenesh1_pg.8_#_63	PF01077.21	NIR_SIR		jgi|Phyci1|93528|fgenesh1_kg.53_#_7_#_Locus519v1rpkm585.94	PF02297.16	COX6B		jgi|Phyci1|101362|estExt_fgenesh1_pm.C_70074	PF12777.6	MT
jgi|Phyci1|62290|fgenesh1_pg.8_#_63	PF03460.16	NIR_SIR_ferr		jgi|Phyci1|90935|fgenesh1_kg.14_#_48_#_Locus5486v1rpkm30.70	PF07823.10	CPDase		jgi|Phyci1|101362|estExt_fgenesh1_pm.C_70074	PF12781.6	AAA_9
jgi|Phyci1|62290|fgenesh1_pg.8_#_63	PF01077.21	NIR_SIR		jgi|Phyci1|87339|fgenesh1_pm.247_#_6	PF00166.20	Cpn10		jgi|Phyci1|101362|estExt_fgenesh1_pm.C_70074	PF03028.14	Dynein_heavy
jgi|Phyci1|90153|fgenesh1_kg.8_#_46_#_Locus7045v1rpkm20.48	PF13091.5	PLDc_2		jgi|Phyci1|207772|e_gw1.3.209.1	PF00118.23	Cpn60_TCP1		jgi|Phyci1|519201|CE188147_36805	PF04499.14	SAPS
jgi|Phyci1|90153|fgenesh1_kg.8_#_46_#_Locus7045v1rpkm20.48	PF13918.5	PLDc_3		jgi|Phyci1|113841|estExt_fgenesh1_pg.C_200031	PF00118.23	Cpn60_TCP1		jgi|Phyci1|90011|fgenesh1_kg.7_#_35_#_Locus2889v1rpkm69.93	PF00778.16	DIX
jgi|Phyci1|90150|fgenesh1_kg.8_#_43_#_Locus9558v1rpkm10.05	PF12464.7	Mac		jgi|Phyci1|308284|estExt_Genewise1Plus.C_320066	PF00118.23	Cpn60_TCP1		jgi|Phyci1|211466|e_gw1.7.370.1	PF00664.22	ABC_membrane
jgi|Phyci1|90150|fgenesh1_kg.8_#_43_#_Locus9558v1rpkm10.05	PF00132.23	Hexapep		jgi|Phyci1|93125|fgenesh1_kg.45_#_11_#_Locus2127v1rpkm101.43	PF00118.23	Cpn60_TCP1		jgi|Phyci1|211466|e_gw1.7.370.1	PF00005.26	ABC_tran
jgi|Phyci1|90142|fgenesh1_kg.8_#_35_#_Locus8590v1rpkm13.41	PF00724.19	Oxidored_FMN		jgi|Phyci1|325743|estExt_Genewise1Plus.C_2050012	PF00118.23	Cpn60_TCP1		jgi|Phyci1|211466|e_gw1.7.370.1	PF00664.22	ABC_membrane
jgi|Phyci1|212089|e_gw1.8.92.1	PF00009.26	GTP_EFTU		jgi|Phyci1|99480|fgenesh1_kg.340_#_4_#_Locus2492v1rpkm84.51	PF00118.23	Cpn60_TCP1		jgi|Phyci1|211466|e_gw1.7.370.1	PF00005.26	ABC_tran
jgi|Phyci1|212089|e_gw1.8.92.1	PF03144.24	GTP_EFTU_D2		jgi|Phyci1|90347|fgenesh1_kg.9_#_116_#_Locus3693v1rpkm51.76	PF02786.16	CPSase_L_D2		jgi|Phyci1|89984|fgenesh1_kg.7_#_8_#_Locus3516v1rpkm55.28	PF00043.24	GST_C
jgi|Phyci1|212089|e_gw1.8.92.1	PF11987.7	IF-2		jgi|Phyci1|209819|e_gw1.5.959.1	PF02786.16	CPSase_L_D2		jgi|Phyci1|101314|estExt_fgenesh1_pm.C_70015	PF07973.13	tRNA_SAD
jgi|Phyci1|212089|e_gw1.8.92.1	PF14578.5	GTP_EFTU_D4		jgi|Phyci1|209819|e_gw1.5.959.1	PF02786.16	CPSase_L_D2		jgi|Phyci1|101314|estExt_fgenesh1_pm.C_70015	PF00587.24	tRNA-synt_2b
jgi|Phyci1|301524|estExt_Genewise1Plus.C_8_t10177	PF00076.21	RRM_1		jgi|Phyci1|65849|fgenesh1_pg.41_#_70	PF02786.16	CPSase_L_D2		jgi|Phyci1|101314|estExt_fgenesh1_pm.C_70015	PF03129.19	HGTP_anticodon
jgi|Phyci1|301524|estExt_Genewise1Plus.C_8_t10177	PF13865.5	FoP_duplication		jgi|Phyci1|65849|fgenesh1_pg.41_#_70	PF02786.16	CPSase_L_D2		jgi|Phyci1|89973|fgenesh1_kg.6_#_156_#_Locus6446v1rpkm23.75	PF13967.5	RSN1_TM
jgi|Phyci1|90136|fgenesh1_kg.8_#_29_#_Locus3317v1rpkm59.39	PF00675.19	Peptidase_M16		jgi|Phyci1|225957|e_gw1.47.151.1	PF02786.16	CPSase_L_D2		jgi|Phyci1|89973|fgenesh1_kg.6_#_156_#_Locus6446v1rpkm23.75	PF14703.5	PHM7_cyt
jgi|Phyci1|90136|fgenesh1_kg.8_#_29_#_Locus3317v1rpkm59.39	PF05193.20	Peptidase_M16_C		jgi|Phyci1|67495|fgenesh1_pg.64_#_4	PF02786.16	CPSase_L_D2		jgi|Phyci1|89973|fgenesh1_kg.6_#_156_#_Locus6446v1rpkm23.75	PF14703.5	PHM7_cyt
jgi|Phyci1|77186|fgenesh1_pm.8_#_16	PF00724.19	Oxidored_FMN		jgi|Phyci1|317002|estExt_Genewise1Plus.C_850124	PF02786.16	CPSase_L_D2		jgi|Phyci1|89973|fgenesh1_kg.6_#_156_#_Locus6446v1rpkm23.75	PF02714.14	RSN1_7TM
jgi|Phyci1|211556|e_gw1.8.125.1	PF00027.28	cNMP_binding		jgi|Phyci1|209819|e_gw1.5.959.1	PF02787.18	CPSase_L_D3		jgi|Phyci1|210758|e_gw1.6.781.1	PF00648.20	Peptidase_C2
jgi|Phyci1|211556|e_gw1.8.125.1	PF00027.28	cNMP_binding		jgi|Phyci1|65849|fgenesh1_pg.41_#_70	PF02787.18	CPSase_L_D3		jgi|Phyci1|210758|e_gw1.6.781.1	PF01067.21	Calpain_III
jgi|Phyci1|211556|e_gw1.8.125.1	PF00069.24	Pkinase		jgi|Phyci1|209819|e_gw1.5.959.1	PF00988.21	CPSase_sm_chain		jgi|Phyci1|24486|estExt_Genemark1.C_60275	PF01425.20	Amidase
jgi|Phyci1|211556|e_gw1.8.125.1	PF00481.20	PP2C		jgi|Phyci1|65849|fgenesh1_pg.41_#_70	PF00988.21	CPSase_sm_chain		jgi|Phyci1|89952|fgenesh1_kg.6_#_135_#_Locus2906v1rpkm69.45	PF01417.19	ENTH
jgi|Phyci1|532135|CE201081_6864	PF01593.23	Amino_oxidase		jgi|Phyci1|3571|gm1.3571_g	PF00650.19	CRAL_TRIO		jgi|Phyci1|89950|fgenesh1_kg.6_#_133_#_Locus2742v1rpkm75.31	PF02347.15	GDC-P
jgi|Phyci1|211528|e_gw1.8.146.1	PF00169.28	PH		jgi|Phyci1|583629|MIX33421_7749_78	PF01321.17	Creatinase_N		jgi|Phyci1|89950|fgenesh1_kg.6_#_133_#_Locus2742v1rpkm75.31	PF02347.15	GDC-P
jgi|Phyci1|211528|e_gw1.8.146.1	PF08711.10	Med26		jgi|Phyci1|583629|MIX33421_7749_78	PF16189.4	Creatinase_N_2		jgi|Phyci1|101252|estExt_fgenesh1_pm.C_60138	PF10262.8	Rdx
jgi|Phyci1|2251|gm1.2251_g	PF10366.8	Vps39_1		jgi|Phyci1|96267|fgenesh1_kg.121_#_4_#_Locus2987v1rpkm66.91	PF04969.15	CS		jgi|Phyci1|89915|fgenesh1_kg.6_#_98_#_Locus5197v1rpkm33.22	PF12816.6	Vps8
jgi|Phyci1|2251|gm1.2251_g	PF10367.8	Vps39_2		jgi|Phyci1|246924|e_gw1.170.84.1	PF04969.15	CS		jgi|Phyci1|210548|e_gw1.6.327.1	PF05089.11	NAGLU
jgi|Phyci1|2248|gm1.2248_g	PF00454.26	PI3_PI4_kinase		jgi|Phyci1|577799|MIX27591_4465_16	PF00313.21	CSD		jgi|Phyci1|210548|e_gw1.6.327.1	PF12972.6	NAGLU_C
jgi|Phyci1|90103|fgenesh1_kg.7_#_127_#_Locus1198v1rpkm198.82	PF03381.14	CDC50		jgi|Phyci1|577799|MIX27591_4465_16	PF00313.21	CSD		jgi|Phyci1|210353|e_gw1.6.382.1	PF00155.20	Aminotran_1_2
jgi|Phyci1|24651|estExt_Genemark1.C_70220	PF00989.24	PAS		jgi|Phyci1|218037|e_gw1.21.411.1	PF10075.8	CSN8_PSD8_EIF3K		jgi|Phyci1|300780|estExt_Genewise1Plus.C_6_t10431	PF01074.21	Glyco_hydro_38
jgi|Phyci1|24651|estExt_Genemark1.C_70220	PF08448.9	PAS_4		jgi|Phyci1|256167|e_gw1.298.12.1	PF10075.8	CSN8_PSD8_EIF3K		jgi|Phyci1|300780|estExt_Genewise1Plus.C_6_t10431	PF09261.10	Alpha-mann_mid
jgi|Phyci1|24651|estExt_Genemark1.C_70220	PF00989.24	PAS		jgi|Phyci1|242741|e_gw1.134.192.1	PF04145.14	Ctr		jgi|Phyci1|300780|estExt_Genewise1Plus.C_6_t10431	PF07748.12	Glyco_hydro_38C
jgi|Phyci1|24651|estExt_Genemark1.C_70220	PF00989.24	PAS		jgi|Phyci1|96674|fgenesh1_kg.134_#_36_#_Locus4033v2rpkm31.07	PF04145.14	Ctr		jgi|Phyci1|210747|e_gw1.6.48.1	PF03446.14	NAD_binding_2
jgi|Phyci1|24651|estExt_Genemark1.C_70220	PF00989.24	PAS		jgi|Phyci1|90479|fgenesh1_kg.10_#_127_#_Locus3247v1rpkm61.10	PF00394.21	Cu-oxidase		jgi|Phyci1|210747|e_gw1.6.48.1	PF00393.18	6PGD
jgi|Phyci1|24651|estExt_Genemark1.C_70220	PF00989.24	PAS		jgi|Phyci1|90479|fgenesh1_kg.10_#_127_#_Locus3247v1rpkm61.10	PF07731.13	Cu-oxidase_2		jgi|Phyci1|24397|estExt_Genemark1.C_60167	PF13649.5	Methyltransf_25
jgi|Phyci1|24651|estExt_Genemark1.C_70220	PF00989.24	PAS		jgi|Phyci1|8363|gm1.8363_g	PF07731.13	Cu-oxidase_2		jgi|Phyci1|24397|estExt_Genemark1.C_60167	PF12971.6	NAGLU_N
jgi|Phyci1|24651|estExt_Genemark1.C_70220	PF00989.24	PAS		jgi|Phyci1|229091|e_gw1.59.103.1	PF07731.13	Cu-oxidase_2		jgi|Phyci1|24397|estExt_Genemark1.C_60167	PF05089.11	NAGLU
jgi|Phyci1|24651|estExt_Genemark1.C_70220	PF00989.24	PAS		jgi|Phyci1|90479|fgenesh1_kg.10_#_127_#_Locus3247v1rpkm61.10	PF07732.14	Cu-oxidase_3		jgi|Phyci1|24397|estExt_Genemark1.C_60167	PF12972.6	NAGLU_C
jgi|Phyci1|24651|estExt_Genemark1.C_70220	PF00989.24	PAS		jgi|Phyci1|8363|gm1.8363_g	PF07732.14	Cu-oxidase_3		jgi|Phyci1|89889|fgenesh1_kg.6_#_72_#_Locus2284v1rpkm93.58	PF00755.19	Carn_acyltransf
jgi|Phyci1|24651|estExt_Genemark1.C_70220	PF00989.24	PAS		jgi|Phyci1|229091|e_gw1.59.103.1	PF07732.14	Cu-oxidase_3		jgi|Phyci1|76847|fgenesh1_pm.6_#_84	PF00487.23	FA_desaturase
jgi|Phyci1|24651|estExt_Genemark1.C_70220	PF00989.24	PAS		jgi|Phyci1|223300|e_gw1.38.246.1	PF01083.21	Cutinase		jgi|Phyci1|89871|fgenesh1_kg.6_#_54_#_Locus3116v1rpkm63.68	PF02270.14	TFIIF_beta
jgi|Phyci1|24651|estExt_Genemark1.C_70220	PF00989.24	PAS		jgi|Phyci1|92690|fgenesh1_kg.38_#_12_#_Locus16062v1rpkm1.33	PF01083.21	Cutinase		jgi|Phyci1|89864|fgenesh1_kg.6_#_47_#_Locus6105v1rpkm26.05	PF01903.16	CbiX
jgi|Phyci1|24651|estExt_Genemark1.C_70220	PF00989.24	PAS		jgi|Phyci1|88276|fgenesh1_pm.381_#_4	PF05328.11	CybS		jgi|Phyci1|101184|estExt_fgenesh1_pm.C_60059	PF08783.10	DWNN
jgi|Phyci1|24651|estExt_Genemark1.C_70220	PF00989.24	PAS		jgi|Phyci1|107385|estExt_fgenesh1_pm.C_1060044	PF01053.19	Cys_Met_Meta_PP		jgi|Phyci1|101184|estExt_fgenesh1_pm.C_60059	PF13696.5	zf-CCHC_2
jgi|Phyci1|24651|estExt_Genemark1.C_70220	PF00989.24	PAS		jgi|Phyci1|116896|estExt_fgenesh1_pg.C_720027	PF00173.27	Cyt-b5		jgi|Phyci1|210377|e_gw1.6.701.1	PF14559.5	TPR_19
jgi|Phyci1|24651|estExt_Genemark1.C_70220	PF00989.24	PAS		jgi|Phyci1|13681|gm1.13681_g	PF00173.27	Cyt-b5		jgi|Phyci1|210377|e_gw1.6.701.1	PF14559.5	TPR_19
jgi|Phyci1|24651|estExt_Genemark1.C_70220	PF00512.24	HisKA		jgi|Phyci1|98125|fgenesh1_kg.202_#_13_#_Locus463v1rpkm674.90	PF00034.20	Cytochrom_C		jgi|Phyci1|210377|e_gw1.6.701.1	PF14559.5	TPR_19
jgi|Phyci1|24651|estExt_Genemark1.C_70220	PF02518.25	HATPase_c		jgi|Phyci1|359239|CE28185_28329	PF02733.16	Dak1		jgi|Phyci1|210377|e_gw1.6.701.1	PF13432.5	TPR_16
jgi|Phyci1|24651|estExt_Genemark1.C_70220	PF00072.23	Response_reg		jgi|Phyci1|359239|CE28185_28329	PF02734.16	Dak2		jgi|Phyci1|210377|e_gw1.6.701.1	PF13432.5	TPR_16
jgi|Phyci1|24651|estExt_Genemark1.C_70220	PF01627.22	Hpt		jgi|Phyci1|503321|CE172267_24658	PF05746.14	DALR_1		jgi|Phyci1|210192|e_gw1.6.312.1	PF06337.11	DUSP
jgi|Phyci1|2222|gm1.2222_g	PF00632.24	HECT		jgi|Phyci1|311726|estExt_Genewise1Plus.C_510104	PF01266.23	DAO		jgi|Phyci1|210192|e_gw1.6.312.1	PF00443.28	UCH
jgi|Phyci1|210963|e_gw1.7.105.1	PF01926.22	MMR_HSR1		jgi|Phyci1|86493|fgenesh1_pm.199_#_2	PF01266.23	DAO		jgi|Phyci1|300557|estExt_Genewise1Plus.C_6_t10140	PF00071.21	Ras
jgi|Phyci1|210963|e_gw1.7.105.1	PF07650.16	KH_2		jgi|Phyci1|86493|fgenesh1_pm.199_#_2	PF16901.4	DAO_C		jgi|Phyci1|76791|fgenesh1_pm.6_#_28	PF00153.26	Mito_carr
jgi|Phyci1|210963|e_gw1.7.105.1	PF04969.15	CS		jgi|Phyci1|90661|fgenesh1_kg.11_#_170_#_Locus2123v1rpkm101.57	PF05173.13	DapB_C		jgi|Phyci1|76791|fgenesh1_pm.6_#_28	PF00153.26	Mito_carr
jgi|Phyci1|210963|e_gw1.7.105.1	PF05002.14	SGS		jgi|Phyci1|90661|fgenesh1_kg.11_#_170_#_Locus2123v1rpkm101.57	PF01113.19	DapB_N		jgi|Phyci1|76791|fgenesh1_pm.6_#_28	PF00153.26	Mito_carr
jgi|Phyci1|90086|fgenesh1_kg.7_#_110_#_Locus1764v1rpkm126.92	PF00071.21	Ras		jgi|Phyci1|539117|CE208063_2756	PF00383.22	dCMP_cyt_deam_1		jgi|Phyci1|300535|estExt_Genewise1Plus.C_6_t10108	PF00333.19	Ribosomal_S5
jgi|Phyci1|520465|CE189411_75387	PF00490.20	ALAD		jgi|Phyci1|77559|fgenesh1_pm.10_#_80	PF00270.28	DEAD		jgi|Phyci1|300535|estExt_Genewise1Plus.C_6_t10108	PF03719.14	Ribosomal_S5_C
jgi|Phyci1|90082|fgenesh1_kg.7_#_106_#_Locus4274v1rpkm42.87	PF00458.19	WHEP-TRS		jgi|Phyci1|207178|e_gw1.2.24.1	PF00270.28	DEAD		jgi|Phyci1|300532|estExt_Genewise1Plus.C_6_t10103	PF06480.14	FtsH_ext
jgi|Phyci1|90082|fgenesh1_kg.7_#_106_#_Locus4274v1rpkm42.87	PF00579.24	tRNA-synt_1b		jgi|Phyci1|79967|fgenesh1_pm.33_#_44	PF00270.28	DEAD		jgi|Phyci1|300532|estExt_Genewise1Plus.C_6_t10103	PF00004.28	AAA
jgi|Phyci1|2200|gm1.2200_g	PF14716.5	HHH_8		jgi|Phyci1|224596|e_gw1.42.430.1	PF00270.28	DEAD		jgi|Phyci1|300532|estExt_Genewise1Plus.C_6_t10103	PF01434.17	Peptidase_M41
jgi|Phyci1|62178|fgenesh1_pg.7_#_161	PF01399.26	PCI		jgi|Phyci1|224596|e_gw1.42.430.1	PF00270.28	DEAD		jgi|Phyci1|24311|estExt_Genemark1.C_60057	PF13499.5	EF-hand_7
jgi|Phyci1|62178|fgenesh1_pg.7_#_161	PF08375.10	Rpn3_C		jgi|Phyci1|96418|fgenesh1_kg.125_#_24_#_Locus1673v1rpkm133.70	PF00270.28	DEAD		jgi|Phyci1|24311|estExt_Genemark1.C_60057	PF13202.5	EF-hand_5
jgi|Phyci1|211363|e_gw1.7.705.1	PF06212.11	GRIM-19		jgi|Phyci1|96582|fgenesh1_kg.131_#_11_#_Locus4555v1rpkm39.58	PF00270.28	DEAD		jgi|Phyci1|24311|estExt_Genemark1.C_60057	PF13833.5	EF-hand_8
jgi|Phyci1|211022|e_gw1.7.778.1	PF03423.12	CBM_25		jgi|Phyci1|209466|e_gw1.5.29.1	PF08385.11	DHC_N1		jgi|Phyci1|89819|fgenesh1_kg.6_#_2_#_Locus7230v1rpkm19.56	PF02005.15	TRM
jgi|Phyci1|211022|e_gw1.7.778.1	PF16863.4	NtCtMGAM_N		jgi|Phyci1|209466|e_gw1.5.29.1	PF08393.12	DHC_N2		jgi|Phyci1|89811|fgenesh1_kg.5_#_219_#_Locus7051v1rpkm20.46	PF00121.17	TIM
jgi|Phyci1|211022|e_gw1.7.778.1	PF01055.25	Glyco_hydro_31		jgi|Phyci1|60880|fgenesh1_pg.2_#_74	PF08393.12	DHC_N2		jgi|Phyci1|265391|estExt_Genewise1.C_5_t20295	PF01851.21	PC_rep
jgi|Phyci1|182141|gw1.7.850.1	PF00501.27	AMP-binding		jgi|Phyci1|229222|e_gw1.59.213.1	PF00701.21	DHDPS		jgi|Phyci1|265391|estExt_Genewise1.C_5_t20295	PF01851.21	PC_rep
jgi|Phyci1|301227|estExt_Genewise1Plus.C_7_t10368	PF14560.5	Ubiquitin_2		jgi|Phyci1|4814|gm1.4814_g	PF02272.18	DHHA1		jgi|Phyci1|89802|fgenesh1_kg.5_#_210_#_Locus972v1rpkm256.17	PF00081.21	Sod_Fe_N
jgi|Phyci1|301227|estExt_Genewise1Plus.C_7_t10368	PF02544.15	Steroid_dh		jgi|Phyci1|70801|fgenesh1_pg.133_#_17	PF01180.20	DHO_dh		jgi|Phyci1|89802|fgenesh1_kg.5_#_210_#_Locus972v1rpkm256.17	PF02777.17	Sod_Fe_C
jgi|Phyci1|62122|fgenesh1_pg.7_#_105	PF16004.4	EFTUD2		jgi|Phyci1|94860|fgenesh1_kg.76_#_27_#_Locus3421v1rpkm56.78	PF01761.19	DHQ_synthase		jgi|Phyci1|209819|e_gw1.5.959.1	PF00988.21	CPSase_sm_chain
jgi|Phyci1|62122|fgenesh1_pg.7_#_105	PF00009.26	GTP_EFTU		jgi|Phyci1|94860|fgenesh1_kg.76_#_27_#_Locus3421v1rpkm56.78	PF01487.14	DHquinase_I		jgi|Phyci1|209819|e_gw1.5.959.1	PF00117.27	GATase
jgi|Phyci1|62122|fgenesh1_pg.7_#_105	PF03764.17	EFG_IV		jgi|Phyci1|306325|estExt_Genewise1Plus.C_220248	PF01965.23	DJ-1_PfpI		jgi|Phyci1|209819|e_gw1.5.959.1	PF02786.16	CPSase_L_D2
jgi|Phyci1|62122|fgenesh1_pg.7_#_105	PF00679.23	EFG_C		jgi|Phyci1|99325|fgenesh1_kg.311_#_2_#_Locus4828v1rpkm36.64	PF01965.23	DJ-1_PfpI		jgi|Phyci1|209819|e_gw1.5.959.1	PF02787.18	CPSase_L_D3
jgi|Phyci1|112421|estExt_fgenesh1_pg.C_70092	PF07719.16	TPR_2		jgi|Phyci1|83436|fgenesh1_pm.90_#_30	PF01738.17	DLH		jgi|Phyci1|209819|e_gw1.5.959.1	PF02786.16	CPSase_L_D2
jgi|Phyci1|112421|estExt_fgenesh1_pg.C_70092	PF12569.7	NARP1		jgi|Phyci1|17436|gm1.17436_g	PF00885.18	DMRL_synthase		jgi|Phyci1|209819|e_gw1.5.959.1	PF02142.21	MGS
jgi|Phyci1|90033|fgenesh1_kg.7_#_57_#_Locus8501v1rpkm13.75	PF00696.27	AA_kinase		jgi|Phyci1|249608|e_gw1.198.12.1	PF00885.18	DMRL_synthase		jgi|Phyci1|89796|fgenesh1_kg.5_#_204_#_Locus3512v1rpkm55.32	PF00696.27	AA_kinase
jgi|Phyci1|90033|fgenesh1_kg.7_#_57_#_Locus8501v1rpkm13.75	PF03447.15	NAD_binding_3		jgi|Phyci1|584548|MIX34340_88_16	PF04679.14	DNA_ligase_A_C		jgi|Phyci1|89796|fgenesh1_kg.5_#_204_#_Locus3512v1rpkm55.32	PF01118.23	Semialdhyde_dh
jgi|Phyci1|90033|fgenesh1_kg.7_#_57_#_Locus8501v1rpkm13.75	PF00742.18	Homoserine_dh		jgi|Phyci1|584548|MIX34340_88_16	PF01068.20	DNA_ligase_A_M		jgi|Phyci1|300272|estExt_Genewise1Plus.C_5_t20080	PF04227.11	Indigoidine_A
jgi|Phyci1|519201|CE188147_36805	PF04499.14	SAPS		jgi|Phyci1|584548|MIX34340_88_16	PF04675.13	DNA_ligase_A_N		jgi|Phyci1|300272|estExt_Genewise1Plus.C_5_t20080	PF00294.23	PfkB
jgi|Phyci1|211346|e_gw1.7.447.1	PF12799.6	LRR_4		jgi|Phyci1|90927|fgenesh1_kg.14_#_40_#_Locus8841v1rpkm12.52	PF03330.17	DPBB_1		jgi|Phyci1|300272|estExt_Genewise1Plus.C_5_t20080	PF00294.23	PfkB
jgi|Phyci1|211346|e_gw1.7.447.1	PF14580.5	LRR_9		jgi|Phyci1|93285|fgenesh1_kg.48_#_33_#_Locus11070v1rpkm6.33	PF03330.17	DPBB_1		jgi|Phyci1|89755|fgenesh1_kg.5_#_163_#_Locus4292v2rpkm18.87	PF09531.9	Ndc1_Nup
jgi|Phyci1|211466|e_gw1.7.370.1	PF00664.22	ABC_membrane		jgi|Phyci1|93286|fgenesh1_kg.48_#_34_#_Locus13517v3rpkm2.19	PF03330.17	DPBB_1		jgi|Phyci1|209851|e_gw1.5.470.1	PF00071.21	Ras
jgi|Phyci1|211466|e_gw1.7.370.1	PF00005.26	ABC_tran		jgi|Phyci1|228403|e_gw1.56.318.1	PF03330.17	DPBB_1		jgi|Phyci1|265202|estExt_Genewise1.C_5_t20083	PF10584.8	Proteasome_A_N
jgi|Phyci1|211466|e_gw1.7.370.1	PF00664.22	ABC_membrane		jgi|Phyci1|277814|estExt_Genewise1.C_560085	PF03330.17	DPBB_1		jgi|Phyci1|265202|estExt_Genewise1.C_5_t20083	PF00227.25	Proteasome
jgi|Phyci1|211466|e_gw1.7.370.1	PF00005.26	ABC_tran		jgi|Phyci1|93710|fgenesh1_kg.56_#_12_#_Locus7643v1rpkm17.48	PF03330.17	DPBB_1		jgi|Phyci1|101084|estExt_fgenesh1_pm.C_50184	PF07728.13	AAA_5
jgi|Phyci1|89984|fgenesh1_kg.7_#_8_#_Locus3516v1rpkm55.28	PF00043.24	GST_C		jgi|Phyci1|22837|gm1.22837_g	PF03330.17	DPBB_1		jgi|Phyci1|101084|estExt_fgenesh1_pm.C_50184	PF07728.13	AAA_5
jgi|Phyci1|62020|fgenesh1_pg.7_#_3	PF14655.5	RAB3GAP2_N		jgi|Phyci1|3893|gm1.3893_g	PF00930.20	DPPIV_N		jgi|Phyci1|101084|estExt_fgenesh1_pm.C_50184	PF07728.13	AAA_5
jgi|Phyci1|62020|fgenesh1_pg.7_#_3	PF14656.5	RAB3GAP2_C		jgi|Phyci1|84128|fgenesh1_pm.107_#_25	PF01984.19	dsDNA_bind		jgi|Phyci1|300233|estExt_Genewise1Plus.C_5_t20035	PF08142.11	AARP2CN
jgi|Phyci1|89977|fgenesh1_kg.7_#_1_#_Locus7968v1rpkm16.05	PF13649.5	Methyltransf_25		jgi|Phyci1|244166|e_gw1.144.73.1	PF07080.10	DUF1348		jgi|Phyci1|300233|estExt_Genewise1Plus.C_5_t20035	PF04950.11	RIBIOP_C
jgi|Phyci1|89973|fgenesh1_kg.6_#_156_#_Locus6446v1rpkm23.75	PF13967.5	RSN1_TM		jgi|Phyci1|93642|fgenesh1_kg.55_#_29_#_Locus4443v1rpkm40.90	PF07933.13	DUF1681		jgi|Phyci1|89730|fgenesh1_kg.5_#_138_#_Locus100v1rpkm2708.00	PF00347.22	Ribosomal_L6
jgi|Phyci1|89973|fgenesh1_kg.6_#_156_#_Locus6446v1rpkm23.75	PF14703.5	PHM7_cyt		jgi|Phyci1|91940|fgenesh1_kg.25_#_46_#_Locus4737v1rpkm37.54	PF07958.10	DUF1688		jgi|Phyci1|89730|fgenesh1_kg.5_#_138_#_Locus100v1rpkm2708.00	PF00347.22	Ribosomal_L6
jgi|Phyci1|89973|fgenesh1_kg.6_#_156_#_Locus6446v1rpkm23.75	PF14703.5	PHM7_cyt		jgi|Phyci1|232746|e_gw1.74.236.1	PF08953.10	DUF1899		jgi|Phyci1|209286|e_gw1.5.21.1	PF12812.6	PDZ_1
jgi|Phyci1|89973|fgenesh1_kg.6_#_156_#_Locus6446v1rpkm23.75	PF02714.14	RSN1_7TM		jgi|Phyci1|98415|fgenesh1_kg.222_#_17_#_Locus9933v1rpkm9.04	PF09317.10	DUF1974		jgi|Phyci1|101052|estExt_fgenesh1_pm.C_50143	PF13432.5	TPR_16
jgi|Phyci1|210777|e_gw1.6.172.1	PF04818.12	CTD_bind		jgi|Phyci1|70378|fgenesh1_pg.121_#_37	PF09861.8	DUF2088		jgi|Phyci1|89712|fgenesh1_kg.5_#_120_#_Locus7634v1rpkm17.54	PF00899.20	ThiF
jgi|Phyci1|210758|e_gw1.6.781.1	PF00648.20	Peptidase_C2		jgi|Phyci1|214753|e_gw1.13.632.1	PF10287.8	DUF2401		jgi|Phyci1|209765|e_gw1.5.831.1	PF00432.20	Prenyltrans
jgi|Phyci1|210758|e_gw1.6.781.1	PF01067.21	Calpain_III		jgi|Phyci1|90412|fgenesh1_kg.10_#_60_#_Locus14265v1rpkm2.15	PF10287.8	DUF2401		jgi|Phyci1|209765|e_gw1.5.831.1	PF00432.20	Prenyltrans
jgi|Phyci1|24486|estExt_Genemark1.C_60275	PF01425.20	Amidase		jgi|Phyci1|25069|estExt_Genemark1.C_100106	PF10287.8	DUF2401		jgi|Phyci1|209765|e_gw1.5.831.1	PF00432.20	Prenyltrans
jgi|Phyci1|89952|fgenesh1_kg.6_#_135_#_Locus2906v1rpkm69.45	PF01417.19	ENTH		jgi|Phyci1|253206|e_gw1.246.31.1	PF10287.8	DUF2401		jgi|Phyci1|209765|e_gw1.5.831.1	PF00432.20	Prenyltrans
jgi|Phyci1|89950|fgenesh1_kg.6_#_133_#_Locus2742v1rpkm75.31	PF02347.15	GDC-P		jgi|Phyci1|214753|e_gw1.13.632.1	PF10290.8	DUF2403		jgi|Phyci1|209765|e_gw1.5.831.1	PF00432.20	Prenyltrans
jgi|Phyci1|89950|fgenesh1_kg.6_#_133_#_Locus2742v1rpkm75.31	PF02347.15	GDC-P		jgi|Phyci1|90412|fgenesh1_kg.10_#_60_#_Locus14265v1rpkm2.15	PF10290.8	DUF2403		jgi|Phyci1|1544|gm1.1544_g	PF00227.25	Proteasome
jgi|Phyci1|61980|fgenesh1_pg.6_#_180	PF00147.17	Fibrinogen_C		jgi|Phyci1|25069|estExt_Genemark1.C_100106	PF10290.8	DUF2403		jgi|Phyci1|300121|estExt_Genewise1Plus.C_5_t10380	PF00416.21	Ribosomal_S13
jgi|Phyci1|61980|fgenesh1_pg.6_#_180	PF00028.16	Cadherin		jgi|Phyci1|253206|e_gw1.246.31.1	PF10290.8	DUF2403		jgi|Phyci1|76642|fgenesh1_pm.5_#_122	PF00389.29	2-Hacid_dh
jgi|Phyci1|61980|fgenesh1_pg.6_#_180	PF00028.16	Cadherin		jgi|Phyci1|79967|fgenesh1_pm.33_#_44	PF13373.5	DUF2407_C		jgi|Phyci1|76642|fgenesh1_pm.5_#_122	PF02826.18	2-Hacid_dh_C
jgi|Phyci1|61980|fgenesh1_pg.6_#_180	PF00028.16	Cadherin		jgi|Phyci1|245148|e_gw1.153.112.1	PF10988.7	DUF2807		jgi|Phyci1|265037|estExt_Genewise1.C_5_t10363	PF02798.19	GST_N
jgi|Phyci1|61980|fgenesh1_pg.6_#_180	PF13385.5	Laminin_G_3		jgi|Phyci1|94992|fgenesh1_kg.80_#_13_#_Locus3688v1rpkm51.92	PF11539.7	DUF3228		jgi|Phyci1|265037|estExt_Genewise1.C_5_t10363	PF14497.5	GST_C_3
jgi|Phyci1|61980|fgenesh1_pg.6_#_180	PF00028.16	Cadherin		jgi|Phyci1|232695|e_gw1.74.335.1	PF11940.7	DUF3458		jgi|Phyci1|265037|estExt_Genewise1.C_5_t10363	PF02798.19	GST_N
jgi|Phyci1|61980|fgenesh1_pg.6_#_180	PF00028.16	Cadherin		jgi|Phyci1|232695|e_gw1.74.335.1	PF17432.1	DUF3458_C		jgi|Phyci1|265037|estExt_Genewise1.C_5_t10363	PF14497.5	GST_C_3
jgi|Phyci1|61980|fgenesh1_pg.6_#_180	PF00028.16	Cadherin		jgi|Phyci1|94225|fgenesh1_kg.65_#_21_#_Locus1746v1rpkm128.34	PF12037.7	DUF3523		jgi|Phyci1|89697|fgenesh1_kg.5_#_105_#_Locus2333v1rpkm91.01	PF02798.19	GST_N
jgi|Phyci1|61980|fgenesh1_pg.6_#_180	PF00028.16	Cadherin		jgi|Phyci1|69486|fgenesh1_pg.100_#_29	PF12157.7	DUF3591		jgi|Phyci1|89697|fgenesh1_kg.5_#_105_#_Locus2333v1rpkm91.01	PF14497.5	GST_C_3
jgi|Phyci1|61980|fgenesh1_pg.6_#_180	PF00028.16	Cadherin		jgi|Phyci1|69486|fgenesh1_pg.100_#_29	PF12157.7	DUF3591		jgi|Phyci1|89697|fgenesh1_kg.5_#_105_#_Locus2333v1rpkm91.01	PF02798.19	GST_N
jgi|Phyci1|61980|fgenesh1_pg.6_#_180	PF00754.24	F5_F8_type_C		jgi|Phyci1|106443|estExt_fgenesh1_pm.C_790018	PF12340.7	DUF3638		jgi|Phyci1|89697|fgenesh1_kg.5_#_105_#_Locus2333v1rpkm91.01	PF14497.5	GST_C_3
jgi|Phyci1|61980|fgenesh1_pg.6_#_180	PF00028.16	Cadherin		jgi|Phyci1|106443|estExt_fgenesh1_pm.C_790018	PF12359.7	DUF3645		jgi|Phyci1|209630|e_gw1.5.838.1	PF01399.26	PCI
jgi|Phyci1|61980|fgenesh1_pg.6_#_180	PF00028.16	Cadherin		jgi|Phyci1|15380|gm1.15380_g	PF12842.6	DUF3819		jgi|Phyci1|188296|gw1.5.773.1	PF00271.30	Helicase_C
jgi|Phyci1|61980|fgenesh1_pg.6_#_180	PF00028.16	Cadherin		jgi|Phyci1|218480|e_gw1.22.480.1	PF13020.5	DUF3883		jgi|Phyci1|188296|gw1.5.773.1	PF04408.22	HA2
jgi|Phyci1|61980|fgenesh1_pg.6_#_180	PF00028.16	Cadherin		jgi|Phyci1|114143|estExt_fgenesh1_pg.C_230022	PF13886.5	DUF4203		jgi|Phyci1|188296|gw1.5.773.1	PF07717.15	OB_NTP_bind
jgi|Phyci1|61980|fgenesh1_pg.6_#_180	PF00028.16	Cadherin		jgi|Phyci1|217065|e_gw1.19.375.1	PF14027.5	DUF4243		jgi|Phyci1|188296|gw1.5.773.1	PF01247.17	Ribosomal_L35Ae
jgi|Phyci1|61980|fgenesh1_pg.6_#_180	PF00028.16	Cadherin		jgi|Phyci1|60880|fgenesh1_pg.2_#_74	PF14908.5	DUF4496		jgi|Phyci1|89689|fgenesh1_kg.5_#_97_#_Locus214v1rpkm1478.29	PF01777.17	Ribosomal_L27e
jgi|Phyci1|61980|fgenesh1_pg.6_#_180	PF00028.16	Cadherin		jgi|Phyci1|87203|fgenesh1_pm.238_#_16	PF16117.4	DUF4833		jgi|Phyci1|489003|CE157949_21554	PF14938.5	SNAP
jgi|Phyci1|61980|fgenesh1_pg.6_#_180	PF00028.16	Cadherin		jgi|Phyci1|121051|estExt_fgenesh1_pg.C_2880009	PF05907.12	DUF866		jgi|Phyci1|89663|fgenesh1_kg.5_#_71_#_Locus10800v2rpkm6.71	PF08207.11	EFP_N
jgi|Phyci1|61980|fgenesh1_pg.6_#_180	PF00028.16	Cadherin		jgi|Phyci1|91649|fgenesh1_kg.22_#_13_#_Locus1882v1rpkm118.26	PF01031.19	Dynamin_M		jgi|Phyci1|89663|fgenesh1_kg.5_#_71_#_Locus10800v2rpkm6.71	PF01132.19	EFP
jgi|Phyci1|61980|fgenesh1_pg.6_#_180	PF00028.16	Cadherin		jgi|Phyci1|91649|fgenesh1_kg.22_#_13_#_Locus1882v1rpkm118.26	PF00350.22	Dynamin_N		jgi|Phyci1|89663|fgenesh1_kg.5_#_71_#_Locus10800v2rpkm6.71	PF09285.10	Elong-fact-P_C
jgi|Phyci1|61980|fgenesh1_pg.6_#_180	PF00028.16	Cadherin		jgi|Phyci1|209466|e_gw1.5.29.1	PF03028.14	Dynein_heavy		jgi|Phyci1|89654|fgenesh1_kg.5_#_62_#_Locus260v1rpkm1255.17	PF00676.19	E1_dh
jgi|Phyci1|61980|fgenesh1_pg.6_#_180	PF00028.16	Cadherin		jgi|Phyci1|60880|fgenesh1_pg.2_#_74	PF03028.14	Dynein_heavy		jgi|Phyci1|112032|estExt_fgenesh1_pg.C_50067	PF01018.21	GTP1_OBG
jgi|Phyci1|61976|fgenesh1_pg.6_#_176	PF14604.5	SH3_9		jgi|Phyci1|91094|fgenesh1_kg.16_#_3_#_Locus4071v1rpkm45.85	PF16191.4	E1_4HB		jgi|Phyci1|112032|estExt_fgenesh1_pg.C_50067	PF01926.22	MMR_HSR1
jgi|Phyci1|61976|fgenesh1_pg.6_#_176	PF00412.21	LIM		jgi|Phyci1|90762|fgenesh1_kg.13_#_7_#_Locus3995v1rpkm46.83	PF16191.4	E1_4HB		jgi|Phyci1|264888|estExt_Genewise1.C_5_t10185	PF01159.18	Ribosomal_L6e
jgi|Phyci1|61976|fgenesh1_pg.6_#_176	PF00412.21	LIM		jgi|Phyci1|95833|fgenesh1_kg.104_#_32_#_Locus994v1rpkm249.36	PF02221.14	E1_DerP2_DerF2		jgi|Phyci1|24103|estExt_Genemark1.C_50070	PF13516.5	LRR_6
jgi|Phyci1|61976|fgenesh1_pg.6_#_176	PF00412.21	LIM		jgi|Phyci1|89654|fgenesh1_kg.5_#_62_#_Locus260v1rpkm1255.17	PF00676.19	E1_dh		jgi|Phyci1|24103|estExt_Genemark1.C_50070	PF13516.5	LRR_6
jgi|Phyci1|61976|fgenesh1_pg.6_#_176	PF14604.5	SH3_9		jgi|Phyci1|208478|e_gw1.4.960.1	PF00676.19	E1_dh		jgi|Phyci1|89634|fgenesh1_kg.5_#_42_#_Locus6451v1rpkm23.71	PF00270.28	DEAD
jgi|Phyci1|101252|estExt_fgenesh1_pm.C_60138	PF10262.8	Rdx		jgi|Phyci1|88730|fgenesh1_kg.1_#_47_#_Locus7541v1rpkm17.94	PF00676.19	E1_dh		jgi|Phyci1|89634|fgenesh1_kg.5_#_42_#_Locus6451v1rpkm23.71	PF00271.30	Helicase_C
jgi|Phyci1|210182|e_gw1.6.447.1	PF01105.23	EMP24_GP25L		jgi|Phyci1|91094|fgenesh1_kg.16_#_3_#_Locus4071v1rpkm45.85	PF16190.4	E1_FCCH		jgi|Phyci1|89632|fgenesh1_kg.5_#_40_#_Locus5050v1rpkm34.51	PF01105.23	EMP24_GP25L
jgi|Phyci1|210182|e_gw1.6.447.1	PF01105.23	EMP24_GP25L		jgi|Phyci1|91094|fgenesh1_kg.16_#_3_#_Locus4071v1rpkm45.85	PF09358.9	E1_UFD		jgi|Phyci1|264853|estExt_Genewise1.C_5_t10148	PF12894.6	ANAPC4_WD40
jgi|Phyci1|89929|fgenesh1_kg.6_#_112_#_Locus4073v1rpkm45.84	PF02784.15	Orn_Arg_deC_N		jgi|Phyci1|88827|fgenesh1_kg.1_#_144_#_Locus851v1rpkm305.13	PF00122.19	E1-E2_ATPase		jgi|Phyci1|487288|CE156234_8185	PF13865.5	FoP_duplication
jgi|Phyci1|89929|fgenesh1_kg.6_#_112_#_Locus4073v1rpkm45.84	PF00278.21	Orn_DAP_Arg_deC		jgi|Phyci1|233366|e_gw1.76.61.1	PF00122.19	E1-E2_ATPase		jgi|Phyci1|76552|fgenesh1_pm.5_#_32	PF04774.14	HABP4_PAI-RBP1
jgi|Phyci1|300832|estExt_Genewise1Plus.C_6_t10489	PF01494.18	FAD_binding_3		jgi|Phyci1|174368|gw1.76.88.1	PF00122.19	E1-E2_ATPase		jgi|Phyci1|299866|estExt_Genewise1Plus.C_5_t10094	PF03935.14	SKN1
jgi|Phyci1|89916|fgenesh1_kg.6_#_99_#_Locus11696v1rpkm5.05	PF12999.6	PRKCSH-like		jgi|Phyci1|321707|estExt_Genewise1Plus.C_1360068	PF00122.19	E1-E2_ATPase		jgi|Phyci1|299866|estExt_Genewise1Plus.C_5_t10094	PF14288.5	FKS1_dom1
jgi|Phyci1|89916|fgenesh1_kg.6_#_99_#_Locus11696v1rpkm5.05	PF13015.5	PRKCSH_1		jgi|Phyci1|98939|fgenesh1_kg.266_#_11_#_Locus4720v1rpkm37.71	PF00122.19	E1-E2_ATPase		jgi|Phyci1|299866|estExt_Genewise1Plus.C_5_t10094	PF02364.14	Glucan_synthase
jgi|Phyci1|89915|fgenesh1_kg.6_#_98_#_Locus5197v1rpkm33.22	PF12816.6	Vps8		jgi|Phyci1|94944|fgenesh1_kg.79_#_2_#_Locus775v1rpkm343.06	PF02817.16	E3_binding		jgi|Phyci1|299866|estExt_Genewise1Plus.C_5_t10094	PF02364.14	Glucan_synthase
jgi|Phyci1|89911|fgenesh1_kg.6_#_94_#_Locus4653v1rpkm38.48	PF01148.19	CTP_transf_1		jgi|Phyci1|350113|CE19059_32507	PF00378.19	ECH_1		jgi|Phyci1|76548|fgenesh1_pm.5_#_28	PF00009.26	GTP_EFTU
jgi|Phyci1|210548|e_gw1.6.327.1	PF05089.11	NAGLU		jgi|Phyci1|320799|estExt_Genewise1Plus.C_1250086	PF00378.19	ECH_1		jgi|Phyci1|76548|fgenesh1_pm.5_#_28	PF03144.24	GTP_EFTU_D2
jgi|Phyci1|210548|e_gw1.6.327.1	PF12972.6	NAGLU_C		jgi|Phyci1|250188|e_gw1.205.87.1	PF00378.19	ECH_1		jgi|Phyci1|76548|fgenesh1_pm.5_#_28	PF00679.23	EFG_C
jgi|Phyci1|210353|e_gw1.6.382.1	PF00155.20	Aminotran_1_2		jgi|Phyci1|99951|fgenesh1_kg.873_#_1_#_Locus1437v1rpkm161.74	PF00378.19	ECH_1		jgi|Phyci1|89611|fgenesh1_kg.5_#_19_#_Locus2424v1rpkm87.52	PF03208.18	PRA1
jgi|Phyci1|300780|estExt_Genewise1Plus.C_6_t10431	PF01074.21	Glyco_hydro_38		jgi|Phyci1|99031|fgenesh1_kg.281_#_4_#_Locus2439v1rpkm86.27	PF16113.4	ECH_2		jgi|Phyci1|1426|gm1.1426_g	PF01103.22	Bac_surface_Ag
jgi|Phyci1|300780|estExt_Genewise1Plus.C_6_t10431	PF09261.10	Alpha-mann_mid		jgi|Phyci1|136179|gw1.830.1.1	PF00736.18	EF1_GNE		jgi|Phyci1|76539|fgenesh1_pm.5_#_19	PF00076.21	RRM_1
jgi|Phyci1|300780|estExt_Genewise1Plus.C_6_t10431	PF07748.12	Glyco_hydro_38C		jgi|Phyci1|269449|estExt_Genewise1.C_150187	PF00679.23	EFG_C		jgi|Phyci1|61580|fgenesh1_pg.5_#_23	PF13432.5	TPR_16
jgi|Phyci1|210747|e_gw1.6.48.1	PF03446.14	NAD_binding_2		jgi|Phyci1|269449|estExt_Genewise1.C_150187	PF14492.5	EFG_II		jgi|Phyci1|61580|fgenesh1_pg.5_#_23	PF14559.5	TPR_19
jgi|Phyci1|210747|e_gw1.6.48.1	PF00393.18	6PGD		jgi|Phyci1|269449|estExt_Genewise1.C_150187	PF03764.17	EFG_IV		jgi|Phyci1|61580|fgenesh1_pg.5_#_23	PF13176.5	TPR_7
jgi|Phyci1|24397|estExt_Genemark1.C_60167	PF13649.5	Methyltransf_25		jgi|Phyci1|225128|e_gw1.44.8.1	PF13202.5	EF-hand_5		jgi|Phyci1|61580|fgenesh1_pg.5_#_23	PF13432.5	TPR_16
jgi|Phyci1|24397|estExt_Genemark1.C_60167	PF12971.6	NAGLU_N		jgi|Phyci1|310695|estExt_Genewise1Plus.C_450115	PF13499.5	EF-hand_7		jgi|Phyci1|61580|fgenesh1_pg.5_#_23	PF14559.5	TPR_19
jgi|Phyci1|24397|estExt_Genemark1.C_60167	PF05089.11	NAGLU		jgi|Phyci1|310695|estExt_Genewise1Plus.C_450115	PF13499.5	EF-hand_7		jgi|Phyci1|89603|fgenesh1_kg.5_#_11_#_Locus10v1rpkm5314.27	PF00237.18	Ribosomal_L22
jgi|Phyci1|24397|estExt_Genemark1.C_60167	PF12972.6	NAGLU_C		jgi|Phyci1|226515|e_gw1.49.253.1	PF13499.5	EF-hand_7		jgi|Phyci1|1406|gm1.1406_g	PF01602.19	Adaptin_N
jgi|Phyci1|89889|fgenesh1_kg.6_#_72_#_Locus2284v1rpkm93.58	PF00755.19	Carn_acyltransf		jgi|Phyci1|226515|e_gw1.49.253.1	PF13499.5	EF-hand_7		jgi|Phyci1|1406|gm1.1406_g	PF14807.5	AP4E_app_platf
jgi|Phyci1|112240|estExt_fgenesh1_pg.C_60087	PF02602.14	HEM4		jgi|Phyci1|94622|fgenesh1_kg.72_#_38_#_Locus1286v1rpkm181.67	PF13499.5	EF-hand_7		jgi|Phyci1|89594|fgenesh1_kg.5_#_2_#_Locus3282v1rpkm60.21	PF03985.12	Paf1
jgi|Phyci1|265633|estExt_Genewise1.C_6_t10305	PF08880.10	QLQ		jgi|Phyci1|249608|e_gw1.198.12.1	PF13499.5	EF-hand_7		jgi|Phyci1|264719|estExt_Genewise1.C_4_t20333	PF00480.19	ROK
jgi|Phyci1|265633|estExt_Genewise1.C_6_t10305	PF00385.23	Chromo		jgi|Phyci1|253746|e_gw1.254.78.1	PF13499.5	EF-hand_7		jgi|Phyci1|24042|estExt_Genemark1.C_40299	PF00995.22	Sec1
jgi|Phyci1|265633|estExt_Genewise1.C_6_t10305	PF00176.22	SNF2_N		jgi|Phyci1|253746|e_gw1.254.78.1	PF13499.5	EF-hand_7		jgi|Phyci1|208939|e_gw1.4.270.1	PF15057.5	DUF4537
jgi|Phyci1|265633|estExt_Genewise1.C_6_t10305	PF00271.30	Helicase_C		jgi|Phyci1|253746|e_gw1.254.78.1	PF13499.5	EF-hand_7		jgi|Phyci1|209251|e_gw1.4.249.1	PF00169.28	PH
jgi|Phyci1|265633|estExt_Genewise1.C_6_t10305	PF13831.5	PHD_2		jgi|Phyci1|121119|estExt_fgenesh1_pg.C_2930013	PF13499.5	EF-hand_7		jgi|Phyci1|209251|e_gw1.4.249.1	PF00169.28	PH
jgi|Phyci1|265633|estExt_Genewise1.C_6_t10305	PF13832.5	zf-HC5HC2H_2		jgi|Phyci1|225128|e_gw1.44.8.1	PF13833.5	EF-hand_8		jgi|Phyci1|209251|e_gw1.4.249.1	PF00069.24	Pkinase
jgi|Phyci1|89864|fgenesh1_kg.6_#_47_#_Locus6105v1rpkm26.05	PF01903.16	CbiX		jgi|Phyci1|208088|e_gw1.3.300.1	PF08207.11	EFP_N		jgi|Phyci1|61543|fgenesh1_pg.4_#_192	PF05856.11	ARPC4
jgi|Phyci1|89851|fgenesh1_kg.6_#_34_#_Locus11041v2rpkm0.50_PRE	PF13649.5	Methyltransf_25		jgi|Phyci1|90551|fgenesh1_kg.11_#_60_#_Locus9404v1rpkm10.60	PF00008.26	EGF		jgi|Phyci1|76499|fgenesh1_pm.4_#_151	PF00889.18	EF_TS
jgi|Phyci1|210705|e_gw1.6.319.1	PF13500.5	AAA_26		jgi|Phyci1|229816|e_gw1.62.63.1	PF07974.12	EGF_2		jgi|Phyci1|89573|fgenesh1_kg.4_#_158_#_Locus4492v1rpkm40.34	PF00856.27	SET
jgi|Phyci1|76791|fgenesh1_pm.6_#_28	PF00153.26	Mito_carr		jgi|Phyci1|32511|estExt_Genemark1.C_1430021	PF07974.12	EGF_2		jgi|Phyci1|89573|fgenesh1_kg.4_#_158_#_Locus4492v1rpkm40.34	PF09273.10	Rubis-subs-bind
jgi|Phyci1|76791|fgenesh1_pm.6_#_28	PF00153.26	Mito_carr		jgi|Phyci1|255671|e_gw1.289.16.1	PF07541.11	EIF_2_alpha		jgi|Phyci1|89565|fgenesh1_kg.4_#_150_#_Locus8743v1rpkm12.88	PF00169.28	PH
jgi|Phyci1|76791|fgenesh1_pm.6_#_28	PF00153.26	Mito_carr		jgi|Phyci1|5766|gm1.5766_g	PF09173.10	eIF2_C		jgi|Phyci1|89565|fgenesh1_kg.4_#_150_#_Locus8743v1rpkm12.88	PF01852.18	START
jgi|Phyci1|300535|estExt_Genewise1Plus.C_6_t10108	PF00333.19	Ribosomal_S5		jgi|Phyci1|328352|estExt_Genewise1Plus.C_2800052	PF08597.9	eIF3_subunit		jgi|Phyci1|89565|fgenesh1_kg.4_#_150_#_Locus8743v1rpkm12.88	PF07059.11	DUF1336
jgi|Phyci1|300535|estExt_Genewise1Plus.C_6_t10108	PF03719.14	Ribosomal_S5_C		jgi|Phyci1|92455|fgenesh1_kg.34_#_11_#_Locus2568v1rpkm81.33	PF05091.11	eIF-3_zeta		jgi|Phyci1|89564|fgenesh1_kg.4_#_149_#_Locus6509v2rpkm8.86	PF04756.12	OST3_OST6
jgi|Phyci1|300532|estExt_Genewise1Plus.C_6_t10103	PF06480.14	FtsH_ext		jgi|Phyci1|93632|fgenesh1_kg.55_#_19_#_Locus2631v1rpkm79.30	PF05470.11	eIF-3c_N		jgi|Phyci1|89559|fgenesh1_kg.4_#_144_#_Locus13397v1rpkm2.84	PF00328.21	His_Phos_2
jgi|Phyci1|300532|estExt_Genewise1Plus.C_6_t10103	PF00004.28	AAA		jgi|Phyci1|93632|fgenesh1_kg.55_#_19_#_Locus2631v1rpkm79.30	PF05470.11	eIF-3c_N		jgi|Phyci1|1311|gm1.1311_g	PF03029.16	ATP_bind_1
jgi|Phyci1|300532|estExt_Genewise1Plus.C_6_t10103	PF01434.17	Peptidase_M41		jgi|Phyci1|89295|fgenesh1_kg.3_#_117_#_Locus1962v1rpkm111.94	PF12353.7	eIF3g		jgi|Phyci1|89532|fgenesh1_kg.4_#_117_#_Locus4273v1rpkm42.87	PF00063.20	Myosin_head
jgi|Phyci1|24311|estExt_Genemark1.C_60057	PF13499.5	EF-hand_7		jgi|Phyci1|445704|CE114650_49385	PF01873.16	eIF-5_eIF-2B		jgi|Phyci1|89532|fgenesh1_kg.4_#_117_#_Locus4273v1rpkm42.87	PF00612.26	IQ
jgi|Phyci1|24311|estExt_Genemark1.C_60057	PF13202.5	EF-hand_5		jgi|Phyci1|208088|e_gw1.3.300.1	PF01287.19	eIF-5a		jgi|Phyci1|89532|fgenesh1_kg.4_#_117_#_Locus4273v1rpkm42.87	PF00612.26	IQ
jgi|Phyci1|24311|estExt_Genemark1.C_60057	PF13833.5	EF-hand_8		jgi|Phyci1|273350|estExt_Genewise1.C_310243	PF01912.17	eIF-6		jgi|Phyci1|208478|e_gw1.4.960.1	PF16078.4	2-oxogl_dehyd_N
jgi|Phyci1|89819|fgenesh1_kg.6_#_2_#_Locus7230v1rpkm19.56	PF02005.15	TRM		jgi|Phyci1|92755|fgenesh1_kg.39_#_18_#_Locus8220v1rpkm14.95	PF00208.20	ELFV_dehydrog		jgi|Phyci1|208478|e_gw1.4.960.1	PF00676.19	E1_dh
jgi|Phyci1|493454|CE162400_9852	PF00888.21	Cullin		jgi|Phyci1|83483|fgenesh1_pm.91_#_27	PF00208.20	ELFV_dehydrog		jgi|Phyci1|208478|e_gw1.4.960.1	PF02779.23	Transket_pyr
jgi|Phyci1|493454|CE162400_9852	PF10557.8	Cullin_Nedd8		jgi|Phyci1|83483|fgenesh1_pm.91_#_27	PF02812.17	ELFV_dehydrog_N		jgi|Phyci1|208478|e_gw1.4.960.1	PF16870.4	OxoGdeHyase_C
jgi|Phyci1|89811|fgenesh1_kg.5_#_219_#_Locus7051v1rpkm20.46	PF00121.17	TIM		jgi|Phyci1|90939|fgenesh1_kg.14_#_52_#_Locus3828v1rpkm49.51	PF00964.16	Elicitin		jgi|Phyci1|76457|fgenesh1_pm.4_#_109	PF03232.12	COQ7
jgi|Phyci1|265391|estExt_Genewise1.C_5_t20295	PF01851.21	PC_rep		jgi|Phyci1|669|gm1.669_g	PF00964.16	Elicitin		jgi|Phyci1|1255|gm1.1255_g	PF00090.18	TSP_1
jgi|Phyci1|265391|estExt_Genewise1.C_5_t20295	PF01851.21	PC_rep		jgi|Phyci1|93043|fgenesh1_kg.43_#_38_#_Locus12203v1rpkm4.23	PF00964.16	Elicitin		jgi|Phyci1|1255|gm1.1255_g	PF00090.18	TSP_1
jgi|Phyci1|89802|fgenesh1_kg.5_#_210_#_Locus972v1rpkm256.17	PF00081.21	Sod_Fe_N		jgi|Phyci1|93203|fgenesh1_kg.47_#_7_#_Locus4515v1rpkm40.01	PF00964.16	Elicitin		jgi|Phyci1|1255|gm1.1255_g	PF00090.18	TSP_1
jgi|Phyci1|89802|fgenesh1_kg.5_#_210_#_Locus972v1rpkm256.17	PF02777.17	Sod_Fe_C		jgi|Phyci1|93845|fgenesh1_kg.58_#_51_#_Locus8609v1rpkm13.32	PF00964.16	Elicitin		jgi|Phyci1|1255|gm1.1255_g	PF00090.18	TSP_1
jgi|Phyci1|209819|e_gw1.5.959.1	PF00988.21	CPSase_sm_chain		jgi|Phyci1|116156|estExt_fgenesh1_pg.C_580054	PF00964.16	Elicitin		jgi|Phyci1|1255|gm1.1255_g	PF00090.18	TSP_1
jgi|Phyci1|209819|e_gw1.5.959.1	PF00117.27	GATase		jgi|Phyci1|82308|fgenesh1_pm.68_#_13	PF00964.16	Elicitin		jgi|Phyci1|1255|gm1.1255_g	PF00090.18	TSP_1
jgi|Phyci1|209819|e_gw1.5.959.1	PF02786.16	CPSase_L_D2		jgi|Phyci1|168398|gw1.86.114.1	PF00964.16	Elicitin		jgi|Phyci1|1255|gm1.1255_g	PF00090.18	TSP_1
jgi|Phyci1|209819|e_gw1.5.959.1	PF02787.18	CPSase_L_D3		jgi|Phyci1|83284|fgenesh1_pm.86_#_17	PF00964.16	Elicitin		jgi|Phyci1|1255|gm1.1255_g	PF00090.18	TSP_1
jgi|Phyci1|209819|e_gw1.5.959.1	PF02786.16	CPSase_L_D2		jgi|Phyci1|30569|estExt_Genemark1.C_860033	PF00964.16	Elicitin		jgi|Phyci1|1255|gm1.1255_g	PF00090.18	TSP_1
jgi|Phyci1|209819|e_gw1.5.959.1	PF02142.21	MGS		jgi|Phyci1|96866|fgenesh1_kg.141_#_16_#_Locus10244v1rpkm8.27	PF00964.16	Elicitin		jgi|Phyci1|1255|gm1.1255_g	PF00090.18	TSP_1
jgi|Phyci1|89796|fgenesh1_kg.5_#_204_#_Locus3512v1rpkm55.32	PF00696.27	AA_kinase		jgi|Phyci1|98389|fgenesh1_kg.221_#_9_#_Locus3v1rpkm6955.42	PF00964.16	Elicitin		jgi|Phyci1|1255|gm1.1255_g	PF00090.18	TSP_1
jgi|Phyci1|89796|fgenesh1_kg.5_#_204_#_Locus3512v1rpkm55.32	PF01118.23	Semialdhyde_dh		jgi|Phyci1|34115|estExt_Genemark1.C_2210010	PF00964.16	Elicitin		jgi|Phyci1|1255|gm1.1255_g	PF00090.18	TSP_1
jgi|Phyci1|1657|gm1.1657_g	PF03878.14	YIF1		jgi|Phyci1|73042|fgenesh1_pg.221_#_16	PF00964.16	Elicitin		jgi|Phyci1|1255|gm1.1255_g	PF00090.18	TSP_1
jgi|Phyci1|300272|estExt_Genewise1Plus.C_5_t20080	PF04227.11	Indigoidine_A		jgi|Phyci1|251394|e_gw1.221.6.1	PF00964.16	Elicitin		jgi|Phyci1|1255|gm1.1255_g	PF00090.18	TSP_1
jgi|Phyci1|300272|estExt_Genewise1Plus.C_5_t20080	PF00294.23	PfkB		jgi|Phyci1|99058|fgenesh1_kg.285_#_5_#_Locus6759v1rpkm21.84	PF00964.16	Elicitin		jgi|Phyci1|23931|estExt_Genemark1.C_40161	PF00169.28	PH
jgi|Phyci1|300272|estExt_Genewise1Plus.C_5_t20080	PF00294.23	PfkB		jgi|Phyci1|88943|fgenesh1_kg.2_#_11_#_Locus1241v1rpkm189.73	PF02990.15	EMP70		jgi|Phyci1|23931|estExt_Genemark1.C_40161	PF13632.5	Glyco_trans_2_3
jgi|Phyci1|89755|fgenesh1_kg.5_#_163_#_Locus4292v2rpkm18.87	PF09531.9	Ndc1_Nup		jgi|Phyci1|95737|fgenesh1_kg.101_#_27_#_Locus4063v1rpkm45.92	PF00113.21	Enolase_C		jgi|Phyci1|89498|fgenesh1_kg.4_#_83_#_Locus17199v1rpkm1.03	PF01670.15	Glyco_hydro_12
jgi|Phyci1|209851|e_gw1.5.470.1	PF00071.21	Ras		jgi|Phyci1|35881|estExt_Genemark1.C_11670001	PF00113.21	Enolase_C		jgi|Phyci1|89486|fgenesh1_kg.4_#_71_#_Locus306v1rpkm1131.95	PF03552.13	Cellulose_synt
jgi|Phyci1|265202|estExt_Genewise1.C_5_t20083	PF10584.8	Proteasome_A_N		jgi|Phyci1|95737|fgenesh1_kg.101_#_27_#_Locus4063v1rpkm45.92	PF03952.15	Enolase_N		jgi|Phyci1|89486|fgenesh1_kg.4_#_71_#_Locus306v1rpkm1131.95	PF03552.13	Cellulose_synt
jgi|Phyci1|265202|estExt_Genewise1.C_5_t20083	PF00227.25	Proteasome		jgi|Phyci1|155004|gw1.300.7.1	PF03952.15	Enolase_N		jgi|Phyci1|76417|fgenesh1_pm.4_#_69	PF13516.5	LRR_6
jgi|Phyci1|209843|e_gw1.5.315.1	PF12796.6	Ank_2		jgi|Phyci1|35881|estExt_Genemark1.C_11670001	PF03952.15	Enolase_N		jgi|Phyci1|76417|fgenesh1_pm.4_#_69	PF00069.24	Pkinase
jgi|Phyci1|209843|e_gw1.5.315.1	PF12796.6	Ank_2		jgi|Phyci1|94860|fgenesh1_kg.76_#_27_#_Locus3421v1rpkm56.78	PF00275.19	EPSP_synthase		jgi|Phyci1|152022|gw1.4.281.1	PF13414.5	TPR_11
jgi|Phyci1|209843|e_gw1.5.315.1	PF12796.6	Ank_2		jgi|Phyci1|223518|e_gw1.39.86.1	PF11838.7	ERAP1_C		jgi|Phyci1|208544|e_gw1.4.316.1	PF13414.5	TPR_11
jgi|Phyci1|209843|e_gw1.5.315.1	PF00536.29	SAM_1		jgi|Phyci1|3940|gm1.3940_g	PF07749.11	ERp29		jgi|Phyci1|208899|e_gw1.4.191.1	PF12796.6	Ank_2
jgi|Phyci1|89730|fgenesh1_kg.5_#_138_#_Locus100v1rpkm2708.00	PF00347.22	Ribosomal_L6		jgi|Phyci1|22618|gm1.22618_g	PF00756.19	Esterase		jgi|Phyci1|208899|e_gw1.4.191.1	PF13637.5	Ank_4
jgi|Phyci1|89730|fgenesh1_kg.5_#_138_#_Locus100v1rpkm2708.00	PF00347.22	Ribosomal_L6		jgi|Phyci1|546527|CE215473_58477	PF01012.20	ETF		jgi|Phyci1|208899|e_gw1.4.191.1	PF01529.19	DHHC
jgi|Phyci1|209466|e_gw1.5.29.1	PF08385.11	DHC_N1		jgi|Phyci1|85237|fgenesh1_pm.143_#_15	PF01012.20	ETF		jgi|Phyci1|76402|fgenesh1_pm.4_#_54	PF04884.13	DUF647
jgi|Phyci1|209466|e_gw1.5.29.1	PF08393.12	DHC_N2		jgi|Phyci1|85237|fgenesh1_pm.143_#_15	PF00766.18	ETF_alpha		jgi|Phyci1|470660|CE139606_318796	PF00191.19	Annexin
jgi|Phyci1|209466|e_gw1.5.29.1	PF12774.6	AAA_6		jgi|Phyci1|34862|estExt_Genemark1.C_2810025	PF05187.12	ETF_QO		jgi|Phyci1|470660|CE139606_318796	PF00191.19	Annexin
jgi|Phyci1|209466|e_gw1.5.29.1	PF12775.6	AAA_7		jgi|Phyci1|94473|fgenesh1_kg.69_#_33_#_Locus12597v1rpkm3.72	PF03318.12	ETX_MTX2		jgi|Phyci1|470660|CE139606_318796	PF00191.19	Annexin
jgi|Phyci1|209466|e_gw1.5.29.1	PF12780.6	AAA_8		jgi|Phyci1|235843|e_gw1.90.95.1	PF04777.12	Evr1_Alr		jgi|Phyci1|470660|CE139606_318796	PF00191.19	Annexin
jgi|Phyci1|209466|e_gw1.5.29.1	PF12777.6	MT		jgi|Phyci1|85309|fgenesh1_pm.145_#_3	PF03372.22	Exo_endo_phos		jgi|Phyci1|89457|fgenesh1_kg.4_#_42_#_Locus4376v1rpkm41.70	PF00350.22	Dynamin_N
jgi|Phyci1|209466|e_gw1.5.29.1	PF12781.6	AAA_9		jgi|Phyci1|97882|fgenesh1_kg.190_#_5_#_Locus14628v1rpkm1.94	PF03372.22	Exo_endo_phos		jgi|Phyci1|76383|fgenesh1_pm.4_#_35	PF03639.12	Glyco_hydro_81
jgi|Phyci1|209466|e_gw1.5.29.1	PF03028.14	Dynein_heavy		jgi|Phyci1|121119|estExt_fgenesh1_pg.C_2930013	PF03372.22	Exo_endo_phos		jgi|Phyci1|196113|gw1.4.745.1	PF00076.21	RRM_1
jgi|Phyci1|89724|fgenesh1_kg.5_#_132_#_Locus1998v1rpkm109.97	PF00179.25	UQ_con		jgi|Phyci1|110212|estExt_fgenesh1_pm.C_2670009	PF03124.13	EXS		jgi|Phyci1|208503|e_gw1.4.780.1	PF00628.28	PHD
jgi|Phyci1|76671|fgenesh1_pm.5_#_151	PF00534.19	Glycos_transf_1		jgi|Phyci1|269163|estExt_Genewise1.C_140224	PF01116.19	F_bP_aldolase		jgi|Phyci1|208503|e_gw1.4.780.1	PF00847.19	AP2
jgi|Phyci1|209286|e_gw1.5.21.1	PF12812.6	PDZ_1		jgi|Phyci1|218030|e_gw1.21.244.1	PF03807.16	F420_oxidored		jgi|Phyci1|208503|e_gw1.4.780.1	PF00850.18	Hist_deacetyl
jgi|Phyci1|101052|estExt_fgenesh1_pm.C_50143	PF13432.5	TPR_16		jgi|Phyci1|84889|fgenesh1_pm.131_#_41	PF03807.16	F420_oxidored		jgi|Phyci1|208503|e_gw1.4.780.1	PF11571.7	Med27
jgi|Phyci1|76659|fgenesh1_pm.5_#_139	PF00400.31	WD40		jgi|Phyci1|214536|e_gw1.13.373.1	PF01557.17	FAA_hydrolase		jgi|Phyci1|89436|fgenesh1_kg.4_#_21_#_Locus4426v1rpkm41.12	PF14397.5	ATPgrasp_ST
jgi|Phyci1|76659|fgenesh1_pm.5_#_139	PF07676.11	PD40		jgi|Phyci1|99606|fgenesh1_kg.383_#_12_#_Locus10081v2rpkm6.61	PF01557.17	FAA_hydrolase		jgi|Phyci1|208700|e_gw1.4.991.1	PF08443.10	RimK
jgi|Phyci1|76659|fgenesh1_pm.5_#_139	PF00400.31	WD40		jgi|Phyci1|99606|fgenesh1_kg.383_#_12_#_Locus10081v2rpkm6.61	PF09298.10	FAA_hydrolase_N		jgi|Phyci1|208700|e_gw1.4.991.1	PF00328.21	His_Phos_2
jgi|Phyci1|89713|fgenesh1_kg.5_#_121_#_Locus2455v1rpkm85.73	PF13344.5	Hydrolase_6		jgi|Phyci1|99840|fgenesh1_kg.610_#_2_#_Locus2673v1rpkm77.99	PF01267.16	F-actin_cap_A		jgi|Phyci1|1076|gm1.1076_g	PF00885.18	DMRL_synthase
jgi|Phyci1|89713|fgenesh1_kg.5_#_121_#_Locus2455v1rpkm85.73	PF13242.5	Hydrolase_like		jgi|Phyci1|260453|e_gw1.610.9.1	PF01267.16	F-actin_cap_A		jgi|Phyci1|207772|e_gw1.3.209.1	PF00118.23	Cpn60_TCP1
jgi|Phyci1|1548|gm1.1548_g	PF01408.21	GFO_IDH_MocA		jgi|Phyci1|439378|CE108324_60010	PF00890.23	FAD_binding_2		jgi|Phyci1|89388|fgenesh1_kg.3_#_210_#_Locus55v1rpkm3546.42	PF01246.19	Ribosomal_L24e
jgi|Phyci1|1548|gm1.1548_g	PF02894.16	GFO_IDH_MocA_C		jgi|Phyci1|115177|estExt_fgenesh1_pg.C_400059	PF00890.23	FAD_binding_2		jgi|Phyci1|1035|gm1.1035_g	PF04729.12	ASF1_hist_chap
jgi|Phyci1|209765|e_gw1.5.831.1	PF00432.20	Prenyltrans		jgi|Phyci1|348101|CE17047_39115	PF01494.18	FAD_binding_3		jgi|Phyci1|207835|e_gw1.3.697.1	PF13499.5	EF-hand_7
jgi|Phyci1|209765|e_gw1.5.831.1	PF00432.20	Prenyltrans		jgi|Phyci1|348101|CE17047_39115	PF01494.18	FAD_binding_3		jgi|Phyci1|207835|e_gw1.3.697.1	PF13202.5	EF-hand_5
jgi|Phyci1|209765|e_gw1.5.831.1	PF00432.20	Prenyltrans		jgi|Phyci1|91193|fgenesh1_kg.16_#_102_#_Locus840v1rpkm311.24	PF01565.22	FAD_binding_4		jgi|Phyci1|207835|e_gw1.3.697.1	PF13202.5	EF-hand_5
jgi|Phyci1|209765|e_gw1.5.831.1	PF00432.20	Prenyltrans		jgi|Phyci1|98537|fgenesh1_kg.229_#_16_#_Locus1129v1rpkm212.01	PF00970.23	FAD_binding_6		jgi|Phyci1|89368|fgenesh1_kg.3_#_190_#_Locus5747v1rpkm28.89	PF13489.5	Methyltransf_23
jgi|Phyci1|209765|e_gw1.5.831.1	PF00432.20	Prenyltrans		jgi|Phyci1|89265|fgenesh1_kg.3_#_87_#_Locus8315v1rpkm14.55	PF08022.11	FAD_binding_8		jgi|Phyci1|76294|fgenesh1_pm.3_#_199	PF00400.31	WD40
jgi|Phyci1|1544|gm1.1544_g	PF00227.25	Proteasome		jgi|Phyci1|91193|fgenesh1_kg.16_#_102_#_Locus840v1rpkm311.24	PF02913.18	FAD-oxidase_C		jgi|Phyci1|76294|fgenesh1_pm.3_#_199	PF00400.31	WD40
jgi|Phyci1|300121|estExt_Genewise1Plus.C_5_t10380	PF00416.21	Ribosomal_S13		jgi|Phyci1|247411|e_gw1.174.58.1	PF00316.19	FBPase		jgi|Phyci1|76294|fgenesh1_pm.3_#_199	PF00400.31	WD40
jgi|Phyci1|76642|fgenesh1_pm.5_#_122	PF00389.29	2-Hacid_dh		jgi|Phyci1|289976|estExt_Genewise1.C_1740098	PF00316.19	FBPase		jgi|Phyci1|76294|fgenesh1_pm.3_#_199	PF00400.31	WD40
jgi|Phyci1|76642|fgenesh1_pm.5_#_122	PF02826.18	2-Hacid_dh_C		jgi|Phyci1|91032|fgenesh1_kg.15_#_53_#_Locus1819v1rpkm122.59	PF13085.5	Fer2_3		jgi|Phyci1|76294|fgenesh1_pm.3_#_199	PF00400.31	WD40
jgi|Phyci1|265037|estExt_Genewise1.C_5_t10363	PF02798.19	GST_N		jgi|Phyci1|91032|fgenesh1_kg.15_#_53_#_Locus1819v1rpkm122.59	PF13534.5	Fer4_17		jgi|Phyci1|76294|fgenesh1_pm.3_#_199	PF04053.13	Coatomer_WDAD
jgi|Phyci1|265037|estExt_Genewise1.C_5_t10363	PF14497.5	GST_C_3		jgi|Phyci1|71959|fgenesh1_pg.171_#_17	PF14691.5	Fer4_20		jgi|Phyci1|76294|fgenesh1_pm.3_#_199	PF06957.10	COPI_C
jgi|Phyci1|265037|estExt_Genewise1.C_5_t10363	PF02798.19	GST_N		jgi|Phyci1|89265|fgenesh1_kg.3_#_87_#_Locus8315v1rpkm14.55	PF01794.18	Ferric_reduct		jgi|Phyci1|89361|fgenesh1_kg.3_#_183_#_Locus882v1rpkm292.58	PF04061.13	ORMDL
jgi|Phyci1|265037|estExt_Genewise1.C_5_t10363	PF14497.5	GST_C_3		jgi|Phyci1|84352|fgenesh1_pm.113_#_29	PF01521.19	Fe-S_biosyn		jgi|Phyci1|89360|fgenesh1_kg.3_#_182_#_Locus1311v1rpkm178.99	PF00071.21	Ras
jgi|Phyci1|89697|fgenesh1_kg.5_#_105_#_Locus2333v1rpkm91.01	PF02798.19	GST_N		jgi|Phyci1|93674|fgenesh1_kg.55_#_61_#_Locus12519v1rpkm3.81	PF02782.15	FGGY_C		jgi|Phyci1|208189|e_gw1.3.473.1	PF03105.18	SPX
jgi|Phyci1|89697|fgenesh1_kg.5_#_105_#_Locus2333v1rpkm91.01	PF14497.5	GST_C_3		jgi|Phyci1|107491|estExt_fgenesh1_pm.C_1110005	PF02782.15	FGGY_C		jgi|Phyci1|208189|e_gw1.3.473.1	PF03105.18	SPX
jgi|Phyci1|89697|fgenesh1_kg.5_#_105_#_Locus2333v1rpkm91.01	PF02798.19	GST_N		jgi|Phyci1|93674|fgenesh1_kg.55_#_61_#_Locus12519v1rpkm3.81	PF00370.20	FGGY_N		jgi|Phyci1|208189|e_gw1.3.473.1	PF00939.18	Na_sulph_symp
jgi|Phyci1|89697|fgenesh1_kg.5_#_105_#_Locus2333v1rpkm91.01	PF14497.5	GST_C_3		jgi|Phyci1|107491|estExt_fgenesh1_pm.C_1110005	PF00370.20	FGGY_N		jgi|Phyci1|89349|fgenesh1_kg.3_#_171_#_Locus4222v1rpkm43.62	PF00025.20	Arf
jgi|Phyci1|209630|e_gw1.5.838.1	PF01399.26	PCI		jgi|Phyci1|213961|e_gw1.11.150.1	PF01269.16	Fibrillarin		jgi|Phyci1|89339|fgenesh1_kg.3_#_161_#_Locus7660v1rpkm17.38	PF01522.20	Polysacc_deac_1
jgi|Phyci1|188296|gw1.5.773.1	PF00271.30	Helicase_C		jgi|Phyci1|89191|fgenesh1_kg.3_#_13_#_Locus1274v1rpkm183.83	PF00254.27	FKBP_C		jgi|Phyci1|89338|fgenesh1_kg.3_#_160_#_Locus1469v1rpkm156.99	PF00227.25	Proteasome
jgi|Phyci1|188296|gw1.5.773.1	PF04408.22	HA2		jgi|Phyci1|217253|e_gw1.19.106.1	PF00254.27	FKBP_C		jgi|Phyci1|447060|CE116006_8591	PF14681.5	UPRTase
jgi|Phyci1|188296|gw1.5.773.1	PF07717.15	OB_NTP_bind		jgi|Phyci1|4766|gm1.4766_g	PF00254.27	FKBP_C		jgi|Phyci1|61263|fgenesh1_pg.3_#_162	PF13832.5	zf-HC5HC2H_2
jgi|Phyci1|188296|gw1.5.773.1	PF01247.17	Ribosomal_L35Ae		jgi|Phyci1|230081|e_gw1.63.185.1	PF00254.27	FKBP_C		jgi|Phyci1|89329|fgenesh1_kg.3_#_151_#_Locus1852v1rpkm120.30	PF00241.19	Cofilin_ADF
jgi|Phyci1|89689|fgenesh1_kg.5_#_97_#_Locus214v1rpkm1478.29	PF01777.17	Ribosomal_L27e		jgi|Phyci1|230081|e_gw1.63.185.1	PF00254.27	FKBP_C		jgi|Phyci1|208088|e_gw1.3.300.1	PF08207.11	EFP_N
jgi|Phyci1|489003|CE157949_21554	PF14938.5	SNAP		jgi|Phyci1|249175|e_gw1.193.64.1	PF00254.27	FKBP_C		jgi|Phyci1|208088|e_gw1.3.300.1	PF01287.19	eIF-5a
jgi|Phyci1|89680|fgenesh1_kg.5_#_88_#_Locus6970v1rpkm20.85	PF13343.5	SBP_bac_6		jgi|Phyci1|62290|fgenesh1_pg.8_#_63	PF00258.24	Flavodoxin_1		jgi|Phyci1|76247|fgenesh1_pm.3_#_152	PF01783.22	Ribosomal_L32p
jgi|Phyci1|76614|fgenesh1_pm.5_#_94	PF02104.14	SURF1		jgi|Phyci1|108781|estExt_fgenesh1_pm.C_1660019	PF01070.17	FMN_dh		jgi|Phyci1|208276|e_gw1.3.389.1	PF01571.20	GCV_T
jgi|Phyci1|89663|fgenesh1_kg.5_#_71_#_Locus10800v2rpkm6.71	PF08207.11	EFP_N		jgi|Phyci1|280721|estExt_Genewise1.C_720093	PF03358.14	FMN_red		jgi|Phyci1|207855|e_gw1.3.472.1	PF02881.18	SRP54_N
jgi|Phyci1|89663|fgenesh1_kg.5_#_71_#_Locus10800v2rpkm6.71	PF01132.19	EFP		jgi|Phyci1|321460|estExt_Genewise1Plus.C_1340024	PF03358.14	FMN_red		jgi|Phyci1|207855|e_gw1.3.472.1	PF00448.21	SRP54
jgi|Phyci1|89663|fgenesh1_kg.5_#_71_#_Locus10800v2rpkm6.71	PF09285.10	Elong-fact-P_C		jgi|Phyci1|363842|CE32788_11796	PF03358.14	FMN_red		jgi|Phyci1|207855|e_gw1.3.472.1	PF02978.18	SRP_SPB
jgi|Phyci1|89654|fgenesh1_kg.5_#_62_#_Locus260v1rpkm1255.17	PF00676.19	E1_dh		jgi|Phyci1|158482|gw1.134.141.1	PF03358.14	FMN_red		jgi|Phyci1|89305|fgenesh1_kg.3_#_127_#_Locus1540v1rpkm148.21	PF01641.17	SelR
jgi|Phyci1|264888|estExt_Genewise1.C_5_t10185	PF01159.18	Ribosomal_L6e		jgi|Phyci1|394861|CE63807_373	PF14686.5	fn3_3		jgi|Phyci1|207910|e_gw1.3.315.1	PF13637.5	Ank_4
jgi|Phyci1|487618|CE156564_3062	PF01798.17	Nop		jgi|Phyci1|490781|CE159727_237	PF14310.5	Fn3-like		jgi|Phyci1|446702|CE115648_5021	PF00091.24	Tubulin
jgi|Phyci1|487618|CE156564_3062	PF09785.8	Prp31_C		jgi|Phyci1|209659|e_gw1.5.69.1	PF14310.5	Fn3-like		jgi|Phyci1|446702|CE115648_5021	PF12327.7	FtsZ_C
jgi|Phyci1|200613|gw1.5.946.1	PF00270.28	DEAD		jgi|Phyci1|264511|estExt_Genewise1.C_4_t20079	PF14310.5	Fn3-like		jgi|Phyci1|89299|fgenesh1_kg.3_#_121_#_Locus5144v1rpkm33.69	PF00085.19	Thioredoxin
jgi|Phyci1|200613|gw1.5.946.1	PF00271.30	Helicase_C		jgi|Phyci1|405534|CE74480_746	PF14310.5	Fn3-like		jgi|Phyci1|89299|fgenesh1_kg.3_#_121_#_Locus5144v1rpkm33.69	PF00627.30	UBA
jgi|Phyci1|76552|fgenesh1_pm.5_#_32	PF04774.14	HABP4_PAI-RBP1		jgi|Phyci1|217023|e_gw1.19.84.1	PF14310.5	Fn3-like		jgi|Phyci1|89299|fgenesh1_kg.3_#_121_#_Locus5144v1rpkm33.69	PF09409.9	PUB
jgi|Phyci1|299866|estExt_Genewise1Plus.C_5_t10094	PF03935.14	SKN1		jgi|Phyci1|95753|fgenesh1_kg.102_#_14_#_Locus8588v1rpkm13.41	PF14310.5	Fn3-like		jgi|Phyci1|89298|fgenesh1_kg.3_#_120_#_Locus5739v1rpkm28.96	PF04286.11	DUF445
jgi|Phyci1|299866|estExt_Genewise1Plus.C_5_t10094	PF14288.5	FKS1_dom1		jgi|Phyci1|239046|e_gw1.108.58.1	PF14310.5	Fn3-like		jgi|Phyci1|89296|fgenesh1_kg.3_#_118_#_Locus4982v1rpkm35.31	PF13639.5	zf-RING_2
jgi|Phyci1|299866|estExt_Genewise1Plus.C_5_t10094	PF02364.14	Glucan_synthase		jgi|Phyci1|241584|e_gw1.126.77.1	PF14310.5	Fn3-like		jgi|Phyci1|89295|fgenesh1_kg.3_#_117_#_Locus1962v1rpkm111.94	PF12353.7	eIF3g
jgi|Phyci1|299866|estExt_Genewise1Plus.C_5_t10094	PF02364.14	Glucan_synthase		jgi|Phyci1|301524|estExt_Genewise1Plus.C_8_t10177	PF13865.5	FoP_duplication		jgi|Phyci1|89295|fgenesh1_kg.3_#_117_#_Locus1962v1rpkm111.94	PF00076.21	RRM_1
jgi|Phyci1|1426|gm1.1426_g	PF01103.22	Bac_surface_Ag		jgi|Phyci1|484407|CE153353_22223	PF00551.18	Formyl_trans_N		jgi|Phyci1|446575|CE115521_21390	PF00800.17	PDT
jgi|Phyci1|76539|fgenesh1_pm.5_#_19	PF00076.21	RRM_1		jgi|Phyci1|207982|e_gw1.3.625.1	PF01491.15	Frataxin_Cyay		jgi|Phyci1|446575|CE115521_21390	PF02153.16	PDH
jgi|Phyci1|1421|gm1.1421_g	PF00268.20	Ribonuc_red_sm		jgi|Phyci1|262134|estExt_Genewise1.C_1_t10189	PF01268.18	FTHFS		jgi|Phyci1|263825|estExt_Genewise1.C_3_t10359	PF05195.15	AMP_N
jgi|Phyci1|61580|fgenesh1_pg.5_#_23	PF13432.5	TPR_16		jgi|Phyci1|75785|fgenesh1_pm.2_#_7	PF12327.7	FtsZ_C		jgi|Phyci1|263825|estExt_Genewise1.C_3_t10359	PF00557.23	Peptidase_M24
jgi|Phyci1|61580|fgenesh1_pg.5_#_23	PF14559.5	TPR_19		jgi|Phyci1|94418|fgenesh1_kg.68_#_28_#_Locus2479v1rpkm85.21	PF10415.8	FumaraseC_C		jgi|Phyci1|208360|e_gw1.3.336.1	PF00108.22	Thiolase_N
jgi|Phyci1|61580|fgenesh1_pg.5_#_23	PF13176.5	TPR_7		jgi|Phyci1|88872|fgenesh1_kg.1_#_189_#_Locus4666v1rpkm38.37	PF01019.20	G_glu_transpept		jgi|Phyci1|208360|e_gw1.3.336.1	PF02803.17	Thiolase_C
jgi|Phyci1|61580|fgenesh1_pg.5_#_23	PF13432.5	TPR_16		jgi|Phyci1|79086|fgenesh1_pm.22_#_42	PF02781.15	G6PD_C		jgi|Phyci1|23690|estExt_Genemark1.C_30131	PF01281.18	Ribosomal_L9_N
jgi|Phyci1|61580|fgenesh1_pg.5_#_23	PF14559.5	TPR_19		jgi|Phyci1|79086|fgenesh1_pm.22_#_42	PF00479.21	G6PD_N		jgi|Phyci1|23690|estExt_Genemark1.C_30131	PF03948.13	Ribosomal_L9_C
jgi|Phyci1|89603|fgenesh1_kg.5_#_11_#_Locus10v1rpkm5314.27	PF00237.18	Ribosomal_L22		jgi|Phyci1|96978|fgenesh1_kg.145_#_26_#_Locus2207v1rpkm97.34	PF13802.5	Gal_mutarotas_2		jgi|Phyci1|298860|estExt_Genewise1Plus.C_3_t10299	PF00514.22	Arm
jgi|Phyci1|1406|gm1.1406_g	PF01602.19	Adaptin_N		jgi|Phyci1|16928|gm1.16928_g	PF13802.5	Gal_mutarotas_2		jgi|Phyci1|298860|estExt_Genewise1Plus.C_3_t10299	PF00514.22	Arm
jgi|Phyci1|1406|gm1.1406_g	PF14807.5	AP4E_app_platf		jgi|Phyci1|108488|estExt_fgenesh1_pm.C_1500001	PF10509.8	GalKase_gal_bdg		jgi|Phyci1|298860|estExt_Genewise1Plus.C_3_t10299	PF00514.22	Arm
jgi|Phyci1|89594|fgenesh1_kg.5_#_2_#_Locus3282v1rpkm60.21	PF03985.12	Paf1		jgi|Phyci1|484407|CE153353_22223	PF01071.18	GARS_A		jgi|Phyci1|89250|fgenesh1_kg.3_#_72_#_Locus14491v2rpkm1.71	PF08695.9	Coa1
jgi|Phyci1|577254|MIX27046_8987_35	PF14555.5	UBA_4		jgi|Phyci1|484407|CE153353_22223	PF02843.15	GARS_C		jgi|Phyci1|89249|fgenesh1_kg.3_#_71_#_Locus5982v1rpkm27.02	PF00800.17	PDT
jgi|Phyci1|577254|MIX27046_8987_35	PF13899.5	Thioredoxin_7		jgi|Phyci1|484407|CE153353_22223	PF02844.14	GARS_N		jgi|Phyci1|89248|fgenesh1_kg.3_#_70_#_Locus3937v1rpkm47.69	PF02978.18	SRP_SPB
jgi|Phyci1|577254|MIX27046_8987_35	PF02809.19	UIM		jgi|Phyci1|209819|e_gw1.5.959.1	PF00117.27	GATase		jgi|Phyci1|76165|fgenesh1_pm.3_#_70	PF00076.21	RRM_1
jgi|Phyci1|577254|MIX27046_8987_35	PF00789.19	UBX		jgi|Phyci1|75867|fgenesh1_pm.2_#_89	PF00117.27	GATase		jgi|Phyci1|76165|fgenesh1_pm.3_#_70	PF00076.21	RRM_1
jgi|Phyci1|264719|estExt_Genewise1.C_4_t20333	PF00480.19	ROK		jgi|Phyci1|65849|fgenesh1_pg.41_#_70	PF00117.27	GATase		jgi|Phyci1|76165|fgenesh1_pm.3_#_70	PF00076.21	RRM_1
jgi|Phyci1|24042|estExt_Genemark1.C_40299	PF00995.22	Sec1		jgi|Phyci1|98463|fgenesh1_kg.225_#_11_#_Locus1617v1rpkm138.89	PF00117.27	GATase		jgi|Phyci1|76165|fgenesh1_pm.3_#_70	PF00076.21	RRM_1
jgi|Phyci1|209251|e_gw1.4.249.1	PF00169.28	PH		jgi|Phyci1|93524|fgenesh1_kg.53_#_3_#_Locus1509v1rpkm151.55	PF00310.20	GATase_2		jgi|Phyci1|76165|fgenesh1_pm.3_#_70	PF00658.17	PABP
jgi|Phyci1|209251|e_gw1.4.249.1	PF00169.28	PH		jgi|Phyci1|97298|fgenesh1_kg.160_#_6_#_Locus2924v1rpkm68.93	PF13507.5	GATase_5		jgi|Phyci1|89241|fgenesh1_kg.3_#_63_#_Locus8040v1rpkm15.70	PF00171.21	Aldedh
jgi|Phyci1|209251|e_gw1.4.249.1	PF00069.24	Pkinase		jgi|Phyci1|206900|e_gw1.2.1080.1	PF13522.5	GATase_6		jgi|Phyci1|445704|CE114650_49385	PF01873.16	eIF-5_eIF-2B
jgi|Phyci1|100913|estExt_fgenesh1_pm.C_40158	PF01088.20	Peptidase_C12		jgi|Phyci1|99453|fgenesh1_kg.332_#_4_#_Locus1734v1rpkm128.94	PF01597.18	GCV_H		jgi|Phyci1|445704|CE114650_49385	PF02020.17	W2
jgi|Phyci1|61543|fgenesh1_pg.4_#_192	PF05856.11	ARPC4		jgi|Phyci1|233668|e_gw1.78.140.1	PF01571.20	GCV_T		jgi|Phyci1|89240|fgenesh1_kg.3_#_62_#_Locus6521v1rpkm23.31	PF07575.12	Nucleopor_Nup85
jgi|Phyci1|89578|fgenesh1_kg.4_#_163_#_Locus12639v1rpkm3.68	PF00248.20	Aldo_ket_red		jgi|Phyci1|233668|e_gw1.78.140.1	PF08669.10	GCV_T_C		jgi|Phyci1|298768|estExt_Genewise1Plus.C_3_t10197	PF00071.21	Ras
jgi|Phyci1|89578|fgenesh1_kg.4_#_163_#_Locus12639v1rpkm3.68	PF00248.20	Aldo_ket_red		jgi|Phyci1|89950|fgenesh1_kg.6_#_133_#_Locus2742v1rpkm75.31	PF02347.15	GDC-P		jgi|Phyci1|76151|fgenesh1_pm.3_#_56	PF03931.14	Skp1_POZ
jgi|Phyci1|89576|fgenesh1_kg.4_#_161_#_Locus2590v1rpkm80.68	PF17284.1	Spermine_synt_N		jgi|Phyci1|89950|fgenesh1_kg.6_#_133_#_Locus2742v1rpkm75.31	PF02347.15	GDC-P		jgi|Phyci1|76151|fgenesh1_pm.3_#_56	PF01466.18	Skp1
jgi|Phyci1|89576|fgenesh1_kg.4_#_161_#_Locus2590v1rpkm80.68	PF01564.16	Spermine_synth		jgi|Phyci1|78961|fgenesh1_pm.21_#_24	PF00996.17	GDI		jgi|Phyci1|208060|e_gw1.3.91.1	PF03198.13	Glyco_hydro_72
jgi|Phyci1|76499|fgenesh1_pm.4_#_151	PF00889.18	EF_TS		jgi|Phyci1|91649|fgenesh1_kg.22_#_13_#_Locus1882v1rpkm118.26	PF02212.17	GED		jgi|Phyci1|89230|fgenesh1_kg.3_#_52_#_Locus6772v1rpkm21.81	PF00069.24	Pkinase
jgi|Phyci1|208490|e_gw1.4.73.1	PF01709.19	Transcrip_reg		jgi|Phyci1|220412|e_gw1.28.61.1	PF00626.21	Gelsolin		jgi|Phyci1|76136|fgenesh1_pm.3_#_41	PF00790.18	VHS
jgi|Phyci1|89573|fgenesh1_kg.4_#_158_#_Locus4492v1rpkm40.34	PF00856.27	SET		jgi|Phyci1|220412|e_gw1.28.61.1	PF00626.21	Gelsolin		jgi|Phyci1|207982|e_gw1.3.625.1	PF01491.15	Frataxin_Cyay
jgi|Phyci1|89573|fgenesh1_kg.4_#_158_#_Locus4492v1rpkm40.34	PF09273.10	Rubis-subs-bind		jgi|Phyci1|220412|e_gw1.28.61.1	PF00626.21	Gelsolin		jgi|Phyci1|89200|fgenesh1_kg.3_#_22_#_Locus1772v1rpkm126.09	PF00179.25	UQ_con
jgi|Phyci1|100898|estExt_fgenesh1_pm.C_40141	PF00134.22	Cyclin_N		jgi|Phyci1|220412|e_gw1.28.61.1	PF00626.21	Gelsolin		jgi|Phyci1|89191|fgenesh1_kg.3_#_13_#_Locus1274v1rpkm183.83	PF00254.27	FKBP_C
jgi|Phyci1|89564|fgenesh1_kg.4_#_149_#_Locus6509v2rpkm8.86	PF04756.12	OST3_OST6		jgi|Phyci1|220412|e_gw1.28.61.1	PF00626.21	Gelsolin		jgi|Phyci1|772|gm1.772_g	PF13516.5	LRR_6
jgi|Phyci1|89562|fgenesh1_kg.4_#_147_#_Locus6509v1rpkm23.37	PF16923.4	Glyco_hydro_63N		jgi|Phyci1|220412|e_gw1.28.61.1	PF00626.21	Gelsolin		jgi|Phyci1|772|gm1.772_g	PF13516.5	LRR_6
jgi|Phyci1|89562|fgenesh1_kg.4_#_147_#_Locus6509v1rpkm23.37	PF03200.15	Glyco_hydro_63		jgi|Phyci1|24494|estExt_Genemark1.C_60284	PF01408.21	GFO_IDH_MocA		jgi|Phyci1|772|gm1.772_g	PF13516.5	LRR_6
jgi|Phyci1|89559|fgenesh1_kg.4_#_144_#_Locus13397v1rpkm2.84	PF00328.21	His_Phos_2		jgi|Phyci1|1548|gm1.1548_g	PF01408.21	GFO_IDH_MocA		jgi|Phyci1|444950|CE113896_4196	PF08610.9	Pex16
jgi|Phyci1|89532|fgenesh1_kg.4_#_117_#_Locus4273v1rpkm42.87	PF00063.20	Myosin_head		jgi|Phyci1|221064|e_gw1.30.129.1	PF01408.21	GFO_IDH_MocA		jgi|Phyci1|89181|fgenesh1_kg.3_#_3_#_Locus6560v1rpkm23.11	PF03109.15	ABC1
jgi|Phyci1|89532|fgenesh1_kg.4_#_117_#_Locus4273v1rpkm42.87	PF00612.26	IQ		jgi|Phyci1|221064|e_gw1.30.129.1	PF01408.21	GFO_IDH_MocA		jgi|Phyci1|763|gm1.763_g	PF00639.20	Rotamase
jgi|Phyci1|89532|fgenesh1_kg.4_#_117_#_Locus4273v1rpkm42.87	PF00612.26	IQ		jgi|Phyci1|92838|fgenesh1_kg.40_#_14_#_Locus11440v1rpkm5.55	PF01408.21	GFO_IDH_MocA		jgi|Phyci1|89177|fgenesh1_kg.2_#_245_#_Locus2808v1rpkm72.63	PF00085.19	Thioredoxin
jgi|Phyci1|89525|fgenesh1_kg.4_#_110_#_Locus1757v1rpkm127.52	PF16683.4	TGase_elicitor		jgi|Phyci1|1548|gm1.1548_g	PF02894.16	GFO_IDH_MocA_C		jgi|Phyci1|89177|fgenesh1_kg.2_#_245_#_Locus2808v1rpkm72.63	PF00085.19	Thioredoxin
jgi|Phyci1|208478|e_gw1.4.960.1	PF16078.4	2-oxogl_dehyd_N		jgi|Phyci1|221064|e_gw1.30.129.1	PF02894.16	GFO_IDH_MocA_C		jgi|Phyci1|89172|fgenesh1_kg.2_#_240_#_Locus4497v1rpkm40.25	PF00155.20	Aminotran_1_2
jgi|Phyci1|208478|e_gw1.4.960.1	PF00676.19	E1_dh		jgi|Phyci1|221064|e_gw1.30.129.1	PF02894.16	GFO_IDH_MocA_C		jgi|Phyci1|206856|e_gw1.2.677.1	PF01406.18	tRNA-synt_1e
jgi|Phyci1|208478|e_gw1.4.960.1	PF02779.23	Transket_pyr		jgi|Phyci1|92838|fgenesh1_kg.40_#_14_#_Locus11440v1rpkm5.55	PF02894.16	GFO_IDH_MocA_C		jgi|Phyci1|206856|e_gw1.2.677.1	PF09190.10	DALR_2
jgi|Phyci1|208478|e_gw1.4.960.1	PF16870.4	OxoGdeHyase_C		jgi|Phyci1|70183|fgenesh1_pg.117_#_2	PF08544.12	GHMP_kinases_C		jgi|Phyci1|207354|e_gw1.2.836.1	PF00478.24	IMPDH
jgi|Phyci1|76453|fgenesh1_pm.4_#_105	PF01423.21	LSM		jgi|Phyci1|108488|estExt_fgenesh1_pm.C_1500001	PF08544.12	GHMP_kinases_C		jgi|Phyci1|61057|fgenesh1_pg.2_#_251	PF13646.5	HEAT_2
jgi|Phyci1|23931|estExt_Genemark1.C_40161	PF00169.28	PH		jgi|Phyci1|70183|fgenesh1_pg.117_#_2	PF00288.25	GHMP_kinases_N		jgi|Phyci1|89143|fgenesh1_kg.2_#_211_#_Locus2348v1rpkm90.42	PF00071.21	Ras
jgi|Phyci1|23931|estExt_Genemark1.C_40161	PF13632.5	Glyco_trans_2_3		jgi|Phyci1|108488|estExt_fgenesh1_pm.C_1500001	PF00288.25	GHMP_kinases_N		jgi|Phyci1|89133|fgenesh1_kg.2_#_201_#_Locus670v1rpkm423.17	PF04627.12	ATP-synt_Eps
jgi|Phyci1|61442|fgenesh1_pg.4_#_91	PF01633.19	Choline_kinase		jgi|Phyci1|87829|fgenesh1_pm.296_#_2	PF11397.7	GlcNAc		jgi|Phyci1|61032|fgenesh1_pg.2_#_226	PF00328.21	His_Phos_2
jgi|Phyci1|89486|fgenesh1_kg.4_#_71_#_Locus306v1rpkm1131.95	PF03552.13	Cellulose_synt		jgi|Phyci1|99149|fgenesh1_kg.293_#_7_#_Locus388v1rpkm835.62	PF00120.23	Gln-synt_C		jgi|Phyci1|207503|e_gw1.2.690.1	PF00752.16	XPG_N
jgi|Phyci1|89486|fgenesh1_kg.4_#_71_#_Locus306v1rpkm1131.95	PF03552.13	Cellulose_synt		jgi|Phyci1|99149|fgenesh1_kg.293_#_7_#_Locus388v1rpkm835.62	PF03951.18	Gln-synt_N		jgi|Phyci1|207503|e_gw1.2.690.1	PF00867.17	XPG_I
jgi|Phyci1|76417|fgenesh1_pm.4_#_69	PF13516.5	LRR_6		jgi|Phyci1|93524|fgenesh1_kg.53_#_3_#_Locus1509v1rpkm151.55	PF04898.13	Glu_syn_central		jgi|Phyci1|76024|fgenesh1_pm.2_#_246	PF00155.20	Aminotran_1_2
jgi|Phyci1|76417|fgenesh1_pm.4_#_69	PF00069.24	Pkinase		jgi|Phyci1|93524|fgenesh1_kg.53_#_3_#_Locus1509v1rpkm151.55	PF01645.16	Glu_synthase		jgi|Phyci1|89124|fgenesh1_kg.2_#_192_#_Locus2076v1rpkm104.75	PF04086.12	SRP-alpha_N
jgi|Phyci1|152022|gw1.4.281.1	PF13414.5	TPR_11		jgi|Phyci1|511314|CE180260_13152	PF02685.15	Glucokinase		jgi|Phyci1|89124|fgenesh1_kg.2_#_192_#_Locus2076v1rpkm104.75	PF02881.18	SRP54_N
jgi|Phyci1|208544|e_gw1.4.316.1	PF13414.5	TPR_11		jgi|Phyci1|511314|CE180260_13152	PF02685.15	Glucokinase		jgi|Phyci1|89124|fgenesh1_kg.2_#_192_#_Locus2076v1rpkm104.75	PF00448.21	SRP54
jgi|Phyci1|76402|fgenesh1_pm.4_#_54	PF04884.13	DUF647		jgi|Phyci1|313698|estExt_Genewise1Plus.C_630088	PF02685.15	Glucokinase		jgi|Phyci1|207361|e_gw1.2.931.1	PF00503.19	G-alpha
jgi|Phyci1|264308|estExt_Genewise1.C_4_t10242	PF02885.16	Glycos_trans_3N		jgi|Phyci1|313712|estExt_Genewise1Plus.C_630102	PF02685.15	Glucokinase		jgi|Phyci1|89116|fgenesh1_kg.2_#_184_#_Locus7476v4rpkm0.00_PRE	PF00581.19	Rhodanese
jgi|Phyci1|264308|estExt_Genewise1.C_4_t10242	PF00591.20	Glycos_transf_3		jgi|Phyci1|11336|gm1.11336_g	PF01182.19	Glucosamine_iso		jgi|Phyci1|206956|e_gw1.2.982.1	PF00155.20	Aminotran_1_2
jgi|Phyci1|470660|CE139606_318796	PF00191.19	Annexin		jgi|Phyci1|81729|fgenesh1_pm.60_#_13	PF00462.23	Glutaredoxin		jgi|Phyci1|89110|fgenesh1_kg.2_#_178_#_Locus1981v1rpkm110.53	PF00365.19	PFK
jgi|Phyci1|470660|CE139606_318796	PF00191.19	Annexin		jgi|Phyci1|229965|e_gw1.62.112.1	PF00462.23	Glutaredoxin		jgi|Phyci1|207472|e_gw1.2.906.1	PF00328.21	His_Phos_2
jgi|Phyci1|470660|CE139606_318796	PF00191.19	Annexin		jgi|Phyci1|229965|e_gw1.62.112.1	PF00462.23	Glutaredoxin		jgi|Phyci1|263302|estExt_Genewise1.C_2_t20175	PF08385.11	DHC_N1
jgi|Phyci1|470660|CE139606_318796	PF00191.19	Annexin		jgi|Phyci1|229965|e_gw1.62.112.1	PF00462.23	Glutaredoxin		jgi|Phyci1|263302|estExt_Genewise1.C_2_t20175	PF08393.12	DHC_N2
jgi|Phyci1|89457|fgenesh1_kg.4_#_42_#_Locus4376v1rpkm41.70	PF00350.22	Dynamin_N		jgi|Phyci1|96561|fgenesh1_kg.129_#_38_#_Locus1482v1rpkm154.54	PF00462.23	Glutaredoxin		jgi|Phyci1|263302|estExt_Genewise1.C_2_t20175	PF12774.6	AAA_6
jgi|Phyci1|76383|fgenesh1_pm.4_#_35	PF03639.12	Glyco_hydro_81		jgi|Phyci1|250112|e_gw1.204.17.1	PF00462.23	Glutaredoxin		jgi|Phyci1|263302|estExt_Genewise1.C_2_t20175	PF07728.13	AAA_5
jgi|Phyci1|196113|gw1.4.745.1	PF00076.21	RRM_1		jgi|Phyci1|66922|fgenesh1_pg.55_#_98	PF04488.14	Gly_transf_sug		jgi|Phyci1|263302|estExt_Genewise1.C_2_t20175	PF12775.6	AAA_7
jgi|Phyci1|89444|fgenesh1_kg.4_#_29_#_Locus10823v1rpkm6.88	PF08240.11	ADH_N		jgi|Phyci1|264753|estExt_Genewise1.C_5_t10036	PF14587.5	Glyco_hydr_30_2		jgi|Phyci1|263302|estExt_Genewise1.C_2_t20175	PF12780.6	AAA_8
jgi|Phyci1|89444|fgenesh1_kg.4_#_29_#_Locus10823v1rpkm6.88	PF00107.25	ADH_zinc_N		jgi|Phyci1|264747|estExt_Genewise1.C_5_t10030	PF14587.5	Glyco_hydr_30_2		jgi|Phyci1|263302|estExt_Genewise1.C_2_t20175	PF12777.6	MT
jgi|Phyci1|23873|estExt_Genemark1.C_40049	PF00664.22	ABC_membrane		jgi|Phyci1|103969|estExt_fgenesh1_pm.C_340076	PF14587.5	Glyco_hydr_30_2		jgi|Phyci1|263302|estExt_Genewise1.C_2_t20175	PF12781.6	AAA_9
jgi|Phyci1|23873|estExt_Genemark1.C_40049	PF00005.26	ABC_tran		jgi|Phyci1|231279|e_gw1.67.100.1	PF00232.17	Glyco_hydro_1		jgi|Phyci1|263302|estExt_Genewise1.C_2_t20175	PF03028.14	Dynein_heavy
jgi|Phyci1|23873|estExt_Genemark1.C_40049	PF00664.22	ABC_membrane		jgi|Phyci1|99377|fgenesh1_kg.318_#_12_#_Locus11671v1rpkm5.10	PF00232.17	Glyco_hydro_1		jgi|Phyci1|75993|fgenesh1_pm.2_#_215	PF00400.31	WD40
jgi|Phyci1|23873|estExt_Genemark1.C_40049	PF00005.26	ABC_tran		jgi|Phyci1|257064|e_gw1.318.53.1	PF00232.17	Glyco_hydro_1		jgi|Phyci1|75993|fgenesh1_pm.2_#_215	PF12931.6	Sec16_C
jgi|Phyci1|208503|e_gw1.4.780.1	PF00628.28	PHD		jgi|Phyci1|99378|fgenesh1_kg.318_#_13_#_Locus11712v1rpkm5.04	PF00232.17	Glyco_hydro_1		jgi|Phyci1|263295|estExt_Genewise1.C_2_t20168	PF00155.20	Aminotran_1_2
jgi|Phyci1|208503|e_gw1.4.780.1	PF00847.19	AP2		jgi|Phyci1|295327|estExt_Genewise1.C_3180054	PF00232.17	Glyco_hydro_1		jgi|Phyci1|89093|fgenesh1_kg.2_#_161_#_Locus5669v4rpkm3.65	PF00149.27	Metallophos
jgi|Phyci1|208503|e_gw1.4.780.1	PF00850.18	Hist_deacetyl		jgi|Phyci1|295329|estExt_Genewise1.C_3180056	PF00232.17	Glyco_hydro_1		jgi|Phyci1|207178|e_gw1.2.24.1	PF00270.28	DEAD
jgi|Phyci1|208503|e_gw1.4.780.1	PF11571.7	Med27		jgi|Phyci1|314209|estExt_Genewise1Plus.C_660006	PF00331.19	Glyco_hydro_10		jgi|Phyci1|207178|e_gw1.2.24.1	PF00271.30	Helicase_C
jgi|Phyci1|89436|fgenesh1_kg.4_#_21_#_Locus4426v1rpkm41.12	PF14397.5	ATPgrasp_ST		jgi|Phyci1|319944|estExt_Genewise1Plus.C_1150027	PF00331.19	Glyco_hydro_10		jgi|Phyci1|125871|gw1.2.38.1	PF01398.20	JAB
jgi|Phyci1|208700|e_gw1.4.991.1	PF08443.10	RimK		jgi|Phyci1|285593|estExt_Genewise1.C_1150072	PF00331.19	Glyco_hydro_10		jgi|Phyci1|60973|fgenesh1_pg.2_#_167	PF03810.18	IBN_N
jgi|Phyci1|208700|e_gw1.4.991.1	PF00328.21	His_Phos_2		jgi|Phyci1|99157|fgenesh1_kg.295_#_4_#_Locus3549v1rpkm54.62	PF03537.12	Glyco_hydro_114		jgi|Phyci1|60973|fgenesh1_pg.2_#_167	PF02985.21	HEAT
jgi|Phyci1|1076|gm1.1076_g	PF00885.18	DMRL_synthase		jgi|Phyci1|90808|fgenesh1_kg.13_#_53_#_Locus11690v1rpkm5.07	PF01670.15	Glyco_hydro_12		jgi|Phyci1|601|gm1.601_g	PF00125.23	Histone
jgi|Phyci1|89411|fgenesh1_kg.3_#_233_#_Locus1454v1rpkm158.96	PF00044.23	Gp_dh_N		jgi|Phyci1|113206|estExt_fgenesh1_pg.C_130064	PF01670.15	Glyco_hydro_12		jgi|Phyci1|75946|fgenesh1_pm.2_#_168	PF01602.19	Adaptin_N
jgi|Phyci1|89411|fgenesh1_kg.3_#_233_#_Locus1454v1rpkm158.96	PF02800.19	Gp_dh_C		jgi|Phyci1|89496|fgenesh1_kg.4_#_81_#_Locus8703v1rpkm13.01	PF01670.15	Glyco_hydro_12		jgi|Phyci1|75946|fgenesh1_pm.2_#_168	PF08752.9	COP-gamma_platf
jgi|Phyci1|207772|e_gw1.3.209.1	PF00118.23	Cpn60_TCP1		jgi|Phyci1|68102|fgenesh1_pg.72_#_72	PF01670.15	Glyco_hydro_12		jgi|Phyci1|75946|fgenesh1_pm.2_#_168	PF16381.4	Coatomer_g_Cpla
jgi|Phyci1|208391|e_gw1.3.739.1	PF00155.20	Aminotran_1_2		jgi|Phyci1|82444|fgenesh1_pm.70_#_42	PF00332.17	Glyco_hydro_17		jgi|Phyci1|207480|e_gw1.2.19.1	PF08007.11	Cupin_4
jgi|Phyci1|89388|fgenesh1_kg.3_#_210_#_Locus55v1rpkm3546.42	PF01246.19	Ribosomal_L24e		jgi|Phyci1|10237|gm1.10237_g	PF00332.17	Glyco_hydro_17		jgi|Phyci1|60965|fgenesh1_pg.2_#_159	PF00012.19	HSP70
jgi|Phyci1|1035|gm1.1035_g	PF04729.12	ASF1_hist_chap		jgi|Phyci1|234923|e_gw1.84.71.1	PF00332.17	Glyco_hydro_17		jgi|Phyci1|89067|fgenesh1_kg.2_#_135_#_Locus6160v3rpkm0.00_PRE	PF05222.14	AlaDh_PNT_N
jgi|Phyci1|76294|fgenesh1_pm.3_#_199	PF00400.31	WD40		jgi|Phyci1|99595|fgenesh1_kg.383_#_1_#_Locus2336v1rpkm90.91	PF00332.17	Glyco_hydro_17		jgi|Phyci1|89067|fgenesh1_kg.2_#_135_#_Locus6160v3rpkm0.00_PRE	PF04455.11	Saccharop_dh_N
jgi|Phyci1|76294|fgenesh1_pm.3_#_199	PF00400.31	WD40		jgi|Phyci1|280221|estExt_Genewise1.C_680214	PF00182.18	Glyco_hydro_19		jgi|Phyci1|89067|fgenesh1_kg.2_#_135_#_Locus6160v3rpkm0.00_PRE	PF03435.17	Sacchrp_dh_NADP
jgi|Phyci1|76294|fgenesh1_pm.3_#_199	PF00400.31	WD40		jgi|Phyci1|270732|estExt_Genewise1.C_190345	PF00295.16	Glyco_hydro_28		jgi|Phyci1|89067|fgenesh1_kg.2_#_135_#_Locus6160v3rpkm0.00_PRE	PF16653.4	Sacchrp_dh_C
jgi|Phyci1|76294|fgenesh1_pm.3_#_199	PF00400.31	WD40		jgi|Phyci1|94850|fgenesh1_kg.76_#_17_#_Locus12737v1rpkm3.57	PF00295.16	Glyco_hydro_28		jgi|Phyci1|206889|e_gw1.2.585.1	PF08240.11	ADH_N
jgi|Phyci1|76294|fgenesh1_pm.3_#_199	PF00400.31	WD40		jgi|Phyci1|243146|e_gw1.137.51.1	PF00295.16	Glyco_hydro_28		jgi|Phyci1|206889|e_gw1.2.585.1	PF13602.5	ADH_zinc_N_2
jgi|Phyci1|76294|fgenesh1_pm.3_#_199	PF04053.13	Coatomer_WDAD		jgi|Phyci1|261708|e_gw1.1055.1.1	PF00295.16	Glyco_hydro_28		jgi|Phyci1|298162|estExt_Genewise1Plus.C_2_t10381	PF03160.13	Calx-beta
jgi|Phyci1|76294|fgenesh1_pm.3_#_199	PF06957.10	COPI_C		jgi|Phyci1|265243|estExt_Genewise1.C_5_t20124	PF00933.20	Glyco_hydro_3		jgi|Phyci1|298162|estExt_Genewise1Plus.C_2_t10381	PF03160.13	Calx-beta
jgi|Phyci1|208363|e_gw1.3.88.1	PF12739.6	TRAPPC-Trs85		jgi|Phyci1|490781|CE159727_237	PF00933.20	Glyco_hydro_3		jgi|Phyci1|298162|estExt_Genewise1Plus.C_2_t10381	PF03160.13	Calx-beta
jgi|Phyci1|89361|fgenesh1_kg.3_#_183_#_Locus882v1rpkm292.58	PF04061.13	ORMDL		jgi|Phyci1|209659|e_gw1.5.69.1	PF00933.20	Glyco_hydro_3		jgi|Phyci1|298162|estExt_Genewise1Plus.C_2_t10381	PF03160.13	Calx-beta
jgi|Phyci1|89360|fgenesh1_kg.3_#_182_#_Locus1311v1rpkm178.99	PF00071.21	Ras		jgi|Phyci1|264511|estExt_Genewise1.C_4_t20079	PF00933.20	Glyco_hydro_3		jgi|Phyci1|298162|estExt_Genewise1Plus.C_2_t10381	PF00020.17	TNFR_c6
jgi|Phyci1|89356|fgenesh1_kg.3_#_178_#_Locus7765v1rpkm16.93	PF00583.24	Acetyltransf_1		jgi|Phyci1|405534|CE74480_746	PF00933.20	Glyco_hydro_3		jgi|Phyci1|206900|e_gw1.2.1080.1	PF13522.5	GATase_6
jgi|Phyci1|89356|fgenesh1_kg.3_#_178_#_Locus7765v1rpkm16.93	PF00439.24	Bromodomain		jgi|Phyci1|127652|gw1.2.53.1	PF00933.20	Glyco_hydro_3		jgi|Phyci1|206900|e_gw1.2.1080.1	PF00156.26	Pribosyltran
jgi|Phyci1|207678|e_gw1.3.422.1	PF04129.11	Vps52		jgi|Phyci1|217023|e_gw1.19.84.1	PF00933.20	Glyco_hydro_3		jgi|Phyci1|541|gm1.541_g	PF03810.18	IBN_N
jgi|Phyci1|89349|fgenesh1_kg.3_#_171_#_Locus4222v1rpkm43.62	PF00025.20	Arf		jgi|Phyci1|95753|fgenesh1_kg.102_#_14_#_Locus8588v1rpkm13.41	PF00933.20	Glyco_hydro_3		jgi|Phyci1|541|gm1.541_g	PF08506.9	Cse1
jgi|Phyci1|89339|fgenesh1_kg.3_#_161_#_Locus7660v1rpkm17.38	PF01522.20	Polysacc_deac_1		jgi|Phyci1|239046|e_gw1.108.58.1	PF00933.20	Glyco_hydro_3		jgi|Phyci1|541|gm1.541_g	PF03378.14	CAS_CSE1
jgi|Phyci1|89338|fgenesh1_kg.3_#_160_#_Locus1469v1rpkm156.99	PF00227.25	Proteasome		jgi|Phyci1|241584|e_gw1.126.77.1	PF00933.20	Glyco_hydro_3		jgi|Phyci1|100367|estExt_fgenesh1_pm.C_20109	PF00076.21	RRM_1
jgi|Phyci1|447060|CE116006_8591	PF14681.5	UPRTase		jgi|Phyci1|255272|e_gw1.281.45.1	PF00933.20	Glyco_hydro_3		jgi|Phyci1|207083|e_gw1.2.599.1	PF01248.25	Ribosomal_L7Ae
jgi|Phyci1|76265|fgenesh1_pm.3_#_170	PF00106.24	adh_short		jgi|Phyci1|175455|gw1.432.14.1	PF00933.20	Glyco_hydro_3		jgi|Phyci1|298110|estExt_Genewise1Plus.C_2_t10325	PF14288.5	FKS1_dom1
jgi|Phyci1|76265|fgenesh1_pm.3_#_170	PF13561.5	adh_short_C2		jgi|Phyci1|260435|e_gw1.608.4.1	PF00933.20	Glyco_hydro_3		jgi|Phyci1|298110|estExt_Genewise1Plus.C_2_t10325	PF02364.14	Glucan_synthase
jgi|Phyci1|89329|fgenesh1_kg.3_#_151_#_Locus1852v1rpkm120.30	PF00241.19	Cofilin_ADF		jgi|Phyci1|265243|estExt_Genewise1.C_5_t20124	PF01915.21	Glyco_hydro_3_C		jgi|Phyci1|298110|estExt_Genewise1Plus.C_2_t10325	PF02364.14	Glucan_synthase
jgi|Phyci1|208088|e_gw1.3.300.1	PF08207.11	EFP_N		jgi|Phyci1|490781|CE159727_237	PF01915.21	Glyco_hydro_3_C		jgi|Phyci1|405015|CE73961_4574	PF00171.21	Aldedh
jgi|Phyci1|208088|e_gw1.3.300.1	PF01287.19	eIF-5a		jgi|Phyci1|209659|e_gw1.5.69.1	PF01915.21	Glyco_hydro_3_C		jgi|Phyci1|89007|fgenesh1_kg.2_#_75_#_Locus3691v1rpkm51.84	PF13561.5	adh_short_C2
jgi|Phyci1|208276|e_gw1.3.389.1	PF01571.20	GCV_T		jgi|Phyci1|264511|estExt_Genewise1.C_4_t20079	PF01915.21	Glyco_hydro_3_C		jgi|Phyci1|75867|fgenesh1_pm.2_#_89	PF00117.27	GATase
jgi|Phyci1|23731|estExt_Genemark1.C_30195	PF11566.7	PI31_Prot_N		jgi|Phyci1|405534|CE74480_746	PF01915.21	Glyco_hydro_3_C		jgi|Phyci1|89005|fgenesh1_kg.2_#_73_#_Locus1350v1rpkm172.27	PF02403.21	Seryl_tRNA_N
jgi|Phyci1|207855|e_gw1.3.472.1	PF02881.18	SRP54_N		jgi|Phyci1|127652|gw1.2.53.1	PF01915.21	Glyco_hydro_3_C		jgi|Phyci1|89005|fgenesh1_kg.2_#_73_#_Locus1350v1rpkm172.27	PF00587.24	tRNA-synt_2b
jgi|Phyci1|207855|e_gw1.3.472.1	PF00448.21	SRP54		jgi|Phyci1|217023|e_gw1.19.84.1	PF01915.21	Glyco_hydro_3_C		jgi|Phyci1|207630|e_gw1.2.264.1	PF01398.20	JAB
jgi|Phyci1|207855|e_gw1.3.472.1	PF02978.18	SRP_SPB		jgi|Phyci1|95753|fgenesh1_kg.102_#_14_#_Locus8588v1rpkm13.41	PF01915.21	Glyco_hydro_3_C		jgi|Phyci1|207630|e_gw1.2.264.1	PF13012.5	MitMem_reg
jgi|Phyci1|89305|fgenesh1_kg.3_#_127_#_Locus1540v1rpkm148.21	PF01641.17	SelR		jgi|Phyci1|239046|e_gw1.108.58.1	PF01915.21	Glyco_hydro_3_C		jgi|Phyci1|60880|fgenesh1_pg.2_#_74	PF06068.12	TIP49
jgi|Phyci1|207910|e_gw1.3.315.1	PF13637.5	Ank_4		jgi|Phyci1|241584|e_gw1.126.77.1	PF01915.21	Glyco_hydro_3_C		jgi|Phyci1|60880|fgenesh1_pg.2_#_74	PF14908.5	DUF4496
jgi|Phyci1|446702|CE115648_5021	PF00091.24	Tubulin		jgi|Phyci1|255272|e_gw1.281.45.1	PF01915.21	Glyco_hydro_3_C		jgi|Phyci1|60880|fgenesh1_pg.2_#_74	PF08393.12	DHC_N2
jgi|Phyci1|446702|CE115648_5021	PF12327.7	FtsZ_C		jgi|Phyci1|175455|gw1.432.14.1	PF01915.21	Glyco_hydro_3_C		jgi|Phyci1|60880|fgenesh1_pg.2_#_74	PF12774.6	AAA_6
jgi|Phyci1|89299|fgenesh1_kg.3_#_121_#_Locus5144v1rpkm33.69	PF00085.19	Thioredoxin		jgi|Phyci1|260435|e_gw1.608.4.1	PF01915.21	Glyco_hydro_3_C		jgi|Phyci1|60880|fgenesh1_pg.2_#_74	PF12777.6	MT
jgi|Phyci1|89299|fgenesh1_kg.3_#_121_#_Locus5144v1rpkm33.69	PF00627.30	UBA		jgi|Phyci1|95769|fgenesh1_kg.102_#_30_#_Locus3462v1rpkm56.10	PF02055.15	Glyco_hydro_30		jgi|Phyci1|60880|fgenesh1_pg.2_#_74	PF12781.6	AAA_9
jgi|Phyci1|89299|fgenesh1_kg.3_#_121_#_Locus5144v1rpkm33.69	PF09409.9	PUB		jgi|Phyci1|318744|estExt_Genewise1Plus.C_1020136	PF02055.15	Glyco_hydro_30		jgi|Phyci1|60880|fgenesh1_pg.2_#_74	PF03028.14	Dynein_heavy
jgi|Phyci1|89295|fgenesh1_kg.3_#_117_#_Locus1962v1rpkm111.94	PF12353.7	eIF3g		jgi|Phyci1|96160|fgenesh1_kg.115_#_4_#_Locus12692v1rpkm3.62	PF02055.15	Glyco_hydro_30		jgi|Phyci1|60875|fgenesh1_pg.2_#_69	PF01274.21	Malate_synthase
jgi|Phyci1|89295|fgenesh1_kg.3_#_117_#_Locus1962v1rpkm111.94	PF00076.21	RRM_1		jgi|Phyci1|364366|CE33312_3264	PF02055.15	Glyco_hydro_30		jgi|Phyci1|564302|MIX14094_62170_85	PF00415.17	RCC1
jgi|Phyci1|446575|CE115521_21390	PF00800.17	PDT		jgi|Phyci1|174873|gw1.295.72.1	PF02055.15	Glyco_hydro_30		jgi|Phyci1|564302|MIX14094_62170_85	PF00415.17	RCC1
jgi|Phyci1|446575|CE115521_21390	PF02153.16	PDH		jgi|Phyci1|35002|estExt_Genemark1.C_2950005	PF02055.15	Glyco_hydro_30		jgi|Phyci1|564302|MIX14094_62170_85	PF00415.17	RCC1
jgi|Phyci1|263825|estExt_Genewise1.C_3_t10359	PF05195.15	AMP_N		jgi|Phyci1|99921|fgenesh1_kg.794_#_1_#_Locus1402v1rpkm165.12	PF02055.15	Glyco_hydro_30		jgi|Phyci1|564302|MIX14094_62170_85	PF00415.17	RCC1
jgi|Phyci1|263825|estExt_Genewise1.C_3_t10359	PF00557.23	Peptidase_M24		jgi|Phyci1|95769|fgenesh1_kg.102_#_30_#_Locus3462v1rpkm56.10	PF17189.3	Glyco_hydro_30C		jgi|Phyci1|564302|MIX14094_62170_85	PF00415.17	RCC1
jgi|Phyci1|208360|e_gw1.3.336.1	PF00108.22	Thiolase_N		jgi|Phyci1|318744|estExt_Genewise1Plus.C_1020136	PF17189.3	Glyco_hydro_30C		jgi|Phyci1|564302|MIX14094_62170_85	PF00415.17	RCC1
jgi|Phyci1|208360|e_gw1.3.336.1	PF02803.17	Thiolase_C		jgi|Phyci1|96160|fgenesh1_kg.115_#_4_#_Locus12692v1rpkm3.62	PF17189.3	Glyco_hydro_30C		jgi|Phyci1|564302|MIX14094_62170_85	PF00498.25	FHA
jgi|Phyci1|23690|estExt_Genemark1.C_30131	PF01281.18	Ribosomal_L9_N		jgi|Phyci1|364366|CE33312_3264	PF17189.3	Glyco_hydro_30C		jgi|Phyci1|564302|MIX14094_62170_85	PF06101.10	Vps62
jgi|Phyci1|23690|estExt_Genemark1.C_30131	PF03948.13	Ribosomal_L9_C		jgi|Phyci1|174873|gw1.295.72.1	PF17189.3	Glyco_hydro_30C		jgi|Phyci1|564302|MIX14094_62170_85	PF00622.27	SPRY
jgi|Phyci1|207999|e_gw1.3.632.1	PF12505.7	DUF3712		jgi|Phyci1|35002|estExt_Genemark1.C_2950005	PF17189.3	Glyco_hydro_30C		jgi|Phyci1|564302|MIX14094_62170_85	PF00622.27	SPRY
jgi|Phyci1|111686|estExt_fgenesh1_pg.C_30091	PF04418.11	DUF543		jgi|Phyci1|211022|e_gw1.7.778.1	PF01055.25	Glyco_hydro_31		jgi|Phyci1|564302|MIX14094_62170_85	PF00632.24	HECT
jgi|Phyci1|89265|fgenesh1_kg.3_#_87_#_Locus8315v1rpkm14.55	PF01794.18	Ferric_reduct		jgi|Phyci1|94061|fgenesh1_kg.62_#_46_#_Locus8136v1rpkm15.33	PF01055.25	Glyco_hydro_31		jgi|Phyci1|564300|MIX14092_2719_14	PF00415.17	RCC1
jgi|Phyci1|89265|fgenesh1_kg.3_#_87_#_Locus8315v1rpkm14.55	PF08022.11	FAD_binding_8		jgi|Phyci1|96978|fgenesh1_kg.145_#_26_#_Locus2207v1rpkm97.34	PF01055.25	Glyco_hydro_31		jgi|Phyci1|564300|MIX14092_2719_14	PF00415.17	RCC1
jgi|Phyci1|89265|fgenesh1_kg.3_#_87_#_Locus8315v1rpkm14.55	PF08030.11	NAD_binding_6		jgi|Phyci1|16928|gm1.16928_g	PF01055.25	Glyco_hydro_31		jgi|Phyci1|564300|MIX14092_2719_14	PF00415.17	RCC1
jgi|Phyci1|207940|e_gw1.3.916.1	PF01894.16	UPF0047		jgi|Phyci1|300780|estExt_Genewise1Plus.C_6_t10431	PF01074.21	Glyco_hydro_38		jgi|Phyci1|564300|MIX14092_2719_14	PF00415.17	RCC1
jgi|Phyci1|89249|fgenesh1_kg.3_#_71_#_Locus5982v1rpkm27.02	PF00800.17	PDT		jgi|Phyci1|300780|estExt_Genewise1Plus.C_6_t10431	PF07748.12	Glyco_hydro_38C		jgi|Phyci1|564300|MIX14092_2719_14	PF00415.17	RCC1
jgi|Phyci1|89248|fgenesh1_kg.3_#_70_#_Locus3937v1rpkm47.69	PF02978.18	SRP_SPB		jgi|Phyci1|90186|fgenesh1_kg.8_#_79_#_Locus11951v1rpkm4.63	PF07745.12	Glyco_hydro_53		jgi|Phyci1|564300|MIX14092_2719_14	PF00415.17	RCC1
jgi|Phyci1|76165|fgenesh1_pm.3_#_70	PF00076.21	RRM_1		jgi|Phyci1|266730|estExt_Genewise1.C_8_t10448	PF07745.12	Glyco_hydro_53		jgi|Phyci1|564300|MIX14092_2719_14	PF00622.27	SPRY
jgi|Phyci1|76165|fgenesh1_pm.3_#_70	PF00076.21	RRM_1		jgi|Phyci1|92855|fgenesh1_kg.40_#_31_#_Locus14013v1rpkm2.34	PF01341.16	Glyco_hydro_6		jgi|Phyci1|564300|MIX14092_2719_14	PF13964.5	Kelch_6
jgi|Phyci1|76165|fgenesh1_pm.3_#_70	PF00076.21	RRM_1		jgi|Phyci1|92856|fgenesh1_kg.40_#_32_#_Locus15015v1rpkm1.75	PF01341.16	Glyco_hydro_6		jgi|Phyci1|564300|MIX14092_2719_14	PF13418.5	Kelch_4
jgi|Phyci1|76165|fgenesh1_pm.3_#_70	PF00076.21	RRM_1		jgi|Phyci1|223811|e_gw1.40.258.1	PF01341.16	Glyco_hydro_6		jgi|Phyci1|207198|e_gw1.2.26.1	PF03198.13	Glyco_hydro_72
jgi|Phyci1|76165|fgenesh1_pm.3_#_70	PF00658.17	PABP		jgi|Phyci1|245644|e_gw1.158.37.1	PF00840.19	Glyco_hydro_7		jgi|Phyci1|207198|e_gw1.2.26.1	PF03198.13	Glyco_hydro_72
jgi|Phyci1|263702|estExt_Genewise1.C_3_t10220	PF04434.16	SWIM		jgi|Phyci1|97473|fgenesh1_kg.168_#_39_#_Locus11357v1rpkm5.70	PF00840.19	Glyco_hydro_7		jgi|Phyci1|207198|e_gw1.2.26.1	PF01926.22	MMR_HSR1
jgi|Phyci1|89241|fgenesh1_kg.3_#_63_#_Locus8040v1rpkm15.70	PF00171.21	Aldedh		jgi|Phyci1|97474|fgenesh1_kg.168_#_40_#_Locus10795v1rpkm6.96	PF00840.19	Glyco_hydro_7		jgi|Phyci1|207198|e_gw1.2.26.1	PF06071.12	YchF-GTPase_C
jgi|Phyci1|445704|CE114650_49385	PF01873.16	eIF-5_eIF-2B		jgi|Phyci1|89232|fgenesh1_kg.3_#_54_#_Locus7723v1rpkm17.14	PF03198.13	Glyco_hydro_72		jgi|Phyci1|88976|fgenesh1_kg.2_#_44_#_Locus1951v1rpkm112.92	PF00572.17	Ribosomal_L13
jgi|Phyci1|445704|CE114650_49385	PF02020.17	W2		jgi|Phyci1|208425|e_gw1.3.106.1	PF03198.13	Glyco_hydro_72		jgi|Phyci1|88973|fgenesh1_kg.2_#_41_#_Locus1321v1rpkm177.09	PF00112.22	Peptidase_C1
jgi|Phyci1|89240|fgenesh1_kg.3_#_62_#_Locus6521v1rpkm23.31	PF07575.12	Nucleopor_Nup85		jgi|Phyci1|207198|e_gw1.2.26.1	PF03198.13	Glyco_hydro_72		jgi|Phyci1|127652|gw1.2.53.1	PF00933.20	Glyco_hydro_3
jgi|Phyci1|76151|fgenesh1_pm.3_#_56	PF03931.14	Skp1_POZ		jgi|Phyci1|207198|e_gw1.2.26.1	PF03198.13	Glyco_hydro_72		jgi|Phyci1|127652|gw1.2.53.1	PF01915.21	Glyco_hydro_3_C
jgi|Phyci1|76151|fgenesh1_pm.3_#_56	PF01466.18	Skp1		jgi|Phyci1|97120|fgenesh1_kg.150_#_13_#_Locus12473v1rpkm3.85	PF03198.13	Glyco_hydro_72		jgi|Phyci1|111395|estExt_fgenesh1_pg.C_20044	PF01842.24	ACT
jgi|Phyci1|89233|fgenesh1_kg.3_#_55_#_Locus6121v1rpkm25.95	PF01041.16	DegT_DnrJ_EryC1		jgi|Phyci1|71361|fgenesh1_pg.150_#_19	PF03198.13	Glyco_hydro_72		jgi|Phyci1|111395|estExt_fgenesh1_pg.C_20044	PF10369.8	ALS_ss_C
jgi|Phyci1|208425|e_gw1.3.106.1	PF03198.13	Glyco_hydro_72		jgi|Phyci1|15486|gm1.15486_g	PF03198.13	Glyco_hydro_72		jgi|Phyci1|88954|fgenesh1_kg.2_#_22_#_Locus405v1rpkm794.38	PF00071.21	Ras
jgi|Phyci1|76136|fgenesh1_pm.3_#_41	PF00790.18	VHS		jgi|Phyci1|76383|fgenesh1_pm.4_#_35	PF03639.12	Glyco_hydro_81		jgi|Phyci1|75798|fgenesh1_pm.2_#_20	PF00004.28	AAA
jgi|Phyci1|263633|estExt_Genewise1.C_3_t10130	PF01302.24	CAP_GLY		jgi|Phyci1|60959|fgenesh1_pg.2_#_153	PF03639.12	Glyco_hydro_81		jgi|Phyci1|75798|fgenesh1_pm.2_#_20	PF08542.10	Rep_fac_C
jgi|Phyci1|263633|estExt_Genewise1.C_3_t10130	PF00106.24	adh_short		jgi|Phyci1|298197|estExt_Genewise1Plus.C_2_t10416	PF03639.12	Glyco_hydro_81		jgi|Phyci1|297904|estExt_Genewise1Plus.C_2_t10056	PF03388.12	Lectin_leg-like
jgi|Phyci1|263633|estExt_Genewise1.C_3_t10130	PF00106.24	adh_short		jgi|Phyci1|92250|fgenesh1_kg.31_#_23_#_Locus1420v1rpkm162.94	PF03639.12	Glyco_hydro_81		jgi|Phyci1|100279|estExt_fgenesh1_pm.C_20012	PF00106.24	adh_short
jgi|Phyci1|263633|estExt_Genewise1.C_3_t10130	PF00400.31	WD40		jgi|Phyci1|294663|estExt_Genewise1.C_2930028	PF03639.12	Glyco_hydro_81		jgi|Phyci1|88943|fgenesh1_kg.2_#_11_#_Locus1241v1rpkm189.73	PF02990.15	EMP70
jgi|Phyci1|263633|estExt_Genewise1.C_3_t10130	PF00400.31	WD40		jgi|Phyci1|99054|fgenesh1_kg.285_#_1_#_Locus14725v1rpkm1.88	PF07470.12	Glyco_hydro_88		jgi|Phyci1|88941|fgenesh1_kg.2_#_9_#_Locus8697v1rpkm13.03	PF00642.23	zf-CCCH
jgi|Phyci1|263633|estExt_Genewise1.C_3_t10130	PF00400.31	WD40		jgi|Phyci1|590817|MIX40609_73_95	PF13692.5	Glyco_trans_1_4		jgi|Phyci1|88941|fgenesh1_kg.2_#_9_#_Locus8697v1rpkm13.03	PF00642.23	zf-CCCH
jgi|Phyci1|263633|estExt_Genewise1.C_3_t10130	PF00400.31	WD40		jgi|Phyci1|217260|e_gw1.19.403.1	PF13579.5	Glyco_trans_4_4		jgi|Phyci1|88941|fgenesh1_kg.2_#_9_#_Locus8697v1rpkm13.03	PF00249.30	Myb_DNA-binding
jgi|Phyci1|263633|estExt_Genewise1.C_3_t10130	PF04158.13	Sof1		jgi|Phyci1|67380|fgenesh1_pg.62_#_28	PF00982.20	Glyco_transf_20		jgi|Phyci1|88941|fgenesh1_kg.2_#_9_#_Locus8697v1rpkm13.03	PF05495.11	zf-CHY
jgi|Phyci1|207982|e_gw1.3.625.1	PF01491.15	Frataxin_Cyay		jgi|Phyci1|94087|fgenesh1_kg.62_#_72_#_Locus6255v1rpkm24.97	PF03033.19	Glyco_transf_28		jgi|Phyci1|75785|fgenesh1_pm.2_#_7	PF00091.24	Tubulin
jgi|Phyci1|76114|fgenesh1_pm.3_#_19	PF10294.8	Methyltransf_16		jgi|Phyci1|215765|e_gw1.15.487.1	PF13844.5	Glyco_transf_41		jgi|Phyci1|75785|fgenesh1_pm.2_#_7	PF12327.7	FtsZ_C
jgi|Phyci1|89200|fgenesh1_kg.3_#_22_#_Locus1772v1rpkm126.09	PF00179.25	UQ_con		jgi|Phyci1|217260|e_gw1.19.403.1	PF00534.19	Glycos_transf_1		jgi|Phyci1|88932|fgenesh1_kg.1_#_249_#_Locus7647v3rpkm0.98_PRE	PF00153.26	Mito_carr
jgi|Phyci1|89191|fgenesh1_kg.3_#_13_#_Locus1274v1rpkm183.83	PF00254.27	FKBP_C		jgi|Phyci1|322524|estExt_Genewise1Plus.C_1450126	PF00903.24	Glyoxalase		jgi|Phyci1|88932|fgenesh1_kg.1_#_249_#_Locus7647v3rpkm0.98_PRE	PF00153.26	Mito_carr
jgi|Phyci1|444950|CE113896_4196	PF08610.9	Pex16		jgi|Phyci1|97609|fgenesh1_kg.173_#_21_#_Locus1333v2rpkm46.98	PF00903.24	Glyoxalase		jgi|Phyci1|100264|estExt_fgenesh1_pm.C_10302	PF00202.20	Aminotran_3
jgi|Phyci1|89186|fgenesh1_kg.3_#_8_#_Locus6980v1rpkm20.82	PF00443.28	UCH		jgi|Phyci1|83667|fgenesh1_pm.95_#_43	PF13669.5	Glyoxalase_4		jgi|Phyci1|60798|fgenesh1_pg.1_#_308	PF00069.24	Pkinase
jgi|Phyci1|89181|fgenesh1_kg.3_#_3_#_Locus6560v1rpkm23.11	PF03109.15	ABC1		jgi|Phyci1|91747|fgenesh1_kg.23_#_5_#_Locus2461v1rpkm85.54	PF05199.12	GMC_oxred_C		jgi|Phyci1|88915|fgenesh1_kg.1_#_232_#_Locus4587v1rpkm39.25	PF00117.27	GATase
jgi|Phyci1|763|gm1.763_g	PF00639.20	Rotamase		jgi|Phyci1|241684|e_gw1.126.4.1	PF05199.12	GMC_oxred_C		jgi|Phyci1|88915|fgenesh1_kg.1_#_232_#_Locus4587v1rpkm39.25	PF00977.20	His_biosynth
jgi|Phyci1|89179|fgenesh1_kg.3_#_1_#_Locus1577v1rpkm143.09	PF00063.20	Myosin_head		jgi|Phyci1|98650|fgenesh1_kg.239_#_12_#_Locus11880v1rpkm4.74	PF05199.12	GMC_oxred_C		jgi|Phyci1|88903|fgenesh1_kg.1_#_220_#_Locus4600v1rpkm39.11	PF00118.23	Cpn60_TCP1
jgi|Phyci1|89179|fgenesh1_kg.3_#_1_#_Locus1577v1rpkm143.09	PF00787.23	PX		jgi|Phyci1|91747|fgenesh1_kg.23_#_5_#_Locus2461v1rpkm85.54	PF00732.18	GMC_oxred_N		jgi|Phyci1|205811|e_gw1.1.458.1	PF00400.31	WD40
jgi|Phyci1|89177|fgenesh1_kg.2_#_245_#_Locus2808v1rpkm72.63	PF00085.19	Thioredoxin		jgi|Phyci1|14171|gm1.14171_g	PF00732.18	GMC_oxred_N		jgi|Phyci1|205811|e_gw1.1.458.1	PF00400.31	WD40
jgi|Phyci1|89177|fgenesh1_kg.2_#_245_#_Locus2808v1rpkm72.63	PF00085.19	Thioredoxin		jgi|Phyci1|98650|fgenesh1_kg.239_#_12_#_Locus11880v1rpkm4.74	PF00732.18	GMC_oxred_N		jgi|Phyci1|205811|e_gw1.1.458.1	PF00400.31	WD40
jgi|Phyci1|89172|fgenesh1_kg.2_#_240_#_Locus4497v1rpkm40.25	PF00155.20	Aminotran_1_2		jgi|Phyci1|2967|gm1.2967_g	PF04178.11	Got1		jgi|Phyci1|205811|e_gw1.1.458.1	PF00400.31	WD40
jgi|Phyci1|206856|e_gw1.2.677.1	PF01406.18	tRNA-synt_1e		jgi|Phyci1|231000|e_gw1.66.13.1	PF02800.19	Gp_dh_C		jgi|Phyci1|205811|e_gw1.1.458.1	PF00400.31	WD40
jgi|Phyci1|206856|e_gw1.2.677.1	PF09190.10	DALR_2		jgi|Phyci1|231014|e_gw1.66.78.1	PF02800.19	Gp_dh_C		jgi|Phyci1|205811|e_gw1.1.458.1	PF00400.31	WD40
jgi|Phyci1|89153|fgenesh1_kg.2_#_221_#_Locus6890v1rpkm21.31	PF01591.17	6PF2K		jgi|Phyci1|381243|CE50189_778174	PF02800.19	Gp_dh_C		jgi|Phyci1|205811|e_gw1.1.458.1	PF00400.31	WD40
jgi|Phyci1|89153|fgenesh1_kg.2_#_221_#_Locus6890v1rpkm21.31	PF00300.21	His_Phos_1		jgi|Phyci1|21101|gm1.21101_g	PF02800.19	Gp_dh_C		jgi|Phyci1|205811|e_gw1.1.458.1	PF00400.31	WD40
jgi|Phyci1|207354|e_gw1.2.836.1	PF00478.24	IMPDH		jgi|Phyci1|231014|e_gw1.66.78.1	PF00044.23	Gp_dh_N		jgi|Phyci1|75745|fgenesh1_pm.1_#_276	PF00270.28	DEAD
jgi|Phyci1|61057|fgenesh1_pg.2_#_251	PF13646.5	HEAT_2		jgi|Phyci1|381243|CE50189_778174	PF00044.23	Gp_dh_N		jgi|Phyci1|75745|fgenesh1_pm.1_#_276	PF00271.30	Helicase_C
jgi|Phyci1|708|gm1.708_g	PF00614.21	PLDc		jgi|Phyci1|110226|estExt_fgenesh1_pm.C_2700008	PF00044.23	Gp_dh_N		jgi|Phyci1|88891|fgenesh1_kg.1_#_208_#_Locus1684v1rpkm132.75	PF03810.18	IBN_N
jgi|Phyci1|708|gm1.708_g	PF13091.5	PLDc_2		jgi|Phyci1|92086|fgenesh1_kg.28_#_26_#_Locus2565v1rpkm81.45	PF01025.18	GrpE		jgi|Phyci1|88891|fgenesh1_kg.1_#_208_#_Locus1684v1rpkm132.75	PF08389.11	Xpo1
jgi|Phyci1|89143|fgenesh1_kg.2_#_211_#_Locus2348v1rpkm90.42	PF00071.21	Ras		jgi|Phyci1|474211|CE143157_354843	PF00255.18	GSHPx		jgi|Phyci1|88891|fgenesh1_kg.1_#_208_#_Locus1684v1rpkm132.75	PF08767.10	CRM1_C
jgi|Phyci1|89133|fgenesh1_kg.2_#_201_#_Locus670v1rpkm423.17	PF04627.12	ATP-synt_Eps		jgi|Phyci1|223984|e_gw1.40.157.1	PF00255.18	GSHPx		jgi|Phyci1|88882|fgenesh1_kg.1_#_199_#_Locus4715v1rpkm37.74	PF00406.21	ADK
jgi|Phyci1|76024|fgenesh1_pm.2_#_246	PF00155.20	Aminotran_1_2		jgi|Phyci1|63441|fgenesh1_pg.15_#_84	PF00043.24	GST_C		jgi|Phyci1|88881|fgenesh1_kg.1_#_198_#_Locus2569v1rpkm81.24	PF03224.13	V-ATPase_H_N
jgi|Phyci1|669|gm1.669_g	PF00964.16	Elicitin		jgi|Phyci1|25819|estExt_Genemark1.C_150113	PF00043.24	GST_C		jgi|Phyci1|88881|fgenesh1_kg.1_#_198_#_Locus2569v1rpkm81.24	PF11698.7	V-ATPase_H_C
jgi|Phyci1|89124|fgenesh1_kg.2_#_192_#_Locus2076v1rpkm104.75	PF04086.12	SRP-alpha_N		jgi|Phyci1|117241|estExt_fgenesh1_pg.C_790055	PF00043.24	GST_C		jgi|Phyci1|88872|fgenesh1_kg.1_#_189_#_Locus4666v1rpkm38.37	PF01019.20	G_glu_transpept
jgi|Phyci1|89124|fgenesh1_kg.2_#_192_#_Locus2076v1rpkm104.75	PF02881.18	SRP54_N		jgi|Phyci1|98192|fgenesh1_kg.206_#_9_#_Locus5095v1rpkm34.05	PF00043.24	GST_C		jgi|Phyci1|206169|e_gw1.1.999.1	PF00056.22	Ldh_1_N
jgi|Phyci1|89124|fgenesh1_kg.2_#_192_#_Locus2076v1rpkm104.75	PF00448.21	SRP54		jgi|Phyci1|255554|e_gw1.286.28.1	PF00043.24	GST_C		jgi|Phyci1|206169|e_gw1.1.999.1	PF02866.17	Ldh_1_C
jgi|Phyci1|89123|fgenesh1_kg.2_#_191_#_Locus2076v2rpkm37.92	PF08883.10	DOPA_dioxygen		jgi|Phyci1|25995|estExt_Genemark1.C_160180	PF13410.5	GST_C_2		jgi|Phyci1|88863|fgenesh1_kg.1_#_180_#_Locus6152v1rpkm25.69	PF12397.7	U3snoRNP10
jgi|Phyci1|407668|CE76614_6101	PF08321.11	PPP5		jgi|Phyci1|90199|fgenesh1_kg.8_#_92_#_Locus5748v1rpkm28.88	PF13410.5	GST_C_2		jgi|Phyci1|88863|fgenesh1_kg.1_#_180_#_Locus6152v1rpkm25.69	PF08146.11	BP28CT
jgi|Phyci1|407668|CE76614_6101	PF00149.27	Metallophos		jgi|Phyci1|26948|estExt_Genemark1.C_270092	PF13410.5	GST_C_2		jgi|Phyci1|75707|fgenesh1_pm.1_#_238	PF00682.18	HMGL-like
jgi|Phyci1|89116|fgenesh1_kg.2_#_184_#_Locus7476v4rpkm0.00_PRE	PF00581.19	Rhodanese		jgi|Phyci1|326158|estExt_Genewise1Plus.C_2150124	PF13410.5	GST_C_2		jgi|Phyci1|75707|fgenesh1_pm.1_#_238	PF03357.20	Snf7
jgi|Phyci1|89113|fgenesh1_kg.2_#_181_#_Locus7149v1rpkm19.96	PF01725.15	Ham1p_like		jgi|Phyci1|22189|gm1.22189_g	PF13410.5	GST_C_2		jgi|Phyci1|272|gm1.272_g	PF16177.4	ACAS_N
jgi|Phyci1|206956|e_gw1.2.982.1	PF00155.20	Aminotran_1_2		jgi|Phyci1|260569|e_gw1.640.4.1	PF13410.5	GST_C_2		jgi|Phyci1|272|gm1.272_g	PF00501.27	AMP-binding
jgi|Phyci1|89110|fgenesh1_kg.2_#_178_#_Locus1981v1rpkm110.53	PF00365.19	PFK		jgi|Phyci1|4125|gm1.4125_g	PF14497.5	GST_C_3		jgi|Phyci1|272|gm1.272_g	PF13193.5	AMP-binding_C
jgi|Phyci1|75993|fgenesh1_pm.2_#_215	PF00400.31	WD40		jgi|Phyci1|78503|fgenesh1_pm.16_#_111	PF14497.5	GST_C_3		jgi|Phyci1|88850|fgenesh1_kg.1_#_167_#_Locus143v1rpkm2118.36	PF00085.19	Thioredoxin
jgi|Phyci1|75993|fgenesh1_pm.2_#_215	PF12931.6	Sec16_C		jgi|Phyci1|265037|estExt_Genewise1.C_5_t10363	PF14497.5	GST_C_3		jgi|Phyci1|206299|e_gw1.1.149.1	PF00724.19	Oxidored_FMN
jgi|Phyci1|263295|estExt_Genewise1.C_2_t20168	PF00155.20	Aminotran_1_2		jgi|Phyci1|265037|estExt_Genewise1.C_5_t10363	PF14497.5	GST_C_3		jgi|Phyci1|206299|e_gw1.1.149.1	PF07992.13	Pyr_redox_2
jgi|Phyci1|89093|fgenesh1_kg.2_#_161_#_Locus5669v4rpkm3.65	PF00149.27	Metallophos		jgi|Phyci1|89697|fgenesh1_kg.5_#_105_#_Locus2333v1rpkm91.01	PF14497.5	GST_C_3		jgi|Phyci1|75670|fgenesh1_pm.1_#_201	PF03810.18	IBN_N
jgi|Phyci1|207178|e_gw1.2.24.1	PF00270.28	DEAD		jgi|Phyci1|89697|fgenesh1_kg.5_#_105_#_Locus2333v1rpkm91.01	PF14497.5	GST_C_3		jgi|Phyci1|75670|fgenesh1_pm.1_#_201	PF08506.9	Cse1
jgi|Phyci1|207178|e_gw1.2.24.1	PF00271.30	Helicase_C		jgi|Phyci1|4125|gm1.4125_g	PF02798.19	GST_N		jgi|Phyci1|88827|fgenesh1_kg.1_#_144_#_Locus851v1rpkm305.13	PF00690.25	Cation_ATPase_N
jgi|Phyci1|125871|gw1.2.38.1	PF01398.20	JAB		jgi|Phyci1|78503|fgenesh1_pm.16_#_111	PF02798.19	GST_N		jgi|Phyci1|88827|fgenesh1_kg.1_#_144_#_Locus851v1rpkm305.13	PF00122.19	E1-E2_ATPase
jgi|Phyci1|60973|fgenesh1_pg.2_#_167	PF03810.18	IBN_N		jgi|Phyci1|63441|fgenesh1_pg.15_#_84	PF02798.19	GST_N		jgi|Phyci1|88827|fgenesh1_kg.1_#_144_#_Locus851v1rpkm305.13	PF00702.25	Hydrolase
jgi|Phyci1|60973|fgenesh1_pg.2_#_167	PF02985.21	HEAT		jgi|Phyci1|25819|estExt_Genemark1.C_150113	PF02798.19	GST_N		jgi|Phyci1|88818|fgenesh1_kg.1_#_135_#_Locus5382v1rpkm31.51	PF00484.18	Pro_CA
jgi|Phyci1|601|gm1.601_g	PF00125.23	Histone		jgi|Phyci1|265037|estExt_Genewise1.C_5_t10363	PF02798.19	GST_N		jgi|Phyci1|23182|estExt_Genemark1.C_10227	PF00071.21	Ras
jgi|Phyci1|75946|fgenesh1_pm.2_#_168	PF01602.19	Adaptin_N		jgi|Phyci1|265037|estExt_Genewise1.C_5_t10363	PF02798.19	GST_N		jgi|Phyci1|206359|e_gw1.1.1022.1	PF00415.17	RCC1
jgi|Phyci1|75946|fgenesh1_pm.2_#_168	PF08752.9	COP-gamma_platf		jgi|Phyci1|89697|fgenesh1_kg.5_#_105_#_Locus2333v1rpkm91.01	PF02798.19	GST_N		jgi|Phyci1|206359|e_gw1.1.1022.1	PF00415.17	RCC1
jgi|Phyci1|75946|fgenesh1_pm.2_#_168	PF16381.4	Coatomer_g_Cpla		jgi|Phyci1|89697|fgenesh1_kg.5_#_105_#_Locus2333v1rpkm91.01	PF02798.19	GST_N		jgi|Phyci1|206359|e_gw1.1.1022.1	PF00415.17	RCC1
jgi|Phyci1|60965|fgenesh1_pg.2_#_159	PF00012.19	HSP70		jgi|Phyci1|98192|fgenesh1_kg.206_#_9_#_Locus5095v1rpkm34.05	PF02798.19	GST_N		jgi|Phyci1|206359|e_gw1.1.1022.1	PF00415.17	RCC1
jgi|Phyci1|60959|fgenesh1_pg.2_#_153	PF03639.12	Glyco_hydro_81		jgi|Phyci1|255554|e_gw1.286.28.1	PF02798.19	GST_N		jgi|Phyci1|206359|e_gw1.1.1022.1	PF00415.17	RCC1
jgi|Phyci1|206889|e_gw1.2.585.1	PF08240.11	ADH_N		jgi|Phyci1|25995|estExt_Genemark1.C_160180	PF13409.5	GST_N_2		jgi|Phyci1|206359|e_gw1.1.1022.1	PF00415.17	RCC1
jgi|Phyci1|206889|e_gw1.2.585.1	PF13602.5	ADH_zinc_N_2		jgi|Phyci1|90199|fgenesh1_kg.8_#_92_#_Locus5748v1rpkm28.88	PF13409.5	GST_N_2		jgi|Phyci1|334445|CE3391_8491	PF12763.6	EF-hand_4
jgi|Phyci1|111470|estExt_fgenesh1_pg.C_20127	PF08240.11	ADH_N		jgi|Phyci1|26948|estExt_Genemark1.C_270092	PF13409.5	GST_N_2		jgi|Phyci1|334445|CE3391_8491	PF12763.6	EF-hand_4
jgi|Phyci1|111470|estExt_fgenesh1_pg.C_20127	PF13602.5	ADH_zinc_N_2		jgi|Phyci1|22189|gm1.22189_g	PF13409.5	GST_N_2		jgi|Phyci1|220|gm1.220_g	PF00484.18	Pro_CA
jgi|Phyci1|206900|e_gw1.2.1080.1	PF13522.5	GATase_6		jgi|Phyci1|117241|estExt_fgenesh1_pg.C_790055	PF13417.5	GST_N_3		jgi|Phyci1|297527|estExt_Genewise1Plus.C_1_t20084	PF00484.18	Pro_CA
jgi|Phyci1|206900|e_gw1.2.1080.1	PF00156.26	Pribosyltran		jgi|Phyci1|90990|fgenesh1_kg.15_#_11_#_Locus3089v1rpkm64.16	PF12471.7	GTP_CH_N		jgi|Phyci1|205834|e_gw1.1.950.1	PF12352.7	V-SNARE_C
jgi|Phyci1|541|gm1.541_g	PF03810.18	IBN_N		jgi|Phyci1|90990|fgenesh1_kg.15_#_11_#_Locus3089v1rpkm64.16	PF00925.19	GTP_cyclohydro2		jgi|Phyci1|88803|fgenesh1_kg.1_#_120_#_Locus3040v1rpkm65.47	PF01105.23	EMP24_GP25L
jgi|Phyci1|541|gm1.541_g	PF08506.9	Cse1		jgi|Phyci1|269449|estExt_Genewise1.C_150187	PF00009.26	GTP_EFTU		jgi|Phyci1|205799|e_gw1.1.1121.1	PF00643.23	zf-B_box
jgi|Phyci1|541|gm1.541_g	PF03378.14	CAS_CSE1		jgi|Phyci1|212089|e_gw1.8.92.1	PF00009.26	GTP_EFTU		jgi|Phyci1|205799|e_gw1.1.1121.1	PF09418.9	DUF2009
jgi|Phyci1|100367|estExt_fgenesh1_pm.C_20109	PF00076.21	RRM_1		jgi|Phyci1|5766|gm1.5766_g	PF00009.26	GTP_EFTU		jgi|Phyci1|88791|fgenesh1_kg.1_#_108_#_Locus9870v3rpkm1.25	PF00547.17	Urease_gamma
jgi|Phyci1|89023|fgenesh1_kg.2_#_91_#_Locus4729v1rpkm37.57	PF00611.22	FCH		jgi|Phyci1|93219|fgenesh1_kg.47_#_23_#_Locus940v1rpkm270.54	PF00009.26	GTP_EFTU		jgi|Phyci1|88791|fgenesh1_kg.1_#_108_#_Locus9870v3rpkm1.25	PF00699.19	Urease_beta
jgi|Phyci1|89023|fgenesh1_kg.2_#_91_#_Locus4729v1rpkm37.57	PF02893.19	GRAM		jgi|Phyci1|249650|e_gw1.199.80.1	PF00009.26	GTP_EFTU		jgi|Phyci1|88791|fgenesh1_kg.1_#_108_#_Locus9870v3rpkm1.25	PF00449.19	Urease_alpha
jgi|Phyci1|89023|fgenesh1_kg.2_#_91_#_Locus4729v1rpkm37.57	PF16016.4	DUF4782		jgi|Phyci1|269449|estExt_Genewise1.C_150187	PF03144.24	GTP_EFTU_D2		jgi|Phyci1|88791|fgenesh1_kg.1_#_108_#_Locus9870v3rpkm1.25	PF01979.19	Amidohydro_1
jgi|Phyci1|207083|e_gw1.2.599.1	PF01248.25	Ribosomal_L7Ae		jgi|Phyci1|212089|e_gw1.8.92.1	PF03144.24	GTP_EFTU_D2		jgi|Phyci1|88785|fgenesh1_kg.1_#_102_#_Locus3243v1rpkm61.16	PF10584.8	Proteasome_A_N
jgi|Phyci1|263019|estExt_Genewise1.C_2_t10349	PF10994.7	DUF2817		jgi|Phyci1|5766|gm1.5766_g	PF03144.24	GTP_EFTU_D2		jgi|Phyci1|88785|fgenesh1_kg.1_#_102_#_Locus3243v1rpkm61.16	PF00227.25	Proteasome
jgi|Phyci1|298110|estExt_Genewise1Plus.C_2_t10325	PF14288.5	FKS1_dom1		jgi|Phyci1|93219|fgenesh1_kg.47_#_23_#_Locus940v1rpkm270.54	PF03144.24	GTP_EFTU_D2		jgi|Phyci1|205927|e_gw1.1.1188.1	PF02516.13	STT3
jgi|Phyci1|298110|estExt_Genewise1Plus.C_2_t10325	PF02364.14	Glucan_synthase		jgi|Phyci1|249650|e_gw1.199.80.1	PF03144.24	GTP_EFTU_D2		jgi|Phyci1|88783|fgenesh1_kg.1_#_100_#_Locus208v1rpkm1490.12	PF00253.20	Ribosomal_S14
jgi|Phyci1|298110|estExt_Genewise1Plus.C_2_t10325	PF02364.14	Glucan_synthase		jgi|Phyci1|93219|fgenesh1_kg.47_#_23_#_Locus940v1rpkm270.54	PF03143.16	GTP_EFTU_D3		jgi|Phyci1|88777|fgenesh1_kg.1_#_94_#_Locus6179v1rpkm25.50	PF03992.15	ABM
jgi|Phyci1|405015|CE73961_4574	PF00171.21	Aldedh		jgi|Phyci1|249650|e_gw1.199.80.1	PF03143.16	GTP_EFTU_D3		jgi|Phyci1|88774|fgenesh1_kg.1_#_91_#_Locus2566v1rpkm81.37	PF00202.20	Aminotran_3
jgi|Phyci1|89007|fgenesh1_kg.2_#_75_#_Locus3691v1rpkm51.84	PF13561.5	adh_short_C2		jgi|Phyci1|212089|e_gw1.8.92.1	PF14578.5	GTP_EFTU_D4		jgi|Phyci1|262290|estExt_Genewise1.C_1_t10432	PF05131.13	Pep3_Vps18
jgi|Phyci1|75867|fgenesh1_pm.2_#_89	PF00117.27	GATase		jgi|Phyci1|304486|estExt_Genewise1Plus.C_150353	PF00625.20	Guanylate_kin		jgi|Phyci1|262290|estExt_Genewise1.C_1_t10432	PF00637.19	Clathrin
jgi|Phyci1|89005|fgenesh1_kg.2_#_73_#_Locus1350v1rpkm172.27	PF02403.21	Seryl_tRNA_N		jgi|Phyci1|93524|fgenesh1_kg.53_#_3_#_Locus1509v1rpkm151.55	PF01493.18	GXGXG		jgi|Phyci1|297390|estExt_Genewise1Plus.C_1_t10357	PF00004.28	AAA
jgi|Phyci1|89005|fgenesh1_kg.2_#_73_#_Locus1350v1rpkm172.27	PF00587.24	tRNA-synt_2b		jgi|Phyci1|63543|fgenesh1_pg.16_#_63	PF03030.15	H_PPase		jgi|Phyci1|75576|fgenesh1_pm.1_#_107	PF00400.31	WD40
jgi|Phyci1|207630|e_gw1.2.264.1	PF01398.20	JAB		jgi|Phyci1|188296|gw1.5.773.1	PF04408.22	HA2		jgi|Phyci1|75576|fgenesh1_pm.1_#_107	PF04003.11	Utp12
jgi|Phyci1|207630|e_gw1.2.264.1	PF13012.5	MitMem_reg		jgi|Phyci1|76552|fgenesh1_pm.5_#_32	PF04774.14	HABP4_PAI-RBP1		jgi|Phyci1|297382|estExt_Genewise1Plus.C_1_t10348	PF00226.30	DnaJ
jgi|Phyci1|298072|estExt_Genewise1Plus.C_2_t10263	PF00169.28	PH		jgi|Phyci1|97873|fgenesh1_kg.189_#_2_#_Locus16887v1rpkm1.10	PF12710.6	HAD		jgi|Phyci1|297382|estExt_Genewise1Plus.C_1_t10348	PF01556.17	DnaJ_C
jgi|Phyci1|298072|estExt_Genewise1Plus.C_2_t10263	PF00454.26	PI3_PI4_kinase		jgi|Phyci1|16795|gm1.16795_g	PF13419.5	HAD_2		jgi|Phyci1|297382|estExt_Genewise1Plus.C_1_t10348	PF00684.18	DnaJ_CXXCXGXG
jgi|Phyci1|60880|fgenesh1_pg.2_#_74	PF06068.12	TIP49		jgi|Phyci1|112664|estExt_fgenesh1_pg.C_90010	PF16123.4	HAGH_C		jgi|Phyci1|60584|fgenesh1_pg.1_#_94	PF08246.11	Inhibitor_I29
jgi|Phyci1|60880|fgenesh1_pg.2_#_74	PF14908.5	DUF4496		jgi|Phyci1|11665|gm1.11665_g	PF02518.25	HATPase_c		jgi|Phyci1|60584|fgenesh1_pg.1_#_94	PF00112.22	Peptidase_C1
jgi|Phyci1|60880|fgenesh1_pg.2_#_74	PF08393.12	DHC_N2		jgi|Phyci1|83064|fgenesh1_pm.81_#_19	PF13023.5	HD_3		jgi|Phyci1|205912|e_gw1.1.500.1	PF00578.20	AhpC-TSA
jgi|Phyci1|60880|fgenesh1_pg.2_#_74	PF12774.6	AAA_6		jgi|Phyci1|60973|fgenesh1_pg.2_#_167	PF02985.21	HEAT		jgi|Phyci1|205912|e_gw1.1.500.1	PF00578.20	AhpC-TSA
jgi|Phyci1|60880|fgenesh1_pg.2_#_74	PF12777.6	MT		jgi|Phyci1|217251|e_gw1.19.181.1	PF02985.21	HEAT		jgi|Phyci1|262230|estExt_Genewise1.C_1_t10317	PF00042.21	Globin
jgi|Phyci1|60880|fgenesh1_pg.2_#_74	PF12781.6	AAA_9		jgi|Phyci1|93857|fgenesh1_kg.59_#_8_#_Locus6417v1rpkm23.86	PF02985.21	HEAT		jgi|Phyci1|262230|estExt_Genewise1.C_1_t10317	PF00970.23	FAD_binding_6
jgi|Phyci1|60880|fgenesh1_pg.2_#_74	PF03028.14	Dynein_heavy		jgi|Phyci1|93363|fgenesh1_kg.50_#_5_#_Locus2408v1rpkm88.10	PF13646.5	HEAT_2		jgi|Phyci1|262230|estExt_Genewise1.C_1_t10317	PF00175.20	NAD_binding_1
jgi|Phyci1|60875|fgenesh1_pg.2_#_69	PF01274.21	Malate_synthase		jgi|Phyci1|96318|fgenesh1_kg.121_#_55_#_Locus5949v1rpkm27.31	PF13646.5	HEAT_2		jgi|Phyci1|103|gm1.103_g	PF01808.17	AICARFT_IMPCHas
jgi|Phyci1|564302|MIX14094_62170_85	PF00415.17	RCC1		jgi|Phyci1|96318|fgenesh1_kg.121_#_55_#_Locus5949v1rpkm27.31	PF13646.5	HEAT_2		jgi|Phyci1|88745|fgenesh1_kg.1_#_62_#_Locus5873v1rpkm27.87	PF01208.16	URO-D
jgi|Phyci1|564302|MIX14094_62170_85	PF00415.17	RCC1		jgi|Phyci1|503730|CE172676_24452	PF13513.5	HEAT_EZ		jgi|Phyci1|88740|fgenesh1_kg.1_#_57_#_Locus4107v1rpkm45.50	PF01124.17	MAPEG
jgi|Phyci1|564302|MIX14094_62170_85	PF00415.17	RCC1		jgi|Phyci1|396329|CE65275_98395	PF00632.24	HECT		jgi|Phyci1|206584|e_gw1.1.484.1	PF08511.10	COQ9
jgi|Phyci1|564302|MIX14094_62170_85	PF00415.17	RCC1		jgi|Phyci1|77559|fgenesh1_pm.10_#_80	PF00271.30	Helicase_C		jgi|Phyci1|88730|fgenesh1_kg.1_#_47_#_Locus7541v1rpkm17.94	PF00676.19	E1_dh
jgi|Phyci1|564302|MIX14094_62170_85	PF00415.17	RCC1		jgi|Phyci1|188296|gw1.5.773.1	PF00271.30	Helicase_C		jgi|Phyci1|88730|fgenesh1_kg.1_#_47_#_Locus7541v1rpkm17.94	PF02779.23	Transket_pyr
jgi|Phyci1|564302|MIX14094_62170_85	PF00415.17	RCC1		jgi|Phyci1|207178|e_gw1.2.24.1	PF00271.30	Helicase_C		jgi|Phyci1|88730|fgenesh1_kg.1_#_47_#_Locus7541v1rpkm17.94	PF16870.4	OxoGdeHyase_C
jgi|Phyci1|564302|MIX14094_62170_85	PF00498.25	FHA		jgi|Phyci1|79967|fgenesh1_pm.33_#_44	PF00271.30	Helicase_C		jgi|Phyci1|88726|fgenesh1_kg.1_#_43_#_Locus6427v1rpkm23.83	PF13905.5	Thioredoxin_8
jgi|Phyci1|564302|MIX14094_62170_85	PF06101.10	Vps62		jgi|Phyci1|224596|e_gw1.42.430.1	PF00271.30	Helicase_C		jgi|Phyci1|262134|estExt_Genewise1.C_1_t10189	PF01268.18	FTHFS
jgi|Phyci1|564302|MIX14094_62170_85	PF00622.27	SPRY		jgi|Phyci1|96418|fgenesh1_kg.125_#_24_#_Locus1673v1rpkm133.70	PF00271.30	Helicase_C		jgi|Phyci1|262115|estExt_Genewise1.C_1_t10148	PF00856.27	SET
jgi|Phyci1|564302|MIX14094_62170_85	PF00622.27	SPRY		jgi|Phyci1|90150|fgenesh1_kg.8_#_43_#_Locus9558v1rpkm10.05	PF00132.23	Hexapep		jgi|Phyci1|297222|estExt_Genewise1Plus.C_1_t10131	PF00012.19	HSP70
jgi|Phyci1|564302|MIX14094_62170_85	PF00632.24	HECT		jgi|Phyci1|98960|fgenesh1_kg.270_#_7_#_Locus8981v3rpkm2.62	PF00132.23	Hexapep		jgi|Phyci1|206284|e_gw1.1.56.1	PF00237.18	Ribosomal_L22
jgi|Phyci1|207198|e_gw1.2.26.1	PF03198.13	Glyco_hydro_72		jgi|Phyci1|98960|fgenesh1_kg.270_#_7_#_Locus8981v3rpkm2.62	PF00132.23	Hexapep		jgi|Phyci1|46|gm1.46_g	PF13905.5	Thioredoxin_8
jgi|Phyci1|207198|e_gw1.2.26.1	PF03198.13	Glyco_hydro_72		jgi|Phyci1|62402|fgenesh1_pg.8_#_175	PF03129.19	HGTP_anticodon		jgi|Phyci1|75498|fgenesh1_pm.1_#_29	PF00071.21	Ras
jgi|Phyci1|207198|e_gw1.2.26.1	PF01926.22	MMR_HSR1		jgi|Phyci1|232371|e_gw1.72.184.1	PF03129.19	HGTP_anticodon		jgi|Phyci1|88701|fgenesh1_kg.1_#_18_#_Locus400v1rpkm802.83	PF00141.22	peroxidase
jgi|Phyci1|207198|e_gw1.2.26.1	PF06071.12	YchF-GTPase_C		jgi|Phyci1|242094|e_gw1.129.226.1	PF03129.19	HGTP_anticodon		jgi|Phyci1|111123|estExt_fgenesh1_pg.C_10014	PF00481.20	PP2C
jgi|Phyci1|88976|fgenesh1_kg.2_#_44_#_Locus1951v1rpkm112.92	PF00572.17	Ribosomal_L13		jgi|Phyci1|325290|estExt_Genewise1Plus.C_1940107	PF03129.19	HGTP_anticodon		jgi|Phyci1|100014|estExt_fgenesh1_pm.C_10007	PF16906.4	Ribosomal_L26
jgi|Phyci1|88973|fgenesh1_kg.2_#_41_#_Locus1321v1rpkm177.09	PF00112.22	Peptidase_C1		jgi|Phyci1|108064|estExt_fgenesh1_pm.C_1340017	PF00300.21	His_Phos_1		jgi|Phyci1|78629|fgenesh1_pm.17_#_59	PF00270.28	DEAD
jgi|Phyci1|127652|gw1.2.53.1	PF00933.20	Glyco_hydro_3		jgi|Phyci1|97548|fgenesh1_kg.171_#_26_#_Locus464v1rpkm666.07	PF00300.21	His_Phos_1		jgi|Phyci1|78629|fgenesh1_pm.17_#_59	PF00271.30	Helicase_C
jgi|Phyci1|127652|gw1.2.53.1	PF01915.21	Glyco_hydro_3_C		jgi|Phyci1|97548|fgenesh1_kg.171_#_26_#_Locus464v1rpkm666.07	PF00300.21	His_Phos_1		jgi|Phyci1|78629|fgenesh1_pm.17_#_59	PF13234.5	rRNA_proc-arch
jgi|Phyci1|111395|estExt_fgenesh1_pg.C_20044	PF01842.24	ACT		jgi|Phyci1|98538|fgenesh1_kg.229_#_17_#_Locus5299v1rpkm32.33	PF00300.21	His_Phos_1		jgi|Phyci1|78629|fgenesh1_pm.17_#_59	PF08148.11	DSHCT
jgi|Phyci1|111395|estExt_fgenesh1_pg.C_20044	PF10369.8	ALS_ss_C		jgi|Phyci1|329333|estExt_Genewise1Plus.C_3160010	PF01634.17	HisG		jgi|Phyci1|78631|fgenesh1_pm.17_#_61	PF00076.21	RRM_1
jgi|Phyci1|88970|fgenesh1_kg.2_#_38_#_Locus3521v1rpkm55.22	PF00450.21	Peptidase_S10		jgi|Phyci1|329333|estExt_Genewise1Plus.C_3160010	PF08029.10	HisG_C		jgi|Phyci1|91294|fgenesh1_kg.17_#_64_#_Locus9311v1rpkm10.88	PF03813.13	Nrap
jgi|Phyci1|75804|fgenesh1_pm.2_#_26	PF02991.15	Atg8		jgi|Phyci1|233593|e_gw1.78.79.1	PF00815.19	Histidinol_dh		jgi|Phyci1|91294|fgenesh1_kg.17_#_64_#_Locus9311v1rpkm10.88	PF17403.1	Nrap_D2
jgi|Phyci1|88954|fgenesh1_kg.2_#_22_#_Locus405v1rpkm794.38	PF00071.21	Ras		jgi|Phyci1|601|gm1.601_g	PF00125.23	Histone		jgi|Phyci1|91294|fgenesh1_kg.17_#_64_#_Locus9311v1rpkm10.88	PF17404.1	Nrap_D3
jgi|Phyci1|75798|fgenesh1_pm.2_#_20	PF00004.28	AAA		jgi|Phyci1|91578|fgenesh1_kg.21_#_27_#_Locus11337v1rpkm5.73	PF00125.23	Histone		jgi|Phyci1|91294|fgenesh1_kg.17_#_64_#_Locus9311v1rpkm10.88	PF17405.1	Nrap_D4
jgi|Phyci1|75798|fgenesh1_pm.2_#_20	PF08542.10	Rep_fac_C		jgi|Phyci1|91578|fgenesh1_kg.21_#_27_#_Locus11337v1rpkm5.73	PF16211.4	Histone_H2A_C		jgi|Phyci1|91294|fgenesh1_kg.17_#_64_#_Locus9311v1rpkm10.88	PF17406.1	Nrap_D5
jgi|Phyci1|297904|estExt_Genewise1Plus.C_2_t10056	PF03388.12	Lectin_leg-like		jgi|Phyci1|92121|fgenesh1_kg.28_#_61_#_Locus1297v1rpkm180.65	PF01230.22	HIT		jgi|Phyci1|91294|fgenesh1_kg.17_#_64_#_Locus9311v1rpkm10.88	PF17407.1	Nrap_D6
jgi|Phyci1|100279|estExt_fgenesh1_pm.C_20012	PF00106.24	adh_short		jgi|Phyci1|232701|e_gw1.74.150.1	PF01230.22	HIT		jgi|Phyci1|91296|fgenesh1_kg.17_#_66_#_Locus900v1rpkm285.29	PF03134.18	TB2_DP1_HVA22
jgi|Phyci1|88943|fgenesh1_kg.2_#_11_#_Locus1241v1rpkm189.73	PF02990.15	EMP70		jgi|Phyci1|31286|estExt_Genemark1.C_1040067	PF00403.25	HMA		jgi|Phyci1|102766|estExt_fgenesh1_pm.C_170087	PF14226.5	DIOX_N
jgi|Phyci1|75785|fgenesh1_pm.2_#_7	PF00091.24	Tubulin		jgi|Phyci1|242741|e_gw1.134.192.1	PF00403.25	HMA		jgi|Phyci1|102766|estExt_fgenesh1_pm.C_170087	PF03171.19	2OG-FeII_Oxy
jgi|Phyci1|75785|fgenesh1_pm.2_#_7	PF12327.7	FtsZ_C		jgi|Phyci1|64977|fgenesh1_pg.31_#_10	PF00682.18	HMGL-like		jgi|Phyci1|216496|e_gw1.17.135.1	PF01399.26	PCI
jgi|Phyci1|88939|fgenesh1_kg.2_#_7_#_Locus4017v1rpkm46.53	PF01553.20	Acyltransferase		jgi|Phyci1|317002|estExt_Genewise1Plus.C_850124	PF00682.18	HMGL-like		jgi|Phyci1|4388|gm1.4388_g	PF00226.30	DnaJ
jgi|Phyci1|88932|fgenesh1_kg.1_#_249_#_Locus7647v3rpkm0.98_PRE	PF00153.26	Mito_carr		jgi|Phyci1|87904|fgenesh1_pm.307_#_1	PF00046.28	Homeobox		jgi|Phyci1|63788|fgenesh1_pg.18_#_40	PF16209.4	PhoLip_ATPase_N
jgi|Phyci1|88932|fgenesh1_kg.1_#_249_#_Locus7647v3rpkm0.98_PRE	PF00153.26	Mito_carr		jgi|Phyci1|87904|fgenesh1_pm.307_#_1	PF00046.28	Homeobox		jgi|Phyci1|63788|fgenesh1_pg.18_#_40	PF13246.5	Cation_ATPase
jgi|Phyci1|336069|CE5015_7589	PF01363.20	FYVE		jgi|Phyci1|87904|fgenesh1_pm.307_#_1	PF00046.28	Homeobox		jgi|Phyci1|63788|fgenesh1_pg.18_#_40	PF00702.25	Hydrolase
jgi|Phyci1|60798|fgenesh1_pg.1_#_308	PF00069.24	Pkinase		jgi|Phyci1|102863|estExt_fgenesh1_pm.C_190035	PF00742.18	Homoserine_dh		jgi|Phyci1|63788|fgenesh1_pg.18_#_40	PF16212.4	PhoLip_ATPase_C
jgi|Phyci1|75765|fgenesh1_pm.1_#_296	PF04727.12	ELMO_CED12		jgi|Phyci1|256730|e_gw1.310.35.1	PF00742.18	Homoserine_dh		jgi|Phyci1|216849|e_gw1.18.102.1	PF13774.5	Longin
jgi|Phyci1|75765|fgenesh1_pm.1_#_296	PF12171.7	zf-C2H2_jaz		jgi|Phyci1|516340|CE185286_7592	PF06825.11	HSBP1		jgi|Phyci1|216849|e_gw1.18.102.1	PF00957.20	Synaptobrevin
jgi|Phyci1|88915|fgenesh1_kg.1_#_232_#_Locus4587v1rpkm39.25	PF00117.27	GATase		jgi|Phyci1|60965|fgenesh1_pg.2_#_159	PF00012.19	HSP70		jgi|Phyci1|216731|e_gw1.18.292.1	PF07992.13	Pyr_redox_2
jgi|Phyci1|88915|fgenesh1_kg.1_#_232_#_Locus4587v1rpkm39.25	PF00977.20	His_biosynth		jgi|Phyci1|297222|estExt_Genewise1Plus.C_1_t10131	PF00012.19	HSP70		jgi|Phyci1|216731|e_gw1.18.292.1	PF14721.5	AIF_C
jgi|Phyci1|88903|fgenesh1_kg.1_#_220_#_Locus4600v1rpkm39.11	PF00118.23	Cpn60_TCP1		jgi|Phyci1|308334|estExt_Genewise1Plus.C_320126	PF00012.19	HSP70		jgi|Phyci1|216731|e_gw1.18.292.1	PF14721.5	AIF_C
jgi|Phyci1|88891|fgenesh1_kg.1_#_208_#_Locus1684v1rpkm132.75	PF03810.18	IBN_N		jgi|Phyci1|221793|e_gw1.32.257.1	PF00012.19	HSP70		jgi|Phyci1|78713|fgenesh1_pm.18_#_51	PF00168.29	C2
jgi|Phyci1|88891|fgenesh1_kg.1_#_208_#_Locus1684v1rpkm132.75	PF08389.11	Xpo1		jgi|Phyci1|231156|e_gw1.67.46.1	PF00012.19	HSP70		jgi|Phyci1|78713|fgenesh1_pm.18_#_51	PF00168.29	C2
jgi|Phyci1|88891|fgenesh1_kg.1_#_208_#_Locus1684v1rpkm132.75	PF08767.10	CRM1_C		jgi|Phyci1|231316|e_gw1.67.108.1	PF00012.19	HSP70		jgi|Phyci1|78713|fgenesh1_pm.18_#_51	PF00168.29	C2
jgi|Phyci1|88882|fgenesh1_kg.1_#_199_#_Locus4715v1rpkm37.74	PF00406.21	ADK		jgi|Phyci1|524767|CE193713_48766	PF00012.19	HSP70		jgi|Phyci1|78713|fgenesh1_pm.18_#_51	PF00168.29	C2
jgi|Phyci1|88881|fgenesh1_kg.1_#_198_#_Locus2569v1rpkm81.24	PF03224.13	V-ATPase_H_N		jgi|Phyci1|234548|e_gw1.82.257.1	PF00012.19	HSP70		jgi|Phyci1|78713|fgenesh1_pm.18_#_51	PF00168.29	C2
jgi|Phyci1|88881|fgenesh1_kg.1_#_198_#_Locus2569v1rpkm81.24	PF11698.7	V-ATPase_H_C		jgi|Phyci1|329737|estExt_Genewise1Plus.C_3480001	PF00012.19	HSP70		jgi|Phyci1|78713|fgenesh1_pm.18_#_51	PF00168.29	C2
jgi|Phyci1|88872|fgenesh1_kg.1_#_189_#_Locus4666v1rpkm38.37	PF01019.20	G_glu_transpept		jgi|Phyci1|11665|gm1.11665_g	PF00183.17	HSP90		jgi|Phyci1|78713|fgenesh1_pm.18_#_51	PF00168.29	C2
jgi|Phyci1|206169|e_gw1.1.999.1	PF00056.22	Ldh_1_N		jgi|Phyci1|16733|gm1.16733_g	PF05378.12	Hydant_A_N		jgi|Phyci1|78713|fgenesh1_pm.18_#_51	PF00168.29	C2
jgi|Phyci1|206169|e_gw1.1.999.1	PF02866.17	Ldh_1_C		jgi|Phyci1|16733|gm1.16733_g	PF01968.17	Hydantoinase_A		jgi|Phyci1|113751|estExt_fgenesh1_pg.C_180074	PF06472.14	ABC_membrane_2
jgi|Phyci1|206617|e_gw1.1.1084.1	PF17101.4	Stealth_CR1		jgi|Phyci1|16733|gm1.16733_g	PF02538.13	Hydantoinase_B		jgi|Phyci1|113751|estExt_fgenesh1_pg.C_180074	PF00005.26	ABC_tran
jgi|Phyci1|206617|e_gw1.1.1084.1	PF11380.7	Stealth_CR2		jgi|Phyci1|88827|fgenesh1_kg.1_#_144_#_Locus851v1rpkm305.13	PF00702.25	Hydrolase		jgi|Phyci1|562323|MIX12115_390631_92	PF00411.18	Ribosomal_S11
jgi|Phyci1|206617|e_gw1.1.1084.1	PF00066.16	Notch		jgi|Phyci1|233366|e_gw1.76.61.1	PF00702.25	Hydrolase		jgi|Phyci1|91389|fgenesh1_kg.19_#_7_#_Locus8462v1rpkm13.92	PF00501.27	AMP-binding
jgi|Phyci1|206617|e_gw1.1.1084.1	PF00066.16	Notch		jgi|Phyci1|321707|estExt_Genewise1Plus.C_1360068	PF00702.25	Hydrolase		jgi|Phyci1|91390|fgenesh1_kg.19_#_8_#_Locus2516v1rpkm83.62	PF00013.28	KH_1
jgi|Phyci1|206617|e_gw1.1.1084.1	PF17102.4	Stealth_CR3		jgi|Phyci1|258444|e_gw1.380.38.1	PF12146.7	Hydrolase_4		jgi|Phyci1|91390|fgenesh1_kg.19_#_8_#_Locus2516v1rpkm83.62	PF00013.28	KH_1
jgi|Phyci1|206617|e_gw1.1.1084.1	PF17103.4	Stealth_CR4		jgi|Phyci1|60973|fgenesh1_pg.2_#_167	PF03810.18	IBN_N		jgi|Phyci1|91390|fgenesh1_kg.19_#_8_#_Locus2516v1rpkm83.62	PF00013.28	KH_1
jgi|Phyci1|272|gm1.272_g	PF16177.4	ACAS_N		jgi|Phyci1|503730|CE172676_24452	PF03810.18	IBN_N		jgi|Phyci1|91390|fgenesh1_kg.19_#_8_#_Locus2516v1rpkm83.62	PF00013.28	KH_1
jgi|Phyci1|272|gm1.272_g	PF00501.27	AMP-binding		jgi|Phyci1|214481|e_gw1.13.517.1	PF00463.20	ICL		jgi|Phyci1|91390|fgenesh1_kg.19_#_8_#_Locus2516v1rpkm83.62	PF00013.28	KH_1
jgi|Phyci1|272|gm1.272_g	PF13193.5	AMP-binding_C		jgi|Phyci1|212089|e_gw1.8.92.1	PF11987.7	IF-2		jgi|Phyci1|91390|fgenesh1_kg.19_#_8_#_Locus2516v1rpkm83.62	PF00013.28	KH_1
jgi|Phyci1|205890|e_gw1.1.234.1	PF00501.27	AMP-binding		jgi|Phyci1|16795|gm1.16795_g	PF00475.17	IGPD		jgi|Phyci1|91390|fgenesh1_kg.19_#_8_#_Locus2516v1rpkm83.62	PF00013.28	KH_1
jgi|Phyci1|205890|e_gw1.1.234.1	PF13193.5	AMP-binding_C		jgi|Phyci1|105051|estExt_fgenesh1_pm.C_540062	PF00218.20	IGPS		jgi|Phyci1|217260|e_gw1.19.403.1	PF13579.5	Glyco_trans_4_4
jgi|Phyci1|268|gm1.268_g	PF00063.20	Myosin_head		jgi|Phyci1|96428|fgenesh1_kg.126_#_6_#_Locus215v1rpkm1476.33	PF01450.18	IlvC		jgi|Phyci1|217260|e_gw1.19.403.1	PF00534.19	Glycos_transf_1
jgi|Phyci1|268|gm1.268_g	PF00784.16	MyTH4		jgi|Phyci1|96428|fgenesh1_kg.126_#_6_#_Locus215v1rpkm1476.33	PF01450.18	IlvC		jgi|Phyci1|91392|fgenesh1_kg.19_#_10_#_Locus7699v1rpkm17.27	PF02230.15	Abhydrolase_2
jgi|Phyci1|268|gm1.268_g	PF00373.17	FERM_M		jgi|Phyci1|96428|fgenesh1_kg.126_#_6_#_Locus215v1rpkm1476.33	PF07991.11	IlvN		jgi|Phyci1|270568|estExt_Genewise1.C_190123	PF00248.20	Aldo_ket_red
jgi|Phyci1|88850|fgenesh1_kg.1_#_167_#_Locus143v1rpkm2118.36	PF00085.19	Thioredoxin		jgi|Phyci1|90769|fgenesh1_kg.13_#_14_#_Locus2340v1rpkm90.74	PF00478.24	IMPDH		jgi|Phyci1|91400|fgenesh1_kg.19_#_18_#_Locus995v1rpkm249.27	PF01176.18	eIF-1a
jgi|Phyci1|262508|estExt_Genewise1.C_1_t20192	PF00085.19	Thioredoxin		jgi|Phyci1|207354|e_gw1.2.836.1	PF00478.24	IMPDH		jgi|Phyci1|217065|e_gw1.19.375.1	PF14027.5	DUF4243
jgi|Phyci1|206299|e_gw1.1.149.1	PF00724.19	Oxidored_FMN		jgi|Phyci1|65685|fgenesh1_pg.40_#_6	PF00478.24	IMPDH		jgi|Phyci1|217065|e_gw1.19.375.1	PF00227.25	Proteasome
jgi|Phyci1|206299|e_gw1.1.149.1	PF07992.13	Pyr_redox_2		jgi|Phyci1|8522|gm1.8522_g	PF08246.11	Inhibitor_I29		jgi|Phyci1|4523|gm1.4523_g	PF00004.28	AAA
jgi|Phyci1|88831|fgenesh1_kg.1_#_148_#_Locus2700v1rpkm76.97	PF13577.5	SnoaL_4		jgi|Phyci1|95833|fgenesh1_kg.104_#_32_#_Locus994v1rpkm249.36	PF08246.11	Inhibitor_I29		jgi|Phyci1|4523|gm1.4523_g	PF00004.28	AAA
jgi|Phyci1|75670|fgenesh1_pm.1_#_201	PF03810.18	IBN_N		jgi|Phyci1|34821|estExt_Genemark1.C_2790016	PF08246.11	Inhibitor_I29		jgi|Phyci1|217253|e_gw1.19.106.1	PF00254.27	FKBP_C
jgi|Phyci1|75670|fgenesh1_pm.1_#_201	PF08506.9	Cse1		jgi|Phyci1|222989|e_gw1.36.338.1	PF01658.16	Inos-1-P_synth		jgi|Phyci1|102863|estExt_fgenesh1_pm.C_190035	PF03447.15	NAD_binding_3
jgi|Phyci1|88827|fgenesh1_kg.1_#_144_#_Locus851v1rpkm305.13	PF00690.25	Cation_ATPase_N		jgi|Phyci1|110212|estExt_fgenesh1_pm.C_2670009	PF00459.24	Inositol_P		jgi|Phyci1|102863|estExt_fgenesh1_pm.C_190035	PF00742.18	Homoserine_dh
jgi|Phyci1|88827|fgenesh1_kg.1_#_144_#_Locus851v1rpkm305.13	PF00122.19	E1-E2_ATPase		jgi|Phyci1|94980|fgenesh1_kg.80_#_1_#_Locus1324v1rpkm176.61	PF00612.26	IQ		jgi|Phyci1|78786|fgenesh1_pm.19_#_44	PF07724.13	AAA_2
jgi|Phyci1|88827|fgenesh1_kg.1_#_144_#_Locus851v1rpkm305.13	PF00702.25	Hydrolase		jgi|Phyci1|91365|fgenesh1_kg.18_#_46_#_Locus1263v1rpkm185.49	PF00180.19	Iso_dh		jgi|Phyci1|78786|fgenesh1_pm.19_#_44	PF10431.8	ClpB_D2-small
jgi|Phyci1|205921|e_gw1.1.108.1	PF10232.8	Med8		jgi|Phyci1|95577|fgenesh1_kg.97_#_27_#_Locus447v1rpkm704.95	PF00180.19	Iso_dh		jgi|Phyci1|63896|fgenesh1_pg.19_#_60	PF13385.5	Laminin_G_3
jgi|Phyci1|88818|fgenesh1_kg.1_#_135_#_Locus5382v1rpkm31.51	PF00484.18	Pro_CA		jgi|Phyci1|118578|estExt_fgenesh1_pg.C_1230005	PF00180.19	Iso_dh		jgi|Phyci1|63896|fgenesh1_pg.19_#_60	PF01833.23	TIG
jgi|Phyci1|23182|estExt_Genemark1.C_10227	PF00071.21	Ras		jgi|Phyci1|98459|fgenesh1_kg.225_#_7_#_Locus3253v1rpkm60.98	PF00857.19	Isochorismatase		jgi|Phyci1|63896|fgenesh1_pg.19_#_60	PF01833.23	TIG
jgi|Phyci1|334445|CE3391_8491	PF12763.6	EF-hand_4		jgi|Phyci1|307697|estExt_Genewise1Plus.C_280314	PF01398.20	JAB		jgi|Phyci1|63896|fgenesh1_pg.19_#_60	PF01833.23	TIG
jgi|Phyci1|334445|CE3391_8491	PF12763.6	EF-hand_4		jgi|Phyci1|243073|e_gw1.136.131.1	PF01398.20	JAB		jgi|Phyci1|63896|fgenesh1_pg.19_#_60	PF01833.23	TIG
jgi|Phyci1|205834|e_gw1.1.950.1	PF12352.7	V-SNARE_C		jgi|Phyci1|97601|fgenesh1_kg.173_#_13_#_Locus2222v1rpkm96.82	PF01398.20	JAB		jgi|Phyci1|63896|fgenesh1_pg.19_#_60	PF01833.23	TIG
jgi|Phyci1|88804|fgenesh1_kg.1_#_121_#_Locus4298v1rpkm42.65	PF01916.16	DS		jgi|Phyci1|326784|estExt_Genewise1Plus.C_2280020	PF01398.20	JAB		jgi|Phyci1|63896|fgenesh1_pg.19_#_60	PF01833.23	TIG
jgi|Phyci1|334045|CE2991_6045	PF06248.12	Zw10		jgi|Phyci1|97882|fgenesh1_kg.190_#_5_#_Locus14628v1rpkm1.94	PF01419.16	Jacalin		jgi|Phyci1|63896|fgenesh1_pg.19_#_60	PF01833.23	TIG
jgi|Phyci1|88791|fgenesh1_kg.1_#_108_#_Locus9870v3rpkm1.25	PF00547.17	Urease_gamma		jgi|Phyci1|148089|gw1.32.186.1	PF00050.20	Kazal_1		jgi|Phyci1|63896|fgenesh1_pg.19_#_60	PF01833.23	TIG
jgi|Phyci1|88791|fgenesh1_kg.1_#_108_#_Locus9870v3rpkm1.25	PF00699.19	Urease_beta		jgi|Phyci1|314066|estExt_Genewise1Plus.C_650107	PF00050.20	Kazal_1		jgi|Phyci1|63896|fgenesh1_pg.19_#_60	PF01833.23	TIG
jgi|Phyci1|88791|fgenesh1_kg.1_#_108_#_Locus9870v3rpkm1.25	PF00449.19	Urease_alpha		jgi|Phyci1|107067|estExt_fgenesh1_pm.C_970022	PF00050.20	Kazal_1		jgi|Phyci1|63896|fgenesh1_pg.19_#_60	PF01833.23	TIG
jgi|Phyci1|88791|fgenesh1_kg.1_#_108_#_Locus9870v3rpkm1.25	PF01979.19	Amidohydro_1		jgi|Phyci1|107067|estExt_fgenesh1_pm.C_970022	PF00050.20	Kazal_1		jgi|Phyci1|63896|fgenesh1_pg.19_#_60	PF01833.23	TIG
jgi|Phyci1|88785|fgenesh1_kg.1_#_102_#_Locus3243v1rpkm61.16	PF10584.8	Proteasome_A_N		jgi|Phyci1|107067|estExt_fgenesh1_pm.C_970022	PF00050.20	Kazal_1		jgi|Phyci1|63896|fgenesh1_pg.19_#_60	PF01833.23	TIG
jgi|Phyci1|88785|fgenesh1_kg.1_#_102_#_Locus3243v1rpkm61.16	PF00227.25	Proteasome		jgi|Phyci1|107067|estExt_fgenesh1_pm.C_970022	PF00050.20	Kazal_1		jgi|Phyci1|63896|fgenesh1_pg.19_#_60	PF01833.23	TIG
jgi|Phyci1|205927|e_gw1.1.1188.1	PF02516.13	STT3		jgi|Phyci1|314066|estExt_Genewise1Plus.C_650107	PF07648.14	Kazal_2		jgi|Phyci1|63896|fgenesh1_pg.19_#_60	PF01833.23	TIG
jgi|Phyci1|88783|fgenesh1_kg.1_#_100_#_Locus208v1rpkm1490.12	PF00253.20	Ribosomal_S14		jgi|Phyci1|107067|estExt_fgenesh1_pm.C_970022	PF07648.14	Kazal_2		jgi|Phyci1|63896|fgenesh1_pg.19_#_60	PF01833.23	TIG
jgi|Phyci1|88774|fgenesh1_kg.1_#_91_#_Locus2566v1rpkm81.37	PF00202.20	Aminotran_3		jgi|Phyci1|99941|fgenesh1_kg.857_#_3_#_Locus10372v1rpkm7.98	PF07648.14	Kazal_2		jgi|Phyci1|63896|fgenesh1_pg.19_#_60	PF01833.23	TIG
jgi|Phyci1|262290|estExt_Genewise1.C_1_t10432	PF05131.13	Pep3_Vps18		jgi|Phyci1|63398|fgenesh1_pg.15_#_41	PF00109.25	ketoacyl-synt		jgi|Phyci1|63896|fgenesh1_pg.19_#_60	PF01833.23	TIG
jgi|Phyci1|262290|estExt_Genewise1.C_1_t10432	PF00637.19	Clathrin		jgi|Phyci1|8252|gm1.8252_g	PF00109.25	ketoacyl-synt		jgi|Phyci1|63896|fgenesh1_pg.19_#_60	PF01833.23	TIG
jgi|Phyci1|297390|estExt_Genewise1Plus.C_1_t10357	PF00004.28	AAA		jgi|Phyci1|8252|gm1.8252_g	PF02801.21	Ketoacyl-synt_C		jgi|Phyci1|63896|fgenesh1_pg.19_#_60	PF01833.23	TIG
jgi|Phyci1|75576|fgenesh1_pm.1_#_107	PF00400.31	WD40		jgi|Phyci1|91390|fgenesh1_kg.19_#_8_#_Locus2516v1rpkm83.62	PF00013.28	KH_1		jgi|Phyci1|63896|fgenesh1_pg.19_#_60	PF01833.23	TIG
jgi|Phyci1|75576|fgenesh1_pm.1_#_107	PF04003.11	Utp12		jgi|Phyci1|91390|fgenesh1_kg.19_#_8_#_Locus2516v1rpkm83.62	PF00013.28	KH_1		jgi|Phyci1|63896|fgenesh1_pg.19_#_60	PF01833.23	TIG
jgi|Phyci1|60584|fgenesh1_pg.1_#_94	PF08246.11	Inhibitor_I29		jgi|Phyci1|91390|fgenesh1_kg.19_#_8_#_Locus2516v1rpkm83.62	PF00013.28	KH_1		jgi|Phyci1|63896|fgenesh1_pg.19_#_60	PF01833.23	TIG
jgi|Phyci1|60584|fgenesh1_pg.1_#_94	PF00112.22	Peptidase_C1		jgi|Phyci1|91390|fgenesh1_kg.19_#_8_#_Locus2516v1rpkm83.62	PF00013.28	KH_1		jgi|Phyci1|63896|fgenesh1_pg.19_#_60	PF01833.23	TIG
jgi|Phyci1|205912|e_gw1.1.500.1	PF00578.20	AhpC-TSA		jgi|Phyci1|91390|fgenesh1_kg.19_#_8_#_Locus2516v1rpkm83.62	PF00013.28	KH_1		jgi|Phyci1|63896|fgenesh1_pg.19_#_60	PF01833.23	TIG
jgi|Phyci1|205912|e_gw1.1.500.1	PF00578.20	AhpC-TSA		jgi|Phyci1|91390|fgenesh1_kg.19_#_8_#_Locus2516v1rpkm83.62	PF00013.28	KH_1		jgi|Phyci1|63896|fgenesh1_pg.19_#_60	PF01833.23	TIG
jgi|Phyci1|103|gm1.103_g	PF01808.17	AICARFT_IMPCHas		jgi|Phyci1|91390|fgenesh1_kg.19_#_8_#_Locus2516v1rpkm83.62	PF00013.28	KH_1		jgi|Phyci1|63896|fgenesh1_pg.19_#_60	PF01833.23	TIG
jgi|Phyci1|88745|fgenesh1_kg.1_#_62_#_Locus5873v1rpkm27.87	PF01208.16	URO-D		jgi|Phyci1|237226|e_gw1.97.237.1	PF00013.28	KH_1		jgi|Phyci1|63896|fgenesh1_pg.19_#_60	PF01833.23	TIG
jgi|Phyci1|88740|fgenesh1_kg.1_#_57_#_Locus4107v1rpkm45.50	PF01124.17	MAPEG		jgi|Phyci1|237226|e_gw1.97.237.1	PF00013.28	KH_1		jgi|Phyci1|63896|fgenesh1_pg.19_#_60	PF01833.23	TIG
jgi|Phyci1|206584|e_gw1.1.484.1	PF08511.10	COQ9		jgi|Phyci1|237226|e_gw1.97.237.1	PF00013.28	KH_1		jgi|Phyci1|217251|e_gw1.19.181.1	PF02985.21	HEAT
jgi|Phyci1|262164|estExt_Genewise1.C_1_t10222	PF01875.16	Memo		jgi|Phyci1|237226|e_gw1.97.237.1	PF00013.28	KH_1		jgi|Phyci1|217087|e_gw1.19.177.1	PF09418.9	DUF2009
jgi|Phyci1|88730|fgenesh1_kg.1_#_47_#_Locus7541v1rpkm17.94	PF00676.19	E1_dh		jgi|Phyci1|112727|estExt_fgenesh1_pg.C_90096	PF07650.16	KH_2		jgi|Phyci1|4584|gm1.4584_g	PF13522.5	GATase_6
jgi|Phyci1|88730|fgenesh1_kg.1_#_47_#_Locus7541v1rpkm17.94	PF02779.23	Transket_pyr		jgi|Phyci1|107725|estExt_fgenesh1_pm.C_1210002	PF15985.4	KH_6		jgi|Phyci1|4584|gm1.4584_g	PF01380.21	SIS
jgi|Phyci1|88730|fgenesh1_kg.1_#_47_#_Locus7541v1rpkm17.94	PF16870.4	OxoGdeHyase_C		jgi|Phyci1|237941|e_gw1.102.48.1	PF00225.22	Kinesin		jgi|Phyci1|4584|gm1.4584_g	PF01380.21	SIS
jgi|Phyci1|88726|fgenesh1_kg.1_#_43_#_Locus6427v1rpkm23.83	PF13905.5	Thioredoxin_8		jgi|Phyci1|215893|e_gw1.16.132.1	PF00467.28	KOW		jgi|Phyci1|217365|e_gw1.20.532.1	PF00118.23	Cpn60_TCP1
jgi|Phyci1|262134|estExt_Genewise1.C_1_t10189	PF01268.18	FTHFS		jgi|Phyci1|25367|estExt_Genemark1.C_110253	PF00467.28	KOW		jgi|Phyci1|78833|fgenesh1_pm.20_#_16	PF01253.21	SUI1
jgi|Phyci1|550376|MIX168_15743_90	PF00179.25	UQ_con		jgi|Phyci1|93087|fgenesh1_kg.44_#_23_#_Locus1440v1rpkm161.14	PF05047.15	L51_S25_CI-B8		jgi|Phyci1|113841|estExt_fgenesh1_pg.C_200031	PF00118.23	Cpn60_TCP1
jgi|Phyci1|88718|fgenesh1_kg.1_#_35_#_Locus11145v1rpkm6.16	PF12706.6	Lactamase_B_2		jgi|Phyci1|337317|CE6263_21575	PF05383.16	La		jgi|Phyci1|63952|fgenesh1_pg.20_#_34	PF00106.24	adh_short
jgi|Phyci1|297222|estExt_Genewise1Plus.C_1_t10131	PF00012.19	HSP70		jgi|Phyci1|94460|fgenesh1_kg.69_#_20_#_Locus2937v1rpkm68.52	PF05383.16	La		jgi|Phyci1|91491|fgenesh1_kg.20_#_46_#_Locus1525v1rpkm149.42	PF00226.30	DnaJ
jgi|Phyci1|206284|e_gw1.1.56.1	PF00237.18	Ribosomal_L22		jgi|Phyci1|112664|estExt_fgenesh1_pg.C_90010	PF00753.26	Lactamase_B		jgi|Phyci1|91491|fgenesh1_kg.20_#_46_#_Locus1525v1rpkm149.42	PF02889.15	Sec63
jgi|Phyci1|46|gm1.46_g	PF13905.5	Thioredoxin_8		jgi|Phyci1|457339|CE126285_4757	PF10282.8	Lactonase		jgi|Phyci1|270856|estExt_Genewise1.C_200152	PF12776.6	Myb_DNA-bind_3
jgi|Phyci1|205925|e_gw1.1.1418.1	PF00179.25	UQ_con		jgi|Phyci1|284142|estExt_Genewise1.C_1000146	PF13385.5	Laminin_G_3		jgi|Phyci1|217413|e_gw1.20.114.1	PF03966.15	Trm112p
jgi|Phyci1|75498|fgenesh1_pm.1_#_29	PF00071.21	Ras		jgi|Phyci1|206169|e_gw1.1.999.1	PF02866.17	Ldh_1_C		jgi|Phyci1|91523|fgenesh1_kg.20_#_78_#_Locus4909v1rpkm35.92	PF05208.12	ALG3
jgi|Phyci1|205762|e_gw1.1.1393.1	PF08700.10	Vps51		jgi|Phyci1|80880|fgenesh1_pm.46_#_10	PF02866.17	Ldh_1_C		jgi|Phyci1|91529|fgenesh1_kg.20_#_84_#_Locus4405v1rpkm41.33	PF00106.24	adh_short
jgi|Phyci1|88701|fgenesh1_kg.1_#_18_#_Locus400v1rpkm802.83	PF00141.22	peroxidase		jgi|Phyci1|206169|e_gw1.1.999.1	PF00056.22	Ldh_1_N		jgi|Phyci1|4708|gm1.4708_g	PF00400.31	WD40
jgi|Phyci1|111123|estExt_fgenesh1_pg.C_10014	PF00481.20	PP2C		jgi|Phyci1|80880|fgenesh1_pm.46_#_10	PF00056.22	Ldh_1_N		jgi|Phyci1|4708|gm1.4708_g	PF00400.31	WD40
jgi|Phyci1|88697|fgenesh1_kg.1_#_14_#_Locus470v1rpkm656.95	PF00887.18	ACBP		jgi|Phyci1|172879|gw1.24.335.1	PF07766.12	LETM1		jgi|Phyci1|4711|gm1.4711_g	PF00248.20	Aldo_ket_red
jgi|Phyci1|297149|estExt_Genewise1Plus.C_1_t10037	PF01593.23	Amino_oxidase		jgi|Phyci1|64977|fgenesh1_pg.31_#_10	PF08502.9	LeuA_dimer		jgi|Phyci1|217551|e_gw1.20.420.1	PF00112.22	Peptidase_C1
jgi|Phyci1|331337|CE283_24218	PF01593.23	Amino_oxidase		jgi|Phyci1|2704|gm1.2704_g	PF00549.18	Ligase_CoA		jgi|Phyci1|217551|e_gw1.20.420.1	PF00112.22	Peptidase_C1
jgi|Phyci1|88695|fgenesh1_kg.1_#_12_#_Locus6731v1rpkm22.05	PF00168.29	C2		jgi|Phyci1|225932|e_gw1.47.245.1	PF00549.18	Ligase_CoA		jgi|Phyci1|217534|e_gw1.20.454.1	PF04563.14	RNA_pol_Rpb2_1
jgi|Phyci1|100014|estExt_fgenesh1_pm.C_10007	PF16906.4	Ribosomal_L26		jgi|Phyci1|289941|estExt_Genewise1.C_1740057	PF00549.18	Ligase_CoA		jgi|Phyci1|217534|e_gw1.20.454.1	PF04561.13	RNA_pol_Rpb2_2
jgi|Phyci1|4253|gm1.4253_g	PF00169.28	PH		jgi|Phyci1|93879|fgenesh1_kg.59_#_30_#_Locus11812v1rpkm4.84	PF00538.18	Linker_histone		jgi|Phyci1|217534|e_gw1.20.454.1	PF04565.15	RNA_pol_Rpb2_3
jgi|Phyci1|4253|gm1.4253_g	PF01852.18	START		jgi|Phyci1|99498|fgenesh1_kg.345_#_9_#_Locus5933v1rpkm27.40	PF13774.5	Longin		jgi|Phyci1|217534|e_gw1.20.454.1	PF06883.11	RNA_pol_Rpa2_4
jgi|Phyci1|4253|gm1.4253_g	PF07059.11	DUF1336		jgi|Phyci1|92365|fgenesh1_kg.32_#_30_#_Locus15406v1rpkm1.57	PF03067.14	LPMO_10		jgi|Phyci1|217534|e_gw1.20.454.1	PF00562.27	RNA_pol_Rpb2_6
jgi|Phyci1|216543|e_gw1.17.1.1	PF08920.9	SF3b1		jgi|Phyci1|92366|fgenesh1_kg.32_#_31_#_Locus12129v1rpkm4.34	PF03067.14	LPMO_10		jgi|Phyci1|217534|e_gw1.20.454.1	PF04560.19	RNA_pol_Rpb2_7
jgi|Phyci1|91296|fgenesh1_kg.17_#_66_#_Locus900v1rpkm285.29	PF03134.18	TB2_DP1_HVA22		jgi|Phyci1|69476|fgenesh1_pg.100_#_19	PF13516.5	LRR_6		jgi|Phyci1|410536|CE79482_11206	PF00168.29	C2
jgi|Phyci1|216443|e_gw1.17.218.1	PF00179.25	UQ_con		jgi|Phyci1|69476|fgenesh1_pg.100_#_19	PF13516.5	LRR_6		jgi|Phyci1|413861|CE82807_31024	PF04997.11	RNA_pol_Rpb1_1
jgi|Phyci1|91305|fgenesh1_kg.17_#_75_#_Locus6275v1rpkm24.78	PF00005.26	ABC_tran		jgi|Phyci1|243742|e_gw1.141.85.1	PF13516.5	LRR_6		jgi|Phyci1|413861|CE82807_31024	PF00623.19	RNA_pol_Rpb1_2
jgi|Phyci1|390157|CE59103_19115	PF00481.20	PP2C		jgi|Phyci1|243742|e_gw1.141.85.1	PF13516.5	LRR_6		jgi|Phyci1|413861|CE82807_31024	PF04983.17	RNA_pol_Rpb1_3
jgi|Phyci1|390157|CE59103_19115	PF00027.28	cNMP_binding		jgi|Phyci1|243742|e_gw1.141.85.1	PF13516.5	LRR_6		jgi|Phyci1|413861|CE82807_31024	PF05000.16	RNA_pol_Rpb1_4
jgi|Phyci1|390157|CE59103_19115	PF00027.28	cNMP_binding		jgi|Phyci1|342223|CE11169_9835	PF13516.5	LRR_6		jgi|Phyci1|413861|CE82807_31024	PF04998.16	RNA_pol_Rpb1_5
jgi|Phyci1|390157|CE59103_19115	PF00069.24	Pkinase		jgi|Phyci1|342223|CE11169_9835	PF13516.5	LRR_6		jgi|Phyci1|4766|gm1.4766_g	PF00254.27	FKBP_C
jgi|Phyci1|216496|e_gw1.17.135.1	PF01399.26	PCI		jgi|Phyci1|342223|CE11169_9835	PF13516.5	LRR_6		jgi|Phyci1|4766|gm1.4766_g	PF00160.20	Pro_isomerase
jgi|Phyci1|63776|fgenesh1_pg.18_#_28	PF01940.15	DUF92		jgi|Phyci1|342223|CE11169_9835	PF13516.5	LRR_6		jgi|Phyci1|113921|estExt_fgenesh1_pg.C_210012	PF00225.22	Kinesin
jgi|Phyci1|4388|gm1.4388_g	PF00226.30	DnaJ		jgi|Phyci1|327151|estExt_Genewise1Plus.C_2380021	PF13855.5	LRR_8		jgi|Phyci1|103009|estExt_fgenesh1_pm.C_210014	PF00573.21	Ribosomal_L4
jgi|Phyci1|63788|fgenesh1_pg.18_#_40	PF16209.4	PhoLip_ATPase_N		jgi|Phyci1|92863|fgenesh1_kg.40_#_39_#_Locus6459v1rpkm23.65	PF01423.21	LSM		jgi|Phyci1|103009|estExt_fgenesh1_pm.C_210014	PF14374.5	Ribos_L4_asso_C
jgi|Phyci1|63788|fgenesh1_pg.18_#_40	PF13246.5	Cation_ATPase		jgi|Phyci1|107725|estExt_fgenesh1_pm.C_1210002	PF01423.21	LSM		jgi|Phyci1|78961|fgenesh1_pm.21_#_24	PF00996.17	GDI
jgi|Phyci1|63788|fgenesh1_pg.18_#_40	PF00702.25	Hydrolase		jgi|Phyci1|96324|fgenesh1_kg.121_#_61_#_Locus1750v1rpkm128.07	PF01423.21	LSM		jgi|Phyci1|91572|fgenesh1_kg.21_#_21_#_Locus4676v1rpkm38.24	PF00400.31	WD40
jgi|Phyci1|63788|fgenesh1_pg.18_#_40	PF16212.4	PhoLip_ATPase_C		jgi|Phyci1|102416|estExt_fgenesh1_pm.C_150009	PF00206.19	Lyase_1		jgi|Phyci1|91572|fgenesh1_kg.21_#_21_#_Locus4676v1rpkm38.24	PF00400.31	WD40
jgi|Phyci1|216849|e_gw1.18.102.1	PF13774.5	Longin		jgi|Phyci1|94418|fgenesh1_kg.68_#_28_#_Locus2479v1rpkm85.21	PF00206.19	Lyase_1		jgi|Phyci1|91572|fgenesh1_kg.21_#_21_#_Locus4676v1rpkm38.24	PF00400.31	WD40
jgi|Phyci1|216849|e_gw1.18.102.1	PF00957.20	Synaptobrevin		jgi|Phyci1|239821|e_gw1.113.103.1	PF00206.19	Lyase_1		jgi|Phyci1|91572|fgenesh1_kg.21_#_21_#_Locus4676v1rpkm38.24	PF00400.31	WD40
jgi|Phyci1|216731|e_gw1.18.292.1	PF07992.13	Pyr_redox_2		jgi|Phyci1|232371|e_gw1.72.184.1	PF00221.18	Lyase_aromatic		jgi|Phyci1|91572|fgenesh1_kg.21_#_21_#_Locus4676v1rpkm38.24	PF00400.31	WD40
jgi|Phyci1|216731|e_gw1.18.292.1	PF14721.5	AIF_C		jgi|Phyci1|228752|e_gw1.57.21.1	PF07687.13	M20_dimer		jgi|Phyci1|91573|fgenesh1_kg.21_#_22_#_Locus5570v1rpkm30.03	PF01926.22	MMR_HSR1
jgi|Phyci1|216731|e_gw1.18.292.1	PF14721.5	AIF_C		jgi|Phyci1|228778|e_gw1.57.28.1	PF07687.13	M20_dimer		jgi|Phyci1|305939|estExt_Genewise1Plus.C_210142	PF00400.31	WD40
jgi|Phyci1|26153|estExt_Genemark1.C_180086	PF00191.19	Annexin		jgi|Phyci1|244742|e_gw1.150.140.1	PF02847.16	MA3		jgi|Phyci1|305939|estExt_Genewise1Plus.C_210142	PF00400.31	WD40
jgi|Phyci1|26153|estExt_Genemark1.C_180086	PF00191.19	Annexin		jgi|Phyci1|244742|e_gw1.150.140.1	PF02847.16	MA3		jgi|Phyci1|4814|gm1.4814_g	PF01411.18	tRNA-synt_2c
jgi|Phyci1|26153|estExt_Genemark1.C_180086	PF00191.19	Annexin		jgi|Phyci1|90150|fgenesh1_kg.8_#_43_#_Locus9558v1rpkm10.05	PF12464.7	Mac		jgi|Phyci1|4814|gm1.4814_g	PF07973.13	tRNA_SAD
jgi|Phyci1|26153|estExt_Genemark1.C_180086	PF00191.19	Annexin		jgi|Phyci1|60875|fgenesh1_pg.2_#_69	PF01274.21	Malate_synthase		jgi|Phyci1|4814|gm1.4814_g	PF02272.18	DHHA1
jgi|Phyci1|91365|fgenesh1_kg.18_#_46_#_Locus1263v1rpkm185.49	PF00180.19	Iso_dh		jgi|Phyci1|5806|gm1.5806_g	PF00390.18	malic		jgi|Phyci1|91577|fgenesh1_kg.21_#_26_#_Locus11337v1rpkm5.73	PF00125.23	Histone
jgi|Phyci1|63818|fgenesh1_pg.18_#_70	PF00632.24	HECT		jgi|Phyci1|5806|gm1.5806_g	PF03949.14	Malic_M		jgi|Phyci1|91577|fgenesh1_kg.21_#_26_#_Locus11337v1rpkm5.73	PF16211.4	Histone_H2A_C
jgi|Phyci1|113751|estExt_fgenesh1_pg.C_180074	PF06472.14	ABC_membrane_2		jgi|Phyci1|90383|fgenesh1_kg.10_#_31_#_Locus1010v1rpkm243.91	PF02330.15	MAM33		jgi|Phyci1|91590|fgenesh1_kg.21_#_39_#_Locus1974v1rpkm111.19	PF01753.17	zf-MYND
jgi|Phyci1|113751|estExt_fgenesh1_pg.C_180074	PF00005.26	ABC_tran		jgi|Phyci1|249135|e_gw1.192.97.1	PF04678.12	MCU		jgi|Phyci1|91593|fgenesh1_kg.21_#_42_#_Locus6624v1rpkm22.76	PF10156.8	Med17
jgi|Phyci1|562323|MIX12115_390631_92	PF00411.18	Ribosomal_S11		jgi|Phyci1|96199|fgenesh1_kg.118_#_3_#_Locus3396v1rpkm57.33	PF11221.7	Med21		jgi|Phyci1|218030|e_gw1.21.244.1	PF07714.16	Pkinase_Tyr
jgi|Phyci1|91389|fgenesh1_kg.19_#_7_#_Locus8462v1rpkm13.92	PF00501.27	AMP-binding		jgi|Phyci1|88724|fgenesh1_kg.1_#_41_#_Locus7421v1rpkm18.56	PF05669.11	Med31		jgi|Phyci1|218030|e_gw1.21.244.1	PF03807.16	F420_oxidored
jgi|Phyci1|305385|estExt_Genewise1Plus.C_190036	PF00501.27	AMP-binding		jgi|Phyci1|205921|e_gw1.1.108.1	PF10232.8	Med8		jgi|Phyci1|306009|estExt_Genewise1Plus.C_210228	PF02145.14	Rap_GAP
jgi|Phyci1|91390|fgenesh1_kg.19_#_8_#_Locus2516v1rpkm83.62	PF00013.28	KH_1		jgi|Phyci1|213089|e_gw1.10.629.1	PF00149.27	Metallophos		jgi|Phyci1|218095|e_gw1.21.192.1	PF00584.19	SecE
jgi|Phyci1|91390|fgenesh1_kg.19_#_8_#_Locus2516v1rpkm83.62	PF00013.28	KH_1		jgi|Phyci1|89093|fgenesh1_kg.2_#_161_#_Locus5669v4rpkm3.65	PF00149.27	Metallophos		jgi|Phyci1|218095|e_gw1.21.192.1	PF13606.5	Ank_3
jgi|Phyci1|91390|fgenesh1_kg.19_#_8_#_Locus2516v1rpkm83.62	PF00013.28	KH_1		jgi|Phyci1|91922|fgenesh1_kg.25_#_28_#_Locus11823v1rpkm4.82	PF00149.27	Metallophos		jgi|Phyci1|218095|e_gw1.21.192.1	PF12796.6	Ank_2
jgi|Phyci1|91390|fgenesh1_kg.19_#_8_#_Locus2516v1rpkm83.62	PF00013.28	KH_1		jgi|Phyci1|92424|fgenesh1_kg.33_#_49_#_Locus6363v1rpkm24.18	PF00149.27	Metallophos		jgi|Phyci1|217846|e_gw1.21.210.1	PF00085.19	Thioredoxin
jgi|Phyci1|91390|fgenesh1_kg.19_#_8_#_Locus2516v1rpkm83.62	PF00013.28	KH_1		jgi|Phyci1|93656|fgenesh1_kg.55_#_43_#_Locus14653v1rpkm1.92	PF00149.27	Metallophos		jgi|Phyci1|217846|e_gw1.21.210.1	PF04777.12	Evr1_Alr
jgi|Phyci1|91390|fgenesh1_kg.19_#_8_#_Locus2516v1rpkm83.62	PF00013.28	KH_1		jgi|Phyci1|95465|fgenesh1_kg.94_#_9_#_Locus13691v1rpkm2.58	PF00149.27	Metallophos		jgi|Phyci1|217846|e_gw1.21.210.1	PF01063.18	Aminotran_4
jgi|Phyci1|91390|fgenesh1_kg.19_#_8_#_Locus2516v1rpkm83.62	PF00013.28	KH_1		jgi|Phyci1|98337|fgenesh1_kg.218_#_5_#_Locus8766v2rpkm1.95	PF00149.27	Metallophos		jgi|Phyci1|218055|e_gw1.21.172.1	PF01778.16	Ribosomal_L28e
jgi|Phyci1|91392|fgenesh1_kg.19_#_10_#_Locus7699v1rpkm17.27	PF02230.15	Abhydrolase_2		jgi|Phyci1|326237|estExt_Genewise1Plus.C_2180023	PF00149.27	Metallophos		jgi|Phyci1|415331|CE84277_13841	PF00072.23	Response_reg
jgi|Phyci1|217323|e_gw1.19.438.1	PF00248.20	Aldo_ket_red		jgi|Phyci1|98370|fgenesh1_kg.220_#_22_#_Locus1155v1rpkm207.33	PF00149.27	Metallophos		jgi|Phyci1|415331|CE84277_13841	PF00069.24	Pkinase
jgi|Phyci1|91397|fgenesh1_kg.19_#_15_#_Locus2432v1rpkm86.65	PF00248.20	Aldo_ket_red		jgi|Phyci1|253746|e_gw1.254.78.1	PF00149.27	Metallophos		jgi|Phyci1|415331|CE84277_13841	PF04784.13	DUF547
jgi|Phyci1|217190|e_gw1.19.484.1	PF00248.20	Aldo_ket_red		jgi|Phyci1|213089|e_gw1.10.629.1	PF14008.5	Metallophos_C		jgi|Phyci1|218065|e_gw1.21.373.1	PF00071.21	Ras
jgi|Phyci1|270568|estExt_Genewise1.C_190123	PF00248.20	Aldo_ket_red		jgi|Phyci1|306811|estExt_Genewise1Plus.C_240082	PF01717.17	Meth_synt_2		jgi|Phyci1|103082|estExt_fgenesh1_pm.C_210097	PF01167.17	Tub
jgi|Phyci1|91400|fgenesh1_kg.19_#_18_#_Locus995v1rpkm249.27	PF01176.18	eIF-1a		jgi|Phyci1|77288|fgenesh1_pm.8_#_118	PF08241.11	Methyltransf_11		jgi|Phyci1|218037|e_gw1.21.411.1	PF10075.8	CSN8_PSD8_EIF3K
jgi|Phyci1|217065|e_gw1.19.375.1	PF14027.5	DUF4243		jgi|Phyci1|76114|fgenesh1_pm.3_#_19	PF10294.8	Methyltransf_16		jgi|Phyci1|565854|MIX15646_2859_18	PF03031.17	NIF
jgi|Phyci1|217065|e_gw1.19.375.1	PF00227.25	Proteasome		jgi|Phyci1|24397|estExt_Genemark1.C_60167	PF13649.5	Methyltransf_25		jgi|Phyci1|79046|fgenesh1_pm.22_#_2	PF00069.24	Pkinase
jgi|Phyci1|4523|gm1.4523_g	PF00004.28	AAA		jgi|Phyci1|96468|fgenesh1_kg.127_#_18_#_Locus10825v2rpkm2.10	PF13649.5	Methyltransf_25		jgi|Phyci1|91641|fgenesh1_kg.22_#_5_#_Locus5694v1rpkm29.25	PF01535.19	PPR
jgi|Phyci1|4523|gm1.4523_g	PF00004.28	AAA		jgi|Phyci1|220412|e_gw1.28.61.1	PF13847.5	Methyltransf_31		jgi|Phyci1|91641|fgenesh1_kg.22_#_5_#_Locus5694v1rpkm29.25	PF01535.19	PPR
jgi|Phyci1|217253|e_gw1.19.106.1	PF00254.27	FKBP_C		jgi|Phyci1|209819|e_gw1.5.959.1	PF02142.21	MGS		jgi|Phyci1|91641|fgenesh1_kg.22_#_5_#_Locus5694v1rpkm29.25	PF01535.19	PPR
jgi|Phyci1|102863|estExt_fgenesh1_pm.C_190035	PF03447.15	NAD_binding_3		jgi|Phyci1|65849|fgenesh1_pg.41_#_70	PF02142.21	MGS		jgi|Phyci1|271308|estExt_Genewise1.C_220024	PF00328.21	His_Phos_2
jgi|Phyci1|102863|estExt_fgenesh1_pm.C_190035	PF00742.18	Homoserine_dh		jgi|Phyci1|396329|CE65275_98395	PF06701.12	MIB_HERC2		jgi|Phyci1|91649|fgenesh1_kg.22_#_13_#_Locus1882v1rpkm118.26	PF00350.22	Dynamin_N
jgi|Phyci1|78786|fgenesh1_pm.19_#_44	PF07724.13	AAA_2		jgi|Phyci1|80608|fgenesh1_pm.42_#_13	PF01187.17	MIF		jgi|Phyci1|91649|fgenesh1_kg.22_#_13_#_Locus1882v1rpkm118.26	PF01031.19	Dynamin_M
jgi|Phyci1|78786|fgenesh1_pm.19_#_44	PF10431.8	ClpB_D2-small		jgi|Phyci1|224632|e_gw1.42.456.1	PF01187.17	MIF		jgi|Phyci1|91649|fgenesh1_kg.22_#_13_#_Locus1882v1rpkm118.26	PF02212.17	GED
jgi|Phyci1|217251|e_gw1.19.181.1	PF02985.21	HEAT		jgi|Phyci1|90791|fgenesh1_kg.13_#_36_#_Locus8145v1rpkm15.29	PF02815.18	MIR		jgi|Phyci1|91652|fgenesh1_kg.22_#_16_#_Locus126v1rpkm2299.67	PF01248.25	Ribosomal_L7Ae
jgi|Phyci1|217215|e_gw1.19.223.1	PF00595.23	PDZ		jgi|Phyci1|307697|estExt_Genewise1Plus.C_280314	PF13012.5	MitMem_reg		jgi|Phyci1|91655|fgenesh1_kg.22_#_19_#_Locus2805v1rpkm72.72	PF03561.14	Allantoicase
jgi|Phyci1|217215|e_gw1.19.223.1	PF00169.28	PH		jgi|Phyci1|243073|e_gw1.136.131.1	PF13012.5	MitMem_reg		jgi|Phyci1|91655|fgenesh1_kg.22_#_19_#_Locus2805v1rpkm72.72	PF03561.14	Allantoicase
jgi|Phyci1|217215|e_gw1.19.223.1	PF00169.28	PH		jgi|Phyci1|97601|fgenesh1_kg.173_#_13_#_Locus2222v1rpkm96.82	PF13012.5	MitMem_reg		jgi|Phyci1|91661|fgenesh1_kg.22_#_25_#_Locus2301v2rpkm31.37	PF00227.25	Proteasome
jgi|Phyci1|217209|e_gw1.19.376.1	PF12799.6	LRR_4		jgi|Phyci1|93935|fgenesh1_kg.60_#_42_#_Locus330v1rpkm1029.55	PF00153.26	Mito_carr		jgi|Phyci1|103113|estExt_fgenesh1_pm.C_220026	PF02225.21	PA
jgi|Phyci1|217209|e_gw1.19.376.1	PF00069.24	Pkinase		jgi|Phyci1|93935|fgenesh1_kg.60_#_42_#_Locus330v1rpkm1029.55	PF00153.26	Mito_carr		jgi|Phyci1|91665|fgenesh1_kg.22_#_29_#_Locus4748v1rpkm37.48	PF04427.17	Brix
jgi|Phyci1|4584|gm1.4584_g	PF13522.5	GATase_6		jgi|Phyci1|93935|fgenesh1_kg.60_#_42_#_Locus330v1rpkm1029.55	PF00153.26	Mito_carr		jgi|Phyci1|79075|fgenesh1_pm.22_#_31	PF00076.21	RRM_1
jgi|Phyci1|4584|gm1.4584_g	PF01380.21	SIS		jgi|Phyci1|294084|estExt_Genewise1.C_2730046	PF00153.26	Mito_carr		jgi|Phyci1|218555|e_gw1.22.551.1	PF00291.24	PALP
jgi|Phyci1|4584|gm1.4584_g	PF01380.21	SIS		jgi|Phyci1|7317|gm1.7317_g	PF09731.8	Mitofilin		jgi|Phyci1|218555|e_gw1.22.551.1	PF00585.17	Thr_dehydrat_C
jgi|Phyci1|217365|e_gw1.20.532.1	PF00118.23	Cpn60_TCP1		jgi|Phyci1|207198|e_gw1.2.26.1	PF01926.22	MMR_HSR1		jgi|Phyci1|218555|e_gw1.22.551.1	PF00585.17	Thr_dehydrat_C
jgi|Phyci1|91455|fgenesh1_kg.20_#_10_#_Locus692v1rpkm403.71	PF01592.15	NifU_N		jgi|Phyci1|110709|estExt_fgenesh1_pm.C_3400001	PF08569.10	Mo25		jgi|Phyci1|418545|CE87491_33821	PF00091.24	Tubulin
jgi|Phyci1|78833|fgenesh1_pm.20_#_16	PF01253.21	SUI1		jgi|Phyci1|98424|fgenesh1_kg.223_#_3_#_Locus12516v1rpkm3.81	PF00994.23	MoCF_biosynth		jgi|Phyci1|418545|CE87491_33821	PF03953.16	Tubulin_C
jgi|Phyci1|113841|estExt_fgenesh1_pg.C_200031	PF00118.23	Cpn60_TCP1		jgi|Phyci1|109416|estExt_fgenesh1_pm.C_2020019	PF03650.12	MPC		jgi|Phyci1|218193|e_gw1.22.262.1	PF00225.22	Kinesin
jgi|Phyci1|78852|fgenesh1_pm.20_#_35	PF00575.22	S1		jgi|Phyci1|109416|estExt_fgenesh1_pm.C_2020019	PF03650.12	MPC		jgi|Phyci1|418618|CE87564_35161	PF03097.17	BRO1
jgi|Phyci1|78852|fgenesh1_pm.20_#_35	PF00270.28	DEAD		jgi|Phyci1|12838|gm1.12838_g	PF06984.12	MRP-L47		jgi|Phyci1|418618|CE87564_35161	PF13949.5	ALIX_LYPXL_bnd
jgi|Phyci1|78852|fgenesh1_pm.20_#_35	PF00271.30	Helicase_C		jgi|Phyci1|209466|e_gw1.5.29.1	PF12777.6	MT		jgi|Phyci1|79086|fgenesh1_pm.22_#_42	PF00479.21	G6PD_N
jgi|Phyci1|78852|fgenesh1_pm.20_#_35	PF04408.22	HA2		jgi|Phyci1|60880|fgenesh1_pg.2_#_74	PF12777.6	MT		jgi|Phyci1|79086|fgenesh1_pm.22_#_42	PF02781.15	G6PD_C
jgi|Phyci1|78852|fgenesh1_pm.20_#_35	PF07717.15	OB_NTP_bind		jgi|Phyci1|93991|fgenesh1_kg.61_#_37_#_Locus584v1rpkm503.23	PF05405.13	Mt_ATP-synt_B		jgi|Phyci1|218480|e_gw1.22.480.1	PF00389.29	2-Hacid_dh
jgi|Phyci1|91491|fgenesh1_kg.20_#_46_#_Locus1525v1rpkm149.42	PF00226.30	DnaJ		jgi|Phyci1|259387|e_gw1.447.20.1	PF05873.11	Mt_ATP-synt_D		jgi|Phyci1|218480|e_gw1.22.480.1	PF02826.18	2-Hacid_dh_C
jgi|Phyci1|91491|fgenesh1_kg.20_#_46_#_Locus1525v1rpkm149.42	PF02889.15	Sec63		jgi|Phyci1|34586|estExt_Genemark1.C_2530016	PF03083.15	MtN3_slv		jgi|Phyci1|218480|e_gw1.22.480.1	PF01842.24	ACT
jgi|Phyci1|63969|fgenesh1_pg.20_#_51	PF12776.6	Myb_DNA-bind_3		jgi|Phyci1|34586|estExt_Genemark1.C_2530016	PF03083.15	MtN3_slv		jgi|Phyci1|218480|e_gw1.22.480.1	PF13020.5	DUF3883
jgi|Phyci1|270856|estExt_Genewise1.C_200152	PF12776.6	Myb_DNA-bind_3		jgi|Phyci1|318294|estExt_Genewise1Plus.C_970195	PF11978.7	MVP_shoulder		jgi|Phyci1|91680|fgenesh1_kg.22_#_44_#_Locus4140v1rpkm44.81	PF00162.18	PGK
jgi|Phyci1|217431|e_gw1.20.258.1	PF02784.15	Orn_Arg_deC_N		jgi|Phyci1|81950|fgenesh1_pm.63_#_13	PF13921.5	Myb_DNA-bind_6		jgi|Phyci1|91682|fgenesh1_kg.22_#_46_#_Locus1126v1rpkm212.21	PF00106.24	adh_short
jgi|Phyci1|217431|e_gw1.20.258.1	PF00278.21	Orn_DAP_Arg_deC		jgi|Phyci1|94980|fgenesh1_kg.80_#_1_#_Locus1324v1rpkm176.61	PF00063.20	Myosin_head		jgi|Phyci1|4989|gm1.4989_g	PF12108.7	SF3a60_bindingd
jgi|Phyci1|91529|fgenesh1_kg.20_#_84_#_Locus4405v1rpkm41.33	PF00106.24	adh_short		jgi|Phyci1|97781|fgenesh1_kg.184_#_2_#_Locus3275v1rpkm60.30	PF00063.20	Myosin_head		jgi|Phyci1|4989|gm1.4989_g	PF16837.4	SF3A3
jgi|Phyci1|4711|gm1.4711_g	PF00248.20	Aldo_ket_red		jgi|Phyci1|62989|fgenesh1_pg.12_#_24	PF06602.13	Myotub-related		jgi|Phyci1|4989|gm1.4989_g	PF12171.7	zf-C2H2_jaz
jgi|Phyci1|217551|e_gw1.20.420.1	PF00112.22	Peptidase_C1		jgi|Phyci1|91820|fgenesh1_kg.23_#_78_#_Locus172v1rpkm1827.90	PF01849.17	NAC		jgi|Phyci1|4989|gm1.4989_g	PF11931.7	DUF3449
jgi|Phyci1|217551|e_gw1.20.420.1	PF00112.22	Peptidase_C1		jgi|Phyci1|154710|gw1.229.5.1	PF01849.17	NAC		jgi|Phyci1|218337|e_gw1.22.376.1	PF05817.13	Ribophorin_II
jgi|Phyci1|217534|e_gw1.20.454.1	PF04563.14	RNA_pol_Rpb2_1		jgi|Phyci1|98537|fgenesh1_kg.229_#_16_#_Locus1129v1rpkm212.01	PF00175.20	NAD_binding_1		jgi|Phyci1|91715|fgenesh1_kg.22_#_79_#_Locus5365v1rpkm31.65	PF05577.11	Peptidase_S28
jgi|Phyci1|217534|e_gw1.20.454.1	PF04561.13	RNA_pol_Rpb2_2		jgi|Phyci1|96249|fgenesh1_kg.120_#_15_#_Locus4103v1rpkm45.55	PF13460.5	NAD_binding_10		jgi|Phyci1|91716|fgenesh1_kg.22_#_80_#_Locus4227v1rpkm43.55	PF01704.17	UDPGP
jgi|Phyci1|217534|e_gw1.20.454.1	PF04565.15	RNA_pol_Rpb2_3		jgi|Phyci1|304265|estExt_Genewise1Plus.C_150061	PF14833.5	NAD_binding_11		jgi|Phyci1|5057|gm1.5057_g	PF00579.24	tRNA-synt_1b
jgi|Phyci1|217534|e_gw1.20.454.1	PF06883.11	RNA_pol_Rpa2_4		jgi|Phyci1|213040|e_gw1.10.223.1	PF14833.5	NAD_binding_11		jgi|Phyci1|5057|gm1.5057_g	PF00579.24	tRNA-synt_1b
jgi|Phyci1|217534|e_gw1.20.454.1	PF00562.27	RNA_pol_Rpb2_6		jgi|Phyci1|304265|estExt_Genewise1Plus.C_150061	PF03446.14	NAD_binding_2		jgi|Phyci1|218539|e_gw1.22.15.1	PF04100.11	Vps53_N
jgi|Phyci1|217534|e_gw1.20.454.1	PF04560.19	RNA_pol_Rpb2_7		jgi|Phyci1|213040|e_gw1.10.223.1	PF03446.14	NAD_binding_2		jgi|Phyci1|423885|CE92831_5188	PF02403.21	Seryl_tRNA_N
jgi|Phyci1|410536|CE79482_11206	PF00168.29	C2		jgi|Phyci1|210747|e_gw1.6.48.1	PF03446.14	NAD_binding_2		jgi|Phyci1|423885|CE92831_5188	PF00587.24	tRNA-synt_2b
jgi|Phyci1|78937|fgenesh1_pm.20_#_120	PF02536.13	mTERF		jgi|Phyci1|102863|estExt_fgenesh1_pm.C_190035	PF03447.15	NAD_binding_3		jgi|Phyci1|91753|fgenesh1_kg.23_#_11_#_Locus1822v1rpkm122.54	PF01293.19	PEPCK_ATP
jgi|Phyci1|413861|CE82807_31024	PF04997.11	RNA_pol_Rpb1_1		jgi|Phyci1|67495|fgenesh1_pg.64_#_4	PF07993.11	NAD_binding_4		jgi|Phyci1|177746|gw1.23.322.1	PF15879.4	MWFE
jgi|Phyci1|413861|CE82807_31024	PF00623.19	RNA_pol_Rpb1_2		jgi|Phyci1|222989|e_gw1.36.338.1	PF07994.11	NAD_binding_5		jgi|Phyci1|91759|fgenesh1_kg.23_#_17_#_Locus3279v1rpkm60.24	PF00155.20	Aminotran_1_2
jgi|Phyci1|413861|CE82807_31024	PF04983.17	RNA_pol_Rpb1_3		jgi|Phyci1|89265|fgenesh1_kg.3_#_87_#_Locus8315v1rpkm14.55	PF08030.11	NAD_binding_6		jgi|Phyci1|91760|fgenesh1_kg.23_#_18_#_Locus748v1rpkm361.28	PF02939.15	UcrQ
jgi|Phyci1|413861|CE82807_31024	PF05000.16	RNA_pol_Rpb1_4		jgi|Phyci1|233323|e_gw1.76.239.1	PF07479.13	NAD_Gly3P_dh_C		jgi|Phyci1|114143|estExt_fgenesh1_pg.C_230022	PF13886.5	DUF4203
jgi|Phyci1|413861|CE82807_31024	PF04998.16	RNA_pol_Rpb1_5		jgi|Phyci1|233323|e_gw1.76.239.1	PF01210.22	NAD_Gly3P_dh_N		jgi|Phyci1|91763|fgenesh1_kg.23_#_21_#_Locus7522v1rpkm18.01	PF02410.14	RsfS
jgi|Phyci1|4766|gm1.4766_g	PF00254.27	FKBP_C		jgi|Phyci1|118785|estExt_fgenesh1_pg.C_1310016	PF03822.13	NAF		jgi|Phyci1|424634|CE93580_9601	PF02222.21	ATP-grasp
jgi|Phyci1|4766|gm1.4766_g	PF00160.20	Pro_isomerase		jgi|Phyci1|210548|e_gw1.6.327.1	PF05089.11	NAGLU		jgi|Phyci1|424634|CE93580_9601	PF00731.19	AIRC
jgi|Phyci1|103009|estExt_fgenesh1_pm.C_210014	PF00573.21	Ribosomal_L4		jgi|Phyci1|24397|estExt_Genemark1.C_60167	PF05089.11	NAGLU		jgi|Phyci1|424663|CE93609_9194	PF10252.8	PP28
jgi|Phyci1|103009|estExt_fgenesh1_pm.C_210014	PF14374.5	Ribos_L4_asso_C		jgi|Phyci1|210548|e_gw1.6.327.1	PF12972.6	NAGLU_C		jgi|Phyci1|91772|fgenesh1_kg.23_#_30_#_Locus4584v1rpkm39.26	PF00085.19	Thioredoxin
jgi|Phyci1|271060|estExt_Genewise1.C_210075	PF00378.19	ECH_1		jgi|Phyci1|24397|estExt_Genemark1.C_60167	PF12972.6	NAGLU_C		jgi|Phyci1|91772|fgenesh1_kg.23_#_30_#_Locus4584v1rpkm39.26	PF00085.19	Thioredoxin
jgi|Phyci1|78961|fgenesh1_pm.21_#_24	PF00996.17	GDI		jgi|Phyci1|24397|estExt_Genemark1.C_60167	PF12971.6	NAGLU_N		jgi|Phyci1|306612|estExt_Genewise1Plus.C_230145	PF00071.21	Ras
jgi|Phyci1|91572|fgenesh1_kg.21_#_21_#_Locus4676v1rpkm38.24	PF00400.31	WD40		jgi|Phyci1|94482|fgenesh1_kg.70_#_1_#_Locus3697v1rpkm51.70	PF00956.17	NAP		jgi|Phyci1|218708|e_gw1.23.185.1	PF00227.25	Proteasome
jgi|Phyci1|91572|fgenesh1_kg.21_#_21_#_Locus4676v1rpkm38.24	PF00400.31	WD40		jgi|Phyci1|99537|fgenesh1_kg.354_#_7_#_Locus1444v1rpkm160.41	PF00956.17	NAP		jgi|Phyci1|5158|gm1.5158_g	PF03874.15	RNA_pol_Rpb4
jgi|Phyci1|91572|fgenesh1_kg.21_#_21_#_Locus4676v1rpkm38.24	PF00400.31	WD40		jgi|Phyci1|112421|estExt_fgenesh1_pg.C_70092	PF12569.7	NARP1		jgi|Phyci1|91781|fgenesh1_kg.23_#_39_#_Locus1953v1rpkm112.82	PF05365.11	UCR_UQCRX_QCR9
jgi|Phyci1|91572|fgenesh1_kg.21_#_21_#_Locus4676v1rpkm38.24	PF00400.31	WD40		jgi|Phyci1|91808|fgenesh1_kg.23_#_66_#_Locus773v1rpkm345.27	PF00334.18	NDK		jgi|Phyci1|91808|fgenesh1_kg.23_#_66_#_Locus773v1rpkm345.27	PF00334.18	NDK
jgi|Phyci1|91572|fgenesh1_kg.21_#_21_#_Locus4676v1rpkm38.24	PF00400.31	WD40		jgi|Phyci1|92773|fgenesh1_kg.39_#_36_#_Locus909v1rpkm279.97	PF00334.18	NDK		jgi|Phyci1|91820|fgenesh1_kg.23_#_78_#_Locus172v1rpkm1827.90	PF01849.17	NAC
jgi|Phyci1|91573|fgenesh1_kg.21_#_22_#_Locus5570v1rpkm30.03	PF01926.22	MMR_HSR1		jgi|Phyci1|278859|estExt_Genewise1.C_620105	PF00334.18	NDK		jgi|Phyci1|271910|estExt_Genewise1.C_230344	PF00276.19	Ribosomal_L23
jgi|Phyci1|4814|gm1.4814_g	PF01411.18	tRNA-synt_2c		jgi|Phyci1|81041|fgenesh1_pm.49_#_11	PF05676.12	NDUF_B7		jgi|Phyci1|91832|fgenesh1_kg.24_#_7_#_Locus5211v1rpkm33.14	PF07915.12	PRKCSH
jgi|Phyci1|4814|gm1.4814_g	PF07973.13	tRNA_SAD		jgi|Phyci1|80432|fgenesh1_pm.39_#_102	PF08712.10	Nfu_N		jgi|Phyci1|79299|fgenesh1_pm.24_#_11	PF02252.17	PA28_beta
jgi|Phyci1|4814|gm1.4814_g	PF02272.18	DHHA1		jgi|Phyci1|80432|fgenesh1_pm.39_#_102	PF01106.16	NifU		jgi|Phyci1|79299|fgenesh1_pm.24_#_11	PF02252.17	PA28_beta
jgi|Phyci1|91578|fgenesh1_kg.21_#_27_#_Locus11337v1rpkm5.73	PF00125.23	Histone		jgi|Phyci1|62290|fgenesh1_pg.8_#_63	PF01077.21	NIR_SIR		jgi|Phyci1|79307|fgenesh1_pm.24_#_19	PF01169.18	UPF0016
jgi|Phyci1|91578|fgenesh1_kg.21_#_27_#_Locus11337v1rpkm5.73	PF16211.4	Histone_H2A_C		jgi|Phyci1|62290|fgenesh1_pg.8_#_63	PF01077.21	NIR_SIR		jgi|Phyci1|79307|fgenesh1_pm.24_#_19	PF01169.18	UPF0016
jgi|Phyci1|26408|estExt_Genemark1.C_210079	PF03493.17	BK_channel_a		jgi|Phyci1|62290|fgenesh1_pg.8_#_63	PF03460.16	NIR_SIR_ferr		jgi|Phyci1|306805|estExt_Genewise1Plus.C_240075	PF01248.25	Ribosomal_L7Ae
jgi|Phyci1|91590|fgenesh1_kg.21_#_39_#_Locus1974v1rpkm111.19	PF01753.17	zf-MYND		jgi|Phyci1|62290|fgenesh1_pg.8_#_63	PF03460.16	NIR_SIR_ferr		jgi|Phyci1|306811|estExt_Genewise1Plus.C_240082	PF01717.17	Meth_synt_2
jgi|Phyci1|91593|fgenesh1_kg.21_#_42_#_Locus6624v1rpkm22.76	PF10156.8	Med17		jgi|Phyci1|96310|fgenesh1_kg.121_#_47_#_Locus1865v1rpkm119.66	PF00881.23	Nitroreductase		jgi|Phyci1|306827|estExt_Genewise1Plus.C_240104	PF00240.22	ubiquitin
jgi|Phyci1|218030|e_gw1.21.244.1	PF07714.16	Pkinase_Tyr		jgi|Phyci1|86706|fgenesh1_pm.210_#_21	PF03060.14	NMO		jgi|Phyci1|218969|e_gw1.24.342.1	PF00638.17	Ran_BP1
jgi|Phyci1|218030|e_gw1.21.244.1	PF03807.16	F420_oxidored		jgi|Phyci1|96255|fgenesh1_kg.120_#_21_#_Locus1017v1rpkm242.30	PF05368.12	NmrA		jgi|Phyci1|219078|e_gw1.24.418.1	PF00004.28	AAA
jgi|Phyci1|306009|estExt_Genewise1Plus.C_210228	PF02145.14	Rap_GAP		jgi|Phyci1|4163|gm1.4163_g	PF01798.17	Nop		jgi|Phyci1|219078|e_gw1.24.418.1	PF01434.17	Peptidase_M41
jgi|Phyci1|218095|e_gw1.21.192.1	PF00584.19	SecE		jgi|Phyci1|356263|CE25209_25031	PF01798.17	Nop		jgi|Phyci1|91863|fgenesh1_kg.24_#_38_#_Locus3069v1rpkm64.85	PF01399.26	PCI
jgi|Phyci1|218095|e_gw1.21.192.1	PF13606.5	Ank_3		jgi|Phyci1|4163|gm1.4163_g	PF08156.12	NOP5NT		jgi|Phyci1|172879|gw1.24.335.1	PF07766.12	LETM1
jgi|Phyci1|218095|e_gw1.21.192.1	PF12796.6	Ank_2		jgi|Phyci1|356263|CE25209_25031	PF08156.12	NOP5NT		jgi|Phyci1|5329|gm1.5329_g	PF12907.6	zf-met2
jgi|Phyci1|217846|e_gw1.21.210.1	PF00085.19	Thioredoxin		jgi|Phyci1|15380|gm1.15380_g	PF04054.14	Not1		jgi|Phyci1|91905|fgenesh1_kg.25_#_11_#_Locus3743v1rpkm50.97	PF00171.21	Aldedh
jgi|Phyci1|217846|e_gw1.21.210.1	PF04777.12	Evr1_Alr		jgi|Phyci1|181561|gw1.243.65.1	PF16414.4	NPC1_N		jgi|Phyci1|114269|estExt_fgenesh1_pg.C_250013	PF00160.20	Pro_isomerase
jgi|Phyci1|217846|e_gw1.21.210.1	PF01063.18	Aminotran_4		jgi|Phyci1|182543|gw1.243.79.1	PF16414.4	NPC1_N		jgi|Phyci1|219505|e_gw1.25.388.1	PF02020.17	W2
jgi|Phyci1|218055|e_gw1.21.172.1	PF01778.16	Ribosomal_L28e		jgi|Phyci1|93201|fgenesh1_kg.47_#_5_#_Locus14865v1rpkm1.81	PF05630.10	NPP1		jgi|Phyci1|91912|fgenesh1_kg.25_#_18_#_Locus8664v1rpkm13.14	PF02129.17	Peptidase_S15
jgi|Phyci1|91606|fgenesh1_kg.21_#_55_#_Locus8323v1rpkm14.53	PF00294.23	PfkB		jgi|Phyci1|96157|fgenesh1_kg.115_#_1_#_Locus14427v1rpkm2.05	PF05630.10	NPP1		jgi|Phyci1|91912|fgenesh1_kg.25_#_18_#_Locus8664v1rpkm13.14	PF08530.9	PepX_C
jgi|Phyci1|4860|gm1.4860_g	PF08240.11	ADH_N		jgi|Phyci1|319952|estExt_Genewise1Plus.C_1150037	PF05630.10	NPP1		jgi|Phyci1|91915|fgenesh1_kg.25_#_21_#_Locus4959v1rpkm35.48	PF08240.11	ADH_N
jgi|Phyci1|4860|gm1.4860_g	PF00107.25	ADH_zinc_N		jgi|Phyci1|15391|gm1.15391_g	PF05630.10	NPP1		jgi|Phyci1|91915|fgenesh1_kg.25_#_21_#_Locus4959v1rpkm35.48	PF00107.25	ADH_zinc_N
jgi|Phyci1|415331|CE84277_13841	PF00072.23	Response_reg		jgi|Phyci1|13747|gm1.13747_g	PF08743.9	Nse4_C		jgi|Phyci1|91921|fgenesh1_kg.25_#_27_#_Locus7572v1rpkm17.82	PF14295.5	PAN_4
jgi|Phyci1|415331|CE84277_13841	PF00069.24	Pkinase		jgi|Phyci1|211022|e_gw1.7.778.1	PF16863.4	NtCtMGAM_N		jgi|Phyci1|91921|fgenesh1_kg.25_#_27_#_Locus7572v1rpkm17.82	PF14295.5	PAN_4
jgi|Phyci1|415331|CE84277_13841	PF04784.13	DUF547		jgi|Phyci1|16928|gm1.16928_g	PF16863.4	NtCtMGAM_N		jgi|Phyci1|91921|fgenesh1_kg.25_#_27_#_Locus7572v1rpkm17.82	PF14295.5	PAN_4
jgi|Phyci1|218065|e_gw1.21.373.1	PF00071.21	Ras		jgi|Phyci1|90605|fgenesh1_kg.11_#_114_#_Locus7255v2rpkm14.79	PF02136.19	NTF2		jgi|Phyci1|64532|fgenesh1_pg.25_#_51	PF00883.20	Peptidase_M17
jgi|Phyci1|218037|e_gw1.21.411.1	PF10075.8	CSN8_PSD8_EIF3K		jgi|Phyci1|95357|fgenesh1_kg.91_#_1_#_Locus9758v1rpkm9.50	PF04142.14	Nuc_sug_transp		jgi|Phyci1|431497|CE100443_33163	PF02207.19	zf-UBR
jgi|Phyci1|565854|MIX15646_2859_18	PF03031.17	NIF		jgi|Phyci1|96267|fgenesh1_kg.121_#_4_#_Locus2987v1rpkm66.91	PF14050.5	Nudc_N		jgi|Phyci1|79403|fgenesh1_pm.25_#_36	PF07714.16	Pkinase_Tyr
jgi|Phyci1|79046|fgenesh1_pm.22_#_2	PF00069.24	Pkinase		jgi|Phyci1|92853|fgenesh1_kg.40_#_29_#_Locus2604v1rpkm80.23	PF00293.27	NUDIX		jgi|Phyci1|91936|fgenesh1_kg.25_#_42_#_Locus535v1rpkm566.44	PF00107.25	ADH_zinc_N
jgi|Phyci1|91641|fgenesh1_kg.22_#_5_#_Locus5694v1rpkm29.25	PF01535.19	PPR		jgi|Phyci1|258225|e_gw1.364.33.1	PF00293.27	NUDIX		jgi|Phyci1|91940|fgenesh1_kg.25_#_46_#_Locus4737v1rpkm37.54	PF07958.10	DUF1688
jgi|Phyci1|91641|fgenesh1_kg.22_#_5_#_Locus5694v1rpkm29.25	PF01535.19	PPR		jgi|Phyci1|188296|gw1.5.773.1	PF07717.15	OB_NTP_bind		jgi|Phyci1|64575|fgenesh1_pg.25_#_94	PF00076.21	RRM_1
jgi|Phyci1|91641|fgenesh1_kg.22_#_5_#_Locus5694v1rpkm29.25	PF01535.19	PPR		jgi|Phyci1|121281|estExt_fgenesh1_pg.C_3160009	PF00215.23	OMPdecase		jgi|Phyci1|64575|fgenesh1_pg.25_#_94	PF00076.21	RRM_1
jgi|Phyci1|271308|estExt_Genewise1.C_220024	PF00328.21	His_Phos_2		jgi|Phyci1|89929|fgenesh1_kg.6_#_112_#_Locus4073v1rpkm45.84	PF02784.15	Orn_Arg_deC_N		jgi|Phyci1|64575|fgenesh1_pg.25_#_94	PF00076.21	RRM_1
jgi|Phyci1|306158|estExt_Genewise1Plus.C_220026	PF00225.22	Kinesin		jgi|Phyci1|531416|CE200362_5406	PF02784.15	Orn_Arg_deC_N		jgi|Phyci1|64575|fgenesh1_pg.25_#_94	PF00076.21	RRM_1
jgi|Phyci1|91649|fgenesh1_kg.22_#_13_#_Locus1882v1rpkm118.26	PF00350.22	Dynamin_N		jgi|Phyci1|89929|fgenesh1_kg.6_#_112_#_Locus4073v1rpkm45.84	PF00278.21	Orn_DAP_Arg_deC		jgi|Phyci1|64575|fgenesh1_pg.25_#_94	PF00076.21	RRM_1
jgi|Phyci1|91649|fgenesh1_kg.22_#_13_#_Locus1882v1rpkm118.26	PF01031.19	Dynamin_M		jgi|Phyci1|531416|CE200362_5406	PF00278.21	Orn_DAP_Arg_deC		jgi|Phyci1|91946|fgenesh1_kg.26_#_1_#_Locus2322v1rpkm91.65	PF02190.15	LON_substr_bdg
jgi|Phyci1|91649|fgenesh1_kg.22_#_13_#_Locus1882v1rpkm118.26	PF02212.17	GED		jgi|Phyci1|245674|e_gw1.158.110.1	PF00213.17	OSCP		jgi|Phyci1|91946|fgenesh1_kg.26_#_1_#_Locus2322v1rpkm91.65	PF00004.28	AAA
jgi|Phyci1|91652|fgenesh1_kg.22_#_16_#_Locus126v1rpkm2299.67	PF01248.25	Ribosomal_L7Ae		jgi|Phyci1|90795|fgenesh1_kg.13_#_40_#_Locus2190v1rpkm98.20	PF00185.23	OTCace		jgi|Phyci1|91946|fgenesh1_kg.26_#_1_#_Locus2322v1rpkm91.65	PF05362.12	Lon_C
jgi|Phyci1|91655|fgenesh1_kg.22_#_19_#_Locus2805v1rpkm72.72	PF03561.14	Allantoicase		jgi|Phyci1|223483|e_gw1.38.175.1	PF00185.23	OTCace		jgi|Phyci1|219630|e_gw1.26.121.1	PF13279.5	4HBT_2
jgi|Phyci1|91655|fgenesh1_kg.22_#_19_#_Locus2805v1rpkm72.72	PF03561.14	Allantoicase		jgi|Phyci1|90795|fgenesh1_kg.13_#_40_#_Locus2190v1rpkm98.20	PF02729.20	OTCace_N		jgi|Phyci1|79449|fgenesh1_pm.26_#_18	PF00705.17	PCNA_N
jgi|Phyci1|91661|fgenesh1_kg.22_#_25_#_Locus2301v2rpkm31.37	PF00227.25	Proteasome		jgi|Phyci1|223483|e_gw1.38.175.1	PF02729.20	OTCace_N		jgi|Phyci1|79449|fgenesh1_pm.26_#_18	PF02747.14	PCNA_C
jgi|Phyci1|91662|fgenesh1_kg.22_#_26_#_Locus9555v1rpkm10.06	PF01467.25	CTP_transf_like		jgi|Phyci1|24494|estExt_Genemark1.C_60284	PF08635.9	ox_reductase_C		jgi|Phyci1|433867|CE102813_1398	PF00441.23	Acyl-CoA_dh_1
jgi|Phyci1|103113|estExt_fgenesh1_pm.C_220026	PF02225.21	PA		jgi|Phyci1|219063|e_gw1.24.450.1	PF00724.19	Oxidored_FMN		jgi|Phyci1|433867|CE102813_1398	PF01756.18	ACOX
jgi|Phyci1|79075|fgenesh1_pm.22_#_31	PF00076.21	RRM_1		jgi|Phyci1|11727|gm1.11727_g	PF00724.19	Oxidored_FMN		jgi|Phyci1|433932|CE102878_775	PF00194.20	Carb_anhydrase
jgi|Phyci1|218555|e_gw1.22.551.1	PF00291.24	PALP		jgi|Phyci1|95290|fgenesh1_kg.89_#_27_#_Locus5405v1rpkm31.39	PF00724.19	Oxidored_FMN		jgi|Phyci1|91992|fgenesh1_kg.26_#_47_#_Locus2081v1rpkm104.47	PF08447.11	PAS_3
jgi|Phyci1|218555|e_gw1.22.551.1	PF00585.17	Thr_dehydrat_C		jgi|Phyci1|319188|estExt_Genewise1Plus.C_1070013	PF00724.19	Oxidored_FMN		jgi|Phyci1|91996|fgenesh1_kg.26_#_51_#_Locus12397v1rpkm3.96	PF12689.6	Acid_PPase
jgi|Phyci1|218555|e_gw1.22.551.1	PF00585.17	Thr_dehydrat_C		jgi|Phyci1|95909|fgenesh1_kg.107_#_7_#_Locus5555v1rpkm30.15	PF00724.19	Oxidored_FMN		jgi|Phyci1|92002|fgenesh1_kg.26_#_57_#_Locus6269v1rpkm24.86	PF12348.7	CLASP_N
jgi|Phyci1|418545|CE87491_33821	PF00091.24	Tubulin		jgi|Phyci1|99955|fgenesh1_kg.885_#_2_#_Locus1519v2rpkm117.42	PF00724.19	Oxidored_FMN		jgi|Phyci1|92004|fgenesh1_kg.26_#_59_#_Locus10364v1rpkm7.99	PF02678.15	Pirin
jgi|Phyci1|418545|CE87491_33821	PF03953.16	Tubulin_C		jgi|Phyci1|330926|estExt_Genewise1Plus.C_8850004	PF00724.19	Oxidored_FMN		jgi|Phyci1|92004|fgenesh1_kg.26_#_59_#_Locus10364v1rpkm7.99	PF05726.12	Pirin_C
jgi|Phyci1|218546|e_gw1.22.252.1	PF01987.16	AIM24		jgi|Phyci1|212628|e_gw1.9.667.1	PF01058.21	Oxidored_q6		jgi|Phyci1|220280|e_gw1.27.334.1	PF13409.5	GST_N_2
jgi|Phyci1|218193|e_gw1.22.262.1	PF00225.22	Kinesin		jgi|Phyci1|208478|e_gw1.4.960.1	PF16870.4	OxoGdeHyase_C		jgi|Phyci1|220280|e_gw1.27.334.1	PF13410.5	GST_C_2
jgi|Phyci1|418618|CE87564_35161	PF03097.17	BRO1		jgi|Phyci1|88730|fgenesh1_kg.1_#_47_#_Locus7541v1rpkm17.94	PF16870.4	OxoGdeHyase_C		jgi|Phyci1|92030|fgenesh1_kg.27_#_26_#_Locus4312v1rpkm42.48	PF13181.5	TPR_8
jgi|Phyci1|418618|CE87564_35161	PF13949.5	ALIX_LYPXL_bnd		jgi|Phyci1|84889|fgenesh1_pm.131_#_41	PF14748.5	P5CR_dimer		jgi|Phyci1|92030|fgenesh1_kg.27_#_26_#_Locus4312v1rpkm42.48	PF00226.30	DnaJ
jgi|Phyci1|79086|fgenesh1_pm.22_#_42	PF00479.21	G6PD_N		jgi|Phyci1|103113|estExt_fgenesh1_pm.C_220026	PF02225.21	PA		jgi|Phyci1|26948|estExt_Genemark1.C_270092	PF13409.5	GST_N_2
jgi|Phyci1|79086|fgenesh1_pm.22_#_42	PF02781.15	G6PD_C		jgi|Phyci1|95267|fgenesh1_kg.89_#_4_#_Locus13737v1rpkm2.54	PF02225.21	PA		jgi|Phyci1|26948|estExt_Genemark1.C_270092	PF13410.5	GST_C_2
jgi|Phyci1|418673|CE87619_17476	PF01399.26	PCI		jgi|Phyci1|99184|fgenesh1_kg.296_#_9_#_Locus7877v1rpkm16.42	PF05870.10	PA_decarbox		jgi|Phyci1|92073|fgenesh1_kg.28_#_13_#_Locus7529v1rpkm17.97	PF00676.19	E1_dh
jgi|Phyci1|218480|e_gw1.22.480.1	PF00389.29	2-Hacid_dh		jgi|Phyci1|79299|fgenesh1_pm.24_#_11	PF02252.17	PA28_beta		jgi|Phyci1|220563|e_gw1.28.443.1	PF12265.7	CAF1C_H4-bd
jgi|Phyci1|218480|e_gw1.22.480.1	PF02826.18	2-Hacid_dh_C		jgi|Phyci1|79299|fgenesh1_pm.24_#_11	PF02252.17	PA28_beta		jgi|Phyci1|220563|e_gw1.28.443.1	PF00400.31	WD40
jgi|Phyci1|218480|e_gw1.22.480.1	PF01842.24	ACT		jgi|Phyci1|76165|fgenesh1_pm.3_#_70	PF00658.17	PABP		jgi|Phyci1|220563|e_gw1.28.443.1	PF00400.31	WD40
jgi|Phyci1|218480|e_gw1.22.480.1	PF13020.5	DUF3883		jgi|Phyci1|95285|fgenesh1_kg.89_#_22_#_Locus7890v1rpkm16.39	PF03283.12	PAE		jgi|Phyci1|220563|e_gw1.28.443.1	PF00400.31	WD40
jgi|Phyci1|91680|fgenesh1_kg.22_#_44_#_Locus4140v1rpkm44.81	PF00162.18	PGK		jgi|Phyci1|212967|e_gw1.10.510.1	PF10255.8	Paf67		jgi|Phyci1|220563|e_gw1.28.443.1	PF00400.31	WD40
jgi|Phyci1|79099|fgenesh1_pm.22_#_55	PF07002.15	Copine		jgi|Phyci1|287504|estExt_Genewise1.C_1380139	PF02671.20	PAH		jgi|Phyci1|439308|CE108254_14545	PF01602.19	Adaptin_N
jgi|Phyci1|79099|fgenesh1_pm.22_#_55	PF13920.5	zf-C3HC4_3		jgi|Phyci1|287504|estExt_Genewise1.C_1380139	PF02671.20	PAH		jgi|Phyci1|439308|CE108254_14545	PF02883.19	Alpha_adaptinC2
jgi|Phyci1|91682|fgenesh1_kg.22_#_46_#_Locus1126v1rpkm212.21	PF00106.24	adh_short		jgi|Phyci1|287504|estExt_Genewise1.C_1380139	PF02671.20	PAH		jgi|Phyci1|92086|fgenesh1_kg.28_#_26_#_Locus2565v1rpkm81.45	PF01025.18	GrpE
jgi|Phyci1|306325|estExt_Genewise1Plus.C_220248	PF01965.23	DJ-1_PfpI		jgi|Phyci1|261249|e_gw1.856.1.1	PF02089.14	Palm_thioest		jgi|Phyci1|307546|estExt_Genewise1Plus.C_280102	PF00122.19	E1-E2_ATPase
jgi|Phyci1|4989|gm1.4989_g	PF12108.7	SF3a60_bindingd		jgi|Phyci1|92303|fgenesh1_kg.31_#_76_#_Locus5107v1rpkm33.94	PF00291.24	PALP		jgi|Phyci1|307546|estExt_Genewise1Plus.C_280102	PF13246.5	Cation_ATPase
jgi|Phyci1|4989|gm1.4989_g	PF16837.4	SF3A3		jgi|Phyci1|93585|fgenesh1_kg.54_#_37_#_Locus13719v1rpkm2.56	PF00291.24	PALP		jgi|Phyci1|307546|estExt_Genewise1Plus.C_280102	PF00689.20	Cation_ATPase_C
jgi|Phyci1|4989|gm1.4989_g	PF12171.7	zf-C2H2_jaz		jgi|Phyci1|232312|e_gw1.72.155.1	PF00291.24	PALP		jgi|Phyci1|439378|CE108324_60010	PF00890.23	FAD_binding_2
jgi|Phyci1|4989|gm1.4989_g	PF11931.7	DUF3449		jgi|Phyci1|95308|fgenesh1_kg.89_#_45_#_Locus852v1rpkm303.98	PF00291.24	PALP		jgi|Phyci1|64783|fgenesh1_pg.28_#_47	PF00928.20	Adap_comp_sub
jgi|Phyci1|114065|estExt_fgenesh1_pg.C_220085	PF00225.22	Kinesin		jgi|Phyci1|282918|estExt_Genewise1.C_890194	PF00291.24	PALP		jgi|Phyci1|220430|e_gw1.28.336.1	PF00246.23	Peptidase_M14
jgi|Phyci1|218160|e_gw1.22.356.1	PF01722.17	BolA		jgi|Phyci1|207378|e_gw1.2.738.1	PF00024.25	PAN_1		jgi|Phyci1|92109|fgenesh1_kg.28_#_49_#_Locus5341v1rpkm31.84	PF07946.13	DUF1682
jgi|Phyci1|218278|e_gw1.22.446.1	PF04127.14	DFP		jgi|Phyci1|89138|fgenesh1_kg.2_#_206_#_Locus5976v1rpkm27.05	PF00024.25	PAN_1		jgi|Phyci1|5766|gm1.5766_g	PF00009.26	GTP_EFTU
jgi|Phyci1|218278|e_gw1.22.446.1	PF04127.14	DFP		jgi|Phyci1|207345|e_gw1.2.728.1	PF00024.25	PAN_1		jgi|Phyci1|5766|gm1.5766_g	PF03144.24	GTP_EFTU_D2
jgi|Phyci1|64265|fgenesh1_pg.22_#_114	PF03731.14	Ku_N		jgi|Phyci1|207378|e_gw1.2.738.1	PF14295.5	PAN_4		jgi|Phyci1|5766|gm1.5766_g	PF09173.10	eIF2_C
jgi|Phyci1|64265|fgenesh1_pg.22_#_114	PF02735.15	Ku		jgi|Phyci1|207345|e_gw1.2.728.1	PF14295.5	PAN_4		jgi|Phyci1|220501|e_gw1.28.169.1	PF00133.21	tRNA-synt_1
jgi|Phyci1|64265|fgenesh1_pg.22_#_114	PF08785.10	Ku_PK_bind		jgi|Phyci1|91747|fgenesh1_kg.23_#_5_#_Locus2461v1rpkm85.54	PF14295.5	PAN_4		jgi|Phyci1|220501|e_gw1.28.169.1	PF00133.21	tRNA-synt_1
jgi|Phyci1|218337|e_gw1.22.376.1	PF05817.13	Ribophorin_II		jgi|Phyci1|91747|fgenesh1_kg.23_#_5_#_Locus2461v1rpkm85.54	PF14295.5	PAN_4		jgi|Phyci1|220501|e_gw1.28.169.1	PF08264.12	Anticodon_1
jgi|Phyci1|91715|fgenesh1_kg.22_#_79_#_Locus5365v1rpkm31.65	PF05577.11	Peptidase_S28		jgi|Phyci1|91747|fgenesh1_kg.23_#_5_#_Locus2461v1rpkm85.54	PF14295.5	PAN_4		jgi|Phyci1|64807|fgenesh1_pg.28_#_71	PF00027.28	cNMP_binding
jgi|Phyci1|91716|fgenesh1_kg.22_#_80_#_Locus4227v1rpkm43.55	PF01704.17	UDPGP		jgi|Phyci1|91747|fgenesh1_kg.23_#_5_#_Locus2461v1rpkm85.54	PF14295.5	PAN_4		jgi|Phyci1|64807|fgenesh1_pg.28_#_71	PF00027.28	cNMP_binding
jgi|Phyci1|91734|fgenesh1_kg.22_#_98_#_Locus1651v1rpkm135.64	PF06094.11	GGACT		jgi|Phyci1|91921|fgenesh1_kg.25_#_27_#_Locus7572v1rpkm17.82	PF14295.5	PAN_4		jgi|Phyci1|64807|fgenesh1_pg.28_#_71	PF00027.28	cNMP_binding
jgi|Phyci1|5057|gm1.5057_g	PF00579.24	tRNA-synt_1b		jgi|Phyci1|91921|fgenesh1_kg.25_#_27_#_Locus7572v1rpkm17.82	PF14295.5	PAN_4		jgi|Phyci1|64807|fgenesh1_pg.28_#_71	PF00069.24	Pkinase
jgi|Phyci1|5057|gm1.5057_g	PF00579.24	tRNA-synt_1b		jgi|Phyci1|91921|fgenesh1_kg.25_#_27_#_Locus7572v1rpkm17.82	PF14295.5	PAN_4		jgi|Phyci1|64810|fgenesh1_pg.28_#_74	PF17135.3	Ribosomal_L18
jgi|Phyci1|91739|fgenesh1_kg.22_#_103_#_Locus4616v1rpkm38.95	PF06203.13	CCT		jgi|Phyci1|91922|fgenesh1_kg.25_#_28_#_Locus11823v1rpkm4.82	PF14295.5	PAN_4		jgi|Phyci1|220431|e_gw1.28.186.1	PF02338.18	OTU
jgi|Phyci1|91753|fgenesh1_kg.23_#_11_#_Locus1822v1rpkm122.54	PF01293.19	PEPCK_ATP		jgi|Phyci1|91922|fgenesh1_kg.25_#_28_#_Locus11823v1rpkm4.82	PF14295.5	PAN_4		jgi|Phyci1|27035|estExt_Genemark1.C_280110	PF00756.19	Esterase
jgi|Phyci1|91759|fgenesh1_kg.23_#_17_#_Locus3279v1rpkm60.24	PF00155.20	Aminotran_1_2		jgi|Phyci1|96245|fgenesh1_kg.120_#_11_#_Locus1031v2rpkm3.31_PRE	PF14295.5	PAN_4		jgi|Phyci1|92121|fgenesh1_kg.28_#_61_#_Locus1297v1rpkm180.65	PF01230.22	HIT
jgi|Phyci1|91760|fgenesh1_kg.23_#_18_#_Locus748v1rpkm361.28	PF02939.15	UcrQ		jgi|Phyci1|96245|fgenesh1_kg.120_#_11_#_Locus1031v2rpkm3.31_PRE	PF14295.5	PAN_4		jgi|Phyci1|64822|fgenesh1_pg.28_#_86	PF16209.4	PhoLip_ATPase_N
jgi|Phyci1|114143|estExt_fgenesh1_pg.C_230022	PF13886.5	DUF4203		jgi|Phyci1|96245|fgenesh1_kg.120_#_11_#_Locus1031v2rpkm3.31_PRE	PF14295.5	PAN_4		jgi|Phyci1|64822|fgenesh1_pg.28_#_86	PF13246.5	Cation_ATPase
jgi|Phyci1|218680|e_gw1.23.360.1	PF00264.19	Tyrosinase		jgi|Phyci1|96245|fgenesh1_kg.120_#_11_#_Locus1031v2rpkm3.31_PRE	PF14295.5	PAN_4		jgi|Phyci1|64822|fgenesh1_pg.28_#_86	PF16212.4	PhoLip_ATPase_C
jgi|Phyci1|91763|fgenesh1_kg.23_#_21_#_Locus7522v1rpkm18.01	PF02410.14	RsfS		jgi|Phyci1|98650|fgenesh1_kg.239_#_12_#_Locus11880v1rpkm4.74	PF14295.5	PAN_4		jgi|Phyci1|92123|fgenesh1_kg.28_#_63_#_Locus5352v1rpkm31.77	PF06058.12	DCP1
jgi|Phyci1|424634|CE93580_9601	PF02222.21	ATP-grasp		jgi|Phyci1|98650|fgenesh1_kg.239_#_12_#_Locus11880v1rpkm4.74	PF14295.5	PAN_4		jgi|Phyci1|307683|estExt_Genewise1Plus.C_280298	PF13855.5	LRR_8
jgi|Phyci1|424634|CE93580_9601	PF00731.19	AIRC		jgi|Phyci1|98650|fgenesh1_kg.239_#_12_#_Locus11880v1rpkm4.74	PF14295.5	PAN_4		jgi|Phyci1|307683|estExt_Genewise1Plus.C_280298	PF12799.6	LRR_4
jgi|Phyci1|142853|gw1.23.110.1	PF00085.19	Thioredoxin		jgi|Phyci1|273578|estExt_Genewise1.C_320214	PF03828.18	PAP_assoc		jgi|Phyci1|220412|e_gw1.28.61.1	PF00626.21	Gelsolin
jgi|Phyci1|91772|fgenesh1_kg.23_#_30_#_Locus4584v1rpkm39.26	PF00085.19	Thioredoxin		jgi|Phyci1|73748|fgenesh1_pg.263_#_10	PF05028.13	PARG_cat		jgi|Phyci1|220412|e_gw1.28.61.1	PF00626.21	Gelsolin
jgi|Phyci1|91772|fgenesh1_kg.23_#_30_#_Locus4584v1rpkm39.26	PF00085.19	Thioredoxin		jgi|Phyci1|181561|gw1.243.65.1	PF02460.17	Patched		jgi|Phyci1|220412|e_gw1.28.61.1	PF00626.21	Gelsolin
jgi|Phyci1|306612|estExt_Genewise1Plus.C_230145	PF00071.21	Ras		jgi|Phyci1|182543|gw1.243.79.1	PF02460.17	Patched		jgi|Phyci1|220412|e_gw1.28.61.1	PF00626.21	Gelsolin
jgi|Phyci1|218708|e_gw1.23.185.1	PF00227.25	Proteasome		jgi|Phyci1|32891|estExt_Genemark1.C_1570016	PF02170.21	PAZ		jgi|Phyci1|220412|e_gw1.28.61.1	PF00626.21	Gelsolin
jgi|Phyci1|91796|fgenesh1_kg.23_#_54_#_Locus5994v1rpkm26.89	PF00102.26	Y_phosphatase		jgi|Phyci1|21085|gm1.21085_g	PF00564.23	PB1		jgi|Phyci1|220412|e_gw1.28.61.1	PF00626.21	Gelsolin
jgi|Phyci1|91804|fgenesh1_kg.23_#_62_#_Locus10891v1rpkm6.74	PF14226.5	DIOX_N		jgi|Phyci1|7077|gm1.7077_g	PF01161.19	PBP		jgi|Phyci1|220412|e_gw1.28.61.1	PF02209.18	VHP
jgi|Phyci1|91804|fgenesh1_kg.23_#_62_#_Locus10891v1rpkm6.74	PF03171.19	2OG-FeII_Oxy		jgi|Phyci1|265391|estExt_Genewise1.C_5_t20295	PF01851.21	PC_rep		jgi|Phyci1|220412|e_gw1.28.61.1	PF13847.5	Methyltransf_31
jgi|Phyci1|91808|fgenesh1_kg.23_#_66_#_Locus773v1rpkm345.27	PF00334.18	NDK		jgi|Phyci1|265391|estExt_Genewise1.C_5_t20295	PF01851.21	PC_rep		jgi|Phyci1|5806|gm1.5806_g	PF00390.18	malic
jgi|Phyci1|91817|fgenesh1_kg.23_#_75_#_Locus6348v1rpkm24.26	PF00397.25	WW		jgi|Phyci1|62178|fgenesh1_pg.7_#_161	PF01399.26	PCI		jgi|Phyci1|5806|gm1.5806_g	PF03949.14	Malic_M
jgi|Phyci1|91817|fgenesh1_kg.23_#_75_#_Locus6348v1rpkm24.26	PF00397.25	WW		jgi|Phyci1|216496|e_gw1.17.135.1	PF01399.26	PCI		jgi|Phyci1|307697|estExt_Genewise1Plus.C_280314	PF01398.20	JAB
jgi|Phyci1|91817|fgenesh1_kg.23_#_75_#_Locus6348v1rpkm24.26	PF01846.18	FF		jgi|Phyci1|91863|fgenesh1_kg.24_#_38_#_Locus3069v1rpkm64.85	PF01399.26	PCI		jgi|Phyci1|307697|estExt_Genewise1Plus.C_280314	PF13012.5	MitMem_reg
jgi|Phyci1|91820|fgenesh1_kg.23_#_78_#_Locus172v1rpkm1827.90	PF01849.17	NAC		jgi|Phyci1|93467|fgenesh1_kg.51_#_33_#_Locus2456v1rpkm85.69	PF01399.26	PCI		jgi|Phyci1|92137|fgenesh1_kg.28_#_77_#_Locus2596v1rpkm80.55	PF00188.25	CAP
jgi|Phyci1|79299|fgenesh1_pm.24_#_11	PF02252.17	PA28_beta		jgi|Phyci1|93632|fgenesh1_kg.55_#_19_#_Locus2631v1rpkm79.30	PF01399.26	PCI		jgi|Phyci1|92151|fgenesh1_kg.29_#_9_#_Locus1587v1rpkm141.68	PF00004.28	AAA
jgi|Phyci1|79299|fgenesh1_pm.24_#_11	PF02252.17	PA28_beta		jgi|Phyci1|86137|fgenesh1_pm.180_#_15	PF01399.26	PCI		jgi|Phyci1|92151|fgenesh1_kg.29_#_9_#_Locus1587v1rpkm141.68	PF07724.13	AAA_2
jgi|Phyci1|79307|fgenesh1_pm.24_#_19	PF01169.18	UPF0016		jgi|Phyci1|99097|fgenesh1_kg.289_#_8_#_Locus3339v1rpkm58.66	PF01399.26	PCI		jgi|Phyci1|92151|fgenesh1_kg.29_#_9_#_Locus1587v1rpkm141.68	PF10431.8	ClpB_D2-small
jgi|Phyci1|79307|fgenesh1_pm.24_#_19	PF01169.18	UPF0016		jgi|Phyci1|74210|fgenesh1_pg.300_#_4	PF01399.26	PCI		jgi|Phyci1|5945|gm1.5945_g	PF01496.18	V_ATPase_I
jgi|Phyci1|91843|fgenesh1_kg.24_#_18_#_Locus93v1rpkm2796.42	PF07847.11	PCO_ADO		jgi|Phyci1|79449|fgenesh1_pm.26_#_18	PF02747.14	PCNA_C		jgi|Phyci1|103633|estExt_fgenesh1_pm.C_300009	PF00330.19	Aconitase
jgi|Phyci1|306805|estExt_Genewise1Plus.C_240075	PF01248.25	Ribosomal_L7Ae		jgi|Phyci1|79449|fgenesh1_pm.26_#_18	PF00705.17	PCNA_N		jgi|Phyci1|103633|estExt_fgenesh1_pm.C_300009	PF00694.18	Aconitase_C
jgi|Phyci1|306811|estExt_Genewise1Plus.C_240082	PF01717.17	Meth_synt_2		jgi|Phyci1|446575|CE115521_21390	PF02153.16	PDH		jgi|Phyci1|221064|e_gw1.30.129.1	PF01408.21	GFO_IDH_MocA
jgi|Phyci1|306827|estExt_Genewise1Plus.C_240104	PF00240.22	ubiquitin		jgi|Phyci1|446575|CE115521_21390	PF00800.17	PDT		jgi|Phyci1|221064|e_gw1.30.129.1	PF02894.16	GFO_IDH_MocA_C
jgi|Phyci1|218969|e_gw1.24.342.1	PF00638.17	Ran_BP1		jgi|Phyci1|90231|fgenesh1_kg.8_#_124_#_Locus6106v2rpkm0.00_PRE	PF00544.18	Pec_lyase_C		jgi|Phyci1|221064|e_gw1.30.129.1	PF01408.21	GFO_IDH_MocA
jgi|Phyci1|219078|e_gw1.24.418.1	PF00004.28	AAA		jgi|Phyci1|89577|fgenesh1_kg.4_#_162_#_Locus17166v1rpkm1.04	PF00544.18	Pec_lyase_C		jgi|Phyci1|221064|e_gw1.30.129.1	PF02894.16	GFO_IDH_MocA_C
jgi|Phyci1|219078|e_gw1.24.418.1	PF01434.17	Peptidase_M41		jgi|Phyci1|24993|estExt_Genemark1.C_90211	PF01095.18	Pectinesterase		jgi|Phyci1|92187|fgenesh1_kg.30_#_23_#_Locus5966v1rpkm27.13	PF00763.22	THF_DHG_CYH
jgi|Phyci1|91863|fgenesh1_kg.24_#_38_#_Locus3069v1rpkm64.85	PF01399.26	PCI		jgi|Phyci1|212180|e_gw1.9.183.1	PF01095.18	Pectinesterase		jgi|Phyci1|92187|fgenesh1_kg.30_#_23_#_Locus5966v1rpkm27.13	PF02882.18	THF_DHG_CYH_C
jgi|Phyci1|219151|e_gw1.24.135.1	PF10275.8	Peptidase_C65		jgi|Phyci1|91753|fgenesh1_kg.23_#_11_#_Locus1822v1rpkm122.54	PF01293.19	PEPCK_ATP		jgi|Phyci1|92229|fgenesh1_kg.31_#_2_#_Locus1885v1rpkm117.93	PF00171.21	Aldedh
jgi|Phyci1|219063|e_gw1.24.450.1	PF00724.19	Oxidored_FMN		jgi|Phyci1|229817|e_gw1.62.77.1	PF01293.19	PEPCK_ATP		jgi|Phyci1|64975|fgenesh1_pg.31_#_8	PF12047.7	DNMT1-RFD
jgi|Phyci1|26768|estExt_Genemark1.C_240108	PF12907.6	zf-met2		jgi|Phyci1|90832|fgenesh1_kg.13_#_77_#_Locus13432v1rpkm2.81	PF00112.22	Peptidase_C1		jgi|Phyci1|64975|fgenesh1_pg.31_#_8	PF00439.24	Bromodomain
jgi|Phyci1|5333|gm1.5333_g	PF13091.5	PLDc_2		jgi|Phyci1|217551|e_gw1.20.420.1	PF00112.22	Peptidase_C1		jgi|Phyci1|64975|fgenesh1_pg.31_#_8	PF15613.5	WSD
jgi|Phyci1|219169|e_gw1.24.458.1	PF00501.27	AMP-binding		jgi|Phyci1|217551|e_gw1.20.420.1	PF00112.22	Peptidase_C1		jgi|Phyci1|64975|fgenesh1_pg.31_#_8	PF00439.24	Bromodomain
jgi|Phyci1|219169|e_gw1.24.458.1	PF00550.24	PP-binding		jgi|Phyci1|8522|gm1.8522_g	PF00112.22	Peptidase_C1		jgi|Phyci1|64977|fgenesh1_pg.31_#_10	PF00682.18	HMGL-like
jgi|Phyci1|91905|fgenesh1_kg.25_#_11_#_Locus3743v1rpkm50.97	PF00171.21	Aldedh		jgi|Phyci1|95833|fgenesh1_kg.104_#_32_#_Locus994v1rpkm249.36	PF00112.22	Peptidase_C1		jgi|Phyci1|64977|fgenesh1_pg.31_#_10	PF08502.9	LeuA_dimer
jgi|Phyci1|114269|estExt_fgenesh1_pg.C_250013	PF00160.20	Pro_isomerase		jgi|Phyci1|34821|estExt_Genemark1.C_2790016	PF00112.22	Peptidase_C1		jgi|Phyci1|452292|CE121238_9261	PF00439.24	Bromodomain
jgi|Phyci1|219505|e_gw1.25.388.1	PF02020.17	W2		jgi|Phyci1|213813|e_gw1.11.263.1	PF07722.12	Peptidase_C26		jgi|Phyci1|452292|CE121238_9261	PF17035.4	BET
jgi|Phyci1|91912|fgenesh1_kg.25_#_18_#_Locus8664v1rpkm13.14	PF02129.17	Peptidase_S15		jgi|Phyci1|90867|fgenesh1_kg.13_#_112_#_Locus1533v1rpkm148.50	PF03577.14	Peptidase_C69		jgi|Phyci1|92250|fgenesh1_kg.31_#_23_#_Locus1420v1rpkm162.94	PF03639.12	Glyco_hydro_81
jgi|Phyci1|91912|fgenesh1_kg.25_#_18_#_Locus8664v1rpkm13.14	PF08530.9	PepX_C		jgi|Phyci1|223518|e_gw1.39.86.1	PF01433.19	Peptidase_M1		jgi|Phyci1|573227|MIX23019_8646_49	PF00004.28	AAA
jgi|Phyci1|91915|fgenesh1_kg.25_#_21_#_Locus4959v1rpkm35.48	PF08240.11	ADH_N		jgi|Phyci1|232695|e_gw1.74.335.1	PF01433.19	Peptidase_M1		jgi|Phyci1|6088|gm1.6088_g	PF01781.17	Ribosomal_L38e
jgi|Phyci1|91915|fgenesh1_kg.25_#_21_#_Locus4959v1rpkm35.48	PF00107.25	ADH_zinc_N		jgi|Phyci1|238181|e_gw1.103.97.1	PF01431.20	Peptidase_M13		jgi|Phyci1|128217|gw1.31.158.1	PF00076.21	RRM_1
jgi|Phyci1|91921|fgenesh1_kg.25_#_27_#_Locus7572v1rpkm17.82	PF14295.5	PAN_4		jgi|Phyci1|238181|e_gw1.103.97.1	PF01431.20	Peptidase_M13		jgi|Phyci1|128217|gw1.31.158.1	PF00076.21	RRM_1
jgi|Phyci1|91921|fgenesh1_kg.25_#_27_#_Locus7572v1rpkm17.82	PF14295.5	PAN_4		jgi|Phyci1|238181|e_gw1.103.97.1	PF05649.12	Peptidase_M13_N		jgi|Phyci1|114619|estExt_fgenesh1_pg.C_310036	PF01138.20	RNase_PH
jgi|Phyci1|91921|fgenesh1_kg.25_#_27_#_Locus7572v1rpkm17.82	PF14295.5	PAN_4		jgi|Phyci1|90136|fgenesh1_kg.8_#_29_#_Locus3317v1rpkm59.39	PF00675.19	Peptidase_M16		jgi|Phyci1|114619|estExt_fgenesh1_pg.C_310036	PF03725.14	RNase_PH_C
jgi|Phyci1|91922|fgenesh1_kg.25_#_28_#_Locus11823v1rpkm4.82	PF14295.5	PAN_4		jgi|Phyci1|94197|fgenesh1_kg.64_#_54_#_Locus757v1rpkm354.87	PF00675.19	Peptidase_M16		jgi|Phyci1|114619|estExt_fgenesh1_pg.C_310036	PF01138.20	RNase_PH
jgi|Phyci1|91922|fgenesh1_kg.25_#_28_#_Locus11823v1rpkm4.82	PF14295.5	PAN_4		jgi|Phyci1|234904|e_gw1.84.261.1	PF00675.19	Peptidase_M16		jgi|Phyci1|114619|estExt_fgenesh1_pg.C_310036	PF00013.28	KH_1
jgi|Phyci1|91922|fgenesh1_kg.25_#_28_#_Locus11823v1rpkm4.82	PF00149.27	Metallophos		jgi|Phyci1|90136|fgenesh1_kg.8_#_29_#_Locus3317v1rpkm59.39	PF05193.20	Peptidase_M16_C		jgi|Phyci1|114619|estExt_fgenesh1_pg.C_310036	PF00575.22	S1
jgi|Phyci1|64532|fgenesh1_pg.25_#_51	PF00883.20	Peptidase_M17		jgi|Phyci1|94197|fgenesh1_kg.64_#_54_#_Locus757v1rpkm354.87	PF05193.20	Peptidase_M16_C		jgi|Phyci1|114619|estExt_fgenesh1_pg.C_310036	PF01900.18	RNase_P_Rpp14
jgi|Phyci1|272250|estExt_Genewise1.C_250230	PF00106.24	adh_short		jgi|Phyci1|234904|e_gw1.84.261.1	PF05193.20	Peptidase_M16_C		jgi|Phyci1|6092|gm1.6092_g	PF14664.5	RICTOR_N
jgi|Phyci1|91936|fgenesh1_kg.25_#_42_#_Locus535v1rpkm566.44	PF00107.25	ADH_zinc_N		jgi|Phyci1|64532|fgenesh1_pg.25_#_51	PF00883.20	Peptidase_M17		jgi|Phyci1|6092|gm1.6092_g	PF14666.5	RICTOR_M
jgi|Phyci1|91940|fgenesh1_kg.25_#_46_#_Locus4737v1rpkm37.54	PF07958.10	DUF1688		jgi|Phyci1|99030|fgenesh1_kg.281_#_3_#_Locus2361v1rpkm89.86	PF02127.14	Peptidase_M18		jgi|Phyci1|6092|gm1.6092_g	PF14663.5	RasGEF_N_2
jgi|Phyci1|91942|fgenesh1_kg.25_#_48_#_Locus2810v1rpkm72.56	PF08240.11	ADH_N		jgi|Phyci1|228752|e_gw1.57.21.1	PF01546.27	Peptidase_M20		jgi|Phyci1|6092|gm1.6092_g	PF14668.5	RICTOR_V
jgi|Phyci1|91942|fgenesh1_kg.25_#_48_#_Locus2810v1rpkm72.56	PF00107.25	ADH_zinc_N		jgi|Phyci1|228778|e_gw1.57.28.1	PF01546.27	Peptidase_M20		jgi|Phyci1|221229|e_gw1.31.221.1	PF00573.21	Ribosomal_L4
jgi|Phyci1|64575|fgenesh1_pg.25_#_94	PF00076.21	RRM_1		jgi|Phyci1|583629|MIX33421_7749_78	PF00557.23	Peptidase_M24		jgi|Phyci1|92283|fgenesh1_kg.31_#_56_#_Locus1090v1rpkm219.83	PF02953.14	zf-Tim10_DDP
jgi|Phyci1|64575|fgenesh1_pg.25_#_94	PF00076.21	RRM_1		jgi|Phyci1|67636|fgenesh1_pg.65_#_79	PF00557.23	Peptidase_M24		jgi|Phyci1|157786|gw1.31.284.1	PF00076.21	RRM_1
jgi|Phyci1|64575|fgenesh1_pg.25_#_94	PF00076.21	RRM_1		jgi|Phyci1|234017|e_gw1.80.224.1	PF00557.23	Peptidase_M24		jgi|Phyci1|273324|estExt_Genewise1.C_310217	PF01676.17	Metalloenzyme
jgi|Phyci1|64575|fgenesh1_pg.25_#_94	PF00076.21	RRM_1		jgi|Phyci1|68897|fgenesh1_pg.87_#_29	PF00557.23	Peptidase_M24		jgi|Phyci1|273324|estExt_Genewise1.C_310217	PF10143.8	PhosphMutase
jgi|Phyci1|64575|fgenesh1_pg.25_#_94	PF00076.21	RRM_1		jgi|Phyci1|583629|MIX33421_7749_78	PF16188.4	Peptidase_M24_C		jgi|Phyci1|92288|fgenesh1_kg.31_#_61_#_Locus6316v10rpkm0.00_PRE	PF03874.15	RNA_pol_Rpb4
jgi|Phyci1|91946|fgenesh1_kg.26_#_1_#_Locus2322v1rpkm91.65	PF02190.15	LON_substr_bdg		jgi|Phyci1|95267|fgenesh1_kg.89_#_4_#_Locus13737v1rpkm2.54	PF04389.16	Peptidase_M28		jgi|Phyci1|6131|gm1.6131_g	PF07542.10	ATP12
jgi|Phyci1|91946|fgenesh1_kg.26_#_1_#_Locus2322v1rpkm91.65	PF00004.28	AAA		jgi|Phyci1|83169|fgenesh1_pm.83_#_25	PF01432.19	Peptidase_M3		jgi|Phyci1|79826|fgenesh1_pm.31_#_73	PF01652.17	IF4E
jgi|Phyci1|91946|fgenesh1_kg.26_#_1_#_Locus2322v1rpkm91.65	PF05362.12	Lon_C		jgi|Phyci1|88970|fgenesh1_kg.2_#_38_#_Locus3521v1rpkm55.22	PF00450.21	Peptidase_S10		jgi|Phyci1|273350|estExt_Genewise1.C_310243	PF01912.17	eIF-6
jgi|Phyci1|79449|fgenesh1_pm.26_#_18	PF00705.17	PCNA_N		jgi|Phyci1|237542|e_gw1.99.85.1	PF00450.21	Peptidase_S10		jgi|Phyci1|92300|fgenesh1_kg.31_#_73_#_Locus4972v1rpkm35.39	PF00063.20	Myosin_head
jgi|Phyci1|79449|fgenesh1_pm.26_#_18	PF02747.14	PCNA_C		jgi|Phyci1|248381|e_gw1.184.6.1	PF00450.21	Peptidase_S10		jgi|Phyci1|92300|fgenesh1_kg.31_#_73_#_Locus4972v1rpkm35.39	PF06017.12	Myosin_TH1
jgi|Phyci1|91981|fgenesh1_kg.26_#_36_#_Locus6532v1rpkm23.23	PF00400.31	WD40		jgi|Phyci1|255449|e_gw1.284.29.1	PF00450.21	Peptidase_S10		jgi|Phyci1|92300|fgenesh1_kg.31_#_73_#_Locus4972v1rpkm35.39	PF01363.20	FYVE
jgi|Phyci1|91981|fgenesh1_kg.26_#_36_#_Locus6532v1rpkm23.23	PF00400.31	WD40		jgi|Phyci1|255449|e_gw1.284.29.1	PF00450.21	Peptidase_S10		jgi|Phyci1|92303|fgenesh1_kg.31_#_76_#_Locus5107v1rpkm33.94	PF00291.24	PALP
jgi|Phyci1|91981|fgenesh1_kg.26_#_36_#_Locus6532v1rpkm23.23	PF00400.31	WD40		jgi|Phyci1|255754|e_gw1.290.101.1	PF00450.21	Peptidase_S10		jgi|Phyci1|92308|fgenesh1_kg.31_#_81_#_Locus7057v1rpkm20.42	PF00400.31	WD40
jgi|Phyci1|91981|fgenesh1_kg.26_#_36_#_Locus6532v1rpkm23.23	PF00400.31	WD40		jgi|Phyci1|99111|fgenesh1_kg.290_#_12_#_Locus13420v1rpkm2.81	PF00450.21	Peptidase_S10		jgi|Phyci1|92308|fgenesh1_kg.31_#_81_#_Locus7057v1rpkm20.42	PF00400.31	WD40
jgi|Phyci1|433867|CE102813_1398	PF00441.23	Acyl-CoA_dh_1		jgi|Phyci1|255760|e_gw1.290.83.1	PF00450.21	Peptidase_S10		jgi|Phyci1|92308|fgenesh1_kg.31_#_81_#_Locus7057v1rpkm20.42	PF00400.31	WD40
jgi|Phyci1|433867|CE102813_1398	PF01756.18	ACOX		jgi|Phyci1|110405|estExt_fgenesh1_pm.C_2910021	PF00450.21	Peptidase_S10		jgi|Phyci1|92308|fgenesh1_kg.31_#_81_#_Locus7057v1rpkm20.42	PF00400.31	WD40
jgi|Phyci1|91992|fgenesh1_kg.26_#_47_#_Locus2081v1rpkm104.47	PF08447.11	PAS_3		jgi|Phyci1|225086|e_gw1.44.46.1	PF05577.11	Peptidase_S28		jgi|Phyci1|92308|fgenesh1_kg.31_#_81_#_Locus7057v1rpkm20.42	PF00400.31	WD40
jgi|Phyci1|92002|fgenesh1_kg.26_#_57_#_Locus6269v1rpkm24.86	PF12348.7	CLASP_N		jgi|Phyci1|94334|fgenesh1_kg.66_#_55_#_Locus9724v1rpkm9.58	PF05577.11	Peptidase_S28		jgi|Phyci1|92308|fgenesh1_kg.31_#_81_#_Locus7057v1rpkm20.42	PF00400.31	WD40
jgi|Phyci1|220076|e_gw1.27.382.1	PF03810.18	IBN_N		jgi|Phyci1|70269|fgenesh1_pg.119_#_32	PF00082.21	Peptidase_S8		jgi|Phyci1|92308|fgenesh1_kg.31_#_81_#_Locus7057v1rpkm20.42	PF00400.31	WD40
jgi|Phyci1|220076|e_gw1.27.382.1	PF08389.11	Xpo1		jgi|Phyci1|15774|gm1.15774_g	PF00082.21	Peptidase_S8		jgi|Phyci1|92308|fgenesh1_kg.31_#_81_#_Locus7057v1rpkm20.42	PF00400.31	WD40
jgi|Phyci1|26927|estExt_Genemark1.C_270063	PF09748.8	Med10		jgi|Phyci1|3893|gm1.3893_g	PF00326.20	Peptidase_S9		jgi|Phyci1|92308|fgenesh1_kg.31_#_81_#_Locus7057v1rpkm20.42	PF00400.31	WD40
jgi|Phyci1|92030|fgenesh1_kg.27_#_26_#_Locus4312v1rpkm42.48	PF13181.5	TPR_8		jgi|Phyci1|213448|e_gw1.11.48.1	PF00326.20	Peptidase_S9		jgi|Phyci1|92308|fgenesh1_kg.31_#_81_#_Locus7057v1rpkm20.42	PF08625.10	Utp13
jgi|Phyci1|92030|fgenesh1_kg.27_#_26_#_Locus4312v1rpkm42.48	PF00226.30	DnaJ		jgi|Phyci1|94206|fgenesh1_kg.65_#_2_#_Locus4447v1rpkm40.85	PF00326.20	Peptidase_S9		jgi|Phyci1|92312|fgenesh1_kg.31_#_85_#_Locus3922v2rpkm45.75	PF13920.5	zf-C3HC4_3
jgi|Phyci1|26948|estExt_Genemark1.C_270092	PF13409.5	GST_N_2		jgi|Phyci1|213448|e_gw1.11.48.1	PF02897.14	Peptidase_S9_N		jgi|Phyci1|273410|estExt_Genewise1.C_310307	PF00069.24	Pkinase
jgi|Phyci1|26948|estExt_Genemark1.C_270092	PF13410.5	GST_C_2		jgi|Phyci1|94206|fgenesh1_kg.65_#_2_#_Locus4447v1rpkm40.85	PF02897.14	Peptidase_S9_N		jgi|Phyci1|221529|e_gw1.31.159.1	PF00071.21	Ras
jgi|Phyci1|220400|e_gw1.28.133.1	PF01293.19	PEPCK_ATP		jgi|Phyci1|22417|gm1.22417_g	PF00391.22	PEP-utilizers		jgi|Phyci1|221529|e_gw1.31.159.1	PF08356.11	EF_assoc_2
jgi|Phyci1|79569|fgenesh1_pm.28_#_17	PF12265.7	CAF1C_H4-bd		jgi|Phyci1|22417|gm1.22417_g	PF02896.17	PEP-utilizers_C		jgi|Phyci1|308284|estExt_Genewise1Plus.C_320066	PF00118.23	Cpn60_TCP1
jgi|Phyci1|79569|fgenesh1_pm.28_#_17	PF00400.31	WD40		jgi|Phyci1|88701|fgenesh1_kg.1_#_18_#_Locus400v1rpkm802.83	PF00141.22	peroxidase		jgi|Phyci1|92348|fgenesh1_kg.32_#_13_#_Locus5201v1rpkm33.20	PF00208.20	ELFV_dehydrog
jgi|Phyci1|79569|fgenesh1_pm.28_#_17	PF00400.31	WD40		jgi|Phyci1|238395|e_gw1.105.198.1	PF00141.22	peroxidase		jgi|Phyci1|308334|estExt_Genewise1Plus.C_320126	PF00012.19	HSP70
jgi|Phyci1|79569|fgenesh1_pm.28_#_17	PF00400.31	WD40		jgi|Phyci1|238395|e_gw1.105.198.1	PF00141.22	peroxidase		jgi|Phyci1|221793|e_gw1.32.257.1	PF00012.19	HSP70
jgi|Phyci1|79569|fgenesh1_pm.28_#_17	PF00400.31	WD40		jgi|Phyci1|22113|gm1.22113_g	PF00141.22	peroxidase		jgi|Phyci1|273578|estExt_Genewise1.C_320214	PF03828.18	PAP_assoc
jgi|Phyci1|79569|fgenesh1_pm.28_#_17	PF13419.5	HAD_2		jgi|Phyci1|91991|fgenesh1_kg.26_#_46_#_Locus11426v1rpkm5.57	PF01328.16	Peroxidase_2		jgi|Phyci1|308399|estExt_Genewise1Plus.C_320244	PF03577.14	Peptidase_C69
jgi|Phyci1|220563|e_gw1.28.443.1	PF12265.7	CAF1C_H4-bd		jgi|Phyci1|93098|fgenesh1_kg.44_#_34_#_Locus9346v1rpkm10.77	PF01328.16	Peroxidase_2		jgi|Phyci1|65138|fgenesh1_pg.32_#_60	PF00899.20	ThiF
jgi|Phyci1|220563|e_gw1.28.443.1	PF00400.31	WD40		jgi|Phyci1|236156|e_gw1.91.277.1	PF01328.16	Peroxidase_2		jgi|Phyci1|114730|estExt_fgenesh1_pg.C_320066	PF00168.29	C2
jgi|Phyci1|220563|e_gw1.28.443.1	PF00400.31	WD40		jgi|Phyci1|89110|fgenesh1_kg.2_#_178_#_Locus1981v1rpkm110.53	PF00365.19	PFK		jgi|Phyci1|92378|fgenesh1_kg.33_#_3_#_Locus5437v1rpkm31.08	PF13460.5	NAD_binding_10
jgi|Phyci1|220563|e_gw1.28.443.1	PF00400.31	WD40		jgi|Phyci1|62290|fgenesh1_pg.8_#_63	PF17147.3	PFOR_II		jgi|Phyci1|92380|fgenesh1_kg.33_#_5_#_Locus3503v1rpkm55.45	PF06418.13	CTP_synth_N
jgi|Phyci1|220563|e_gw1.28.443.1	PF00400.31	WD40		jgi|Phyci1|99571|fgenesh1_kg.372_#_1_#_Locus1196v1rpkm199.10	PF00342.18	PGI		jgi|Phyci1|92380|fgenesh1_kg.33_#_5_#_Locus3503v1rpkm55.45	PF00117.27	GATase
jgi|Phyci1|570929|MIX20721_6_16	PF00122.19	E1-E2_ATPase		jgi|Phyci1|91680|fgenesh1_kg.22_#_44_#_Locus4140v1rpkm44.81	PF00162.18	PGK		jgi|Phyci1|103837|estExt_fgenesh1_pm.C_330015	PF00635.25	Motile_Sperm
jgi|Phyci1|570929|MIX20721_6_16	PF13246.5	Cation_ATPase		jgi|Phyci1|105467|estExt_fgenesh1_pm.C_620020	PF00162.18	PGK		jgi|Phyci1|222055|e_gw1.33.157.1	PF00076.21	RRM_1
jgi|Phyci1|570929|MIX20721_6_16	PF16212.4	PhoLip_ATPase_C		jgi|Phyci1|6916|gm1.6916_g	PF02878.15	PGM_PMM_I		jgi|Phyci1|222055|e_gw1.33.157.1	PF00076.21	RRM_1
jgi|Phyci1|439308|CE108254_14545	PF01602.19	Adaptin_N		jgi|Phyci1|15414|gm1.15414_g	PF02878.15	PGM_PMM_I		jgi|Phyci1|79942|fgenesh1_pm.33_#_19	PF01852.18	START
jgi|Phyci1|439308|CE108254_14545	PF02883.19	Alpha_adaptinC2		jgi|Phyci1|109022|estExt_fgenesh1_pm.C_1790010	PF02878.15	PGM_PMM_I		jgi|Phyci1|65171|fgenesh1_pg.33_#_26	PF10436.8	BCDHK_Adom3
jgi|Phyci1|307535|estExt_Genewise1Plus.C_280090	PF01239.21	PPTA		jgi|Phyci1|109022|estExt_fgenesh1_pm.C_1790010	PF02878.15	PGM_PMM_I		jgi|Phyci1|79967|fgenesh1_pm.33_#_44	PF00240.22	ubiquitin
jgi|Phyci1|307535|estExt_Genewise1Plus.C_280090	PF01239.21	PPTA		jgi|Phyci1|6916|gm1.6916_g	PF02879.15	PGM_PMM_II		jgi|Phyci1|79967|fgenesh1_pm.33_#_44	PF13373.5	DUF2407_C
jgi|Phyci1|307535|estExt_Genewise1Plus.C_280090	PF01239.21	PPTA		jgi|Phyci1|15414|gm1.15414_g	PF02879.15	PGM_PMM_II		jgi|Phyci1|79967|fgenesh1_pm.33_#_44	PF01242.18	PTPS
jgi|Phyci1|307535|estExt_Genewise1Plus.C_280090	PF01239.21	PPTA		jgi|Phyci1|6916|gm1.6916_g	PF02880.15	PGM_PMM_III		jgi|Phyci1|79967|fgenesh1_pm.33_#_44	PF00270.28	DEAD
jgi|Phyci1|92086|fgenesh1_kg.28_#_26_#_Locus2565v1rpkm81.45	PF01025.18	GrpE		jgi|Phyci1|15414|gm1.15414_g	PF02880.15	PGM_PMM_III		jgi|Phyci1|79967|fgenesh1_pm.33_#_44	PF00271.30	Helicase_C
jgi|Phyci1|439378|CE108324_60010	PF00890.23	FAD_binding_2		jgi|Phyci1|109022|estExt_fgenesh1_pm.C_1790010	PF02880.15	PGM_PMM_III		jgi|Phyci1|221955|e_gw1.33.396.1	PF00027.28	cNMP_binding
jgi|Phyci1|64783|fgenesh1_pg.28_#_47	PF00928.20	Adap_comp_sub		jgi|Phyci1|6916|gm1.6916_g	PF00408.19	PGM_PMM_IV		jgi|Phyci1|221955|e_gw1.33.396.1	PF00027.28	cNMP_binding
jgi|Phyci1|220430|e_gw1.28.336.1	PF00246.23	Peptidase_M14		jgi|Phyci1|109022|estExt_fgenesh1_pm.C_1790010	PF00408.19	PGM_PMM_IV		jgi|Phyci1|92416|fgenesh1_kg.33_#_41_#_Locus1717v1rpkm130.27	PF00227.25	Proteasome
jgi|Phyci1|439696|CE108642_6523	PF09404.9	DUF2003		jgi|Phyci1|63073|fgenesh1_pg.13_#_2	PF00169.28	PH		jgi|Phyci1|92419|fgenesh1_kg.33_#_44_#_Locus450v1rpkm703.10	PF02046.14	COX6A
jgi|Phyci1|439696|CE108642_6523	PF09404.9	DUF2003		jgi|Phyci1|493795|CE162741_120027	PF00169.28	PH		jgi|Phyci1|273752|estExt_Genewise1.C_330181	PF01981.15	PTH2
jgi|Phyci1|92109|fgenesh1_kg.28_#_49_#_Locus5341v1rpkm31.84	PF07946.13	DUF1682		jgi|Phyci1|87904|fgenesh1_pm.307_#_1	PF00628.28	PHD		jgi|Phyci1|92428|fgenesh1_kg.33_#_53_#_Locus750v1rpkm360.38	PF03992.15	ABM
jgi|Phyci1|5766|gm1.5766_g	PF00009.26	GTP_EFTU		jgi|Phyci1|90487|fgenesh1_kg.10_#_135_#_Locus8435v1rpkm14.04	PF08543.11	Phos_pyr_kin		jgi|Phyci1|114781|estExt_fgenesh1_pg.C_330069	PF03939.12	Ribosomal_L23eN
jgi|Phyci1|5766|gm1.5766_g	PF03144.24	GTP_EFTU_D2		jgi|Phyci1|23731|estExt_Genemark1.C_30195	PF11566.7	PI31_Prot_N		jgi|Phyci1|114781|estExt_fgenesh1_pg.C_330069	PF00276.19	Ribosomal_L23
jgi|Phyci1|5766|gm1.5766_g	PF09173.10	eIF2_C		jgi|Phyci1|553078|MIX2870_3215_79	PF06201.12	PITH		jgi|Phyci1|6401|gm1.6401_g	PF00664.22	ABC_membrane
jgi|Phyci1|220501|e_gw1.28.169.1	PF00133.21	tRNA-synt_1		jgi|Phyci1|32891|estExt_Genemark1.C_1570016	PF02171.16	Piwi		jgi|Phyci1|6401|gm1.6401_g	PF00005.26	ABC_tran
jgi|Phyci1|220501|e_gw1.28.169.1	PF00133.21	tRNA-synt_1		jgi|Phyci1|278843|estExt_Genewise1.C_620087	PF00224.20	PK		jgi|Phyci1|273808|estExt_Genewise1.C_330280	PF01432.19	Peptidase_M3
jgi|Phyci1|220501|e_gw1.28.169.1	PF08264.12	Anticodon_1		jgi|Phyci1|67380|fgenesh1_pg.62_#_28	PF00224.20	PK		jgi|Phyci1|92445|fgenesh1_kg.34_#_1_#_Locus9743v5rpkm0.00_PRE	PF02225.21	PA
jgi|Phyci1|220647|e_gw1.28.241.1	PF05118.14	Asp_Arg_Hydrox		jgi|Phyci1|96195|fgenesh1_kg.117_#_13_#_Locus8491v1rpkm13.78	PF00224.20	PK		jgi|Phyci1|222503|e_gw1.34.279.1	PF17285.1	PRMT5_TIM
jgi|Phyci1|220647|e_gw1.28.241.1	PF00685.26	Sulfotransfer_1		jgi|Phyci1|278843|estExt_Genewise1.C_620087	PF02887.15	PK_C		jgi|Phyci1|222503|e_gw1.34.279.1	PF05185.15	PRMT5
jgi|Phyci1|64810|fgenesh1_pg.28_#_74	PF17135.3	Ribosomal_L18		jgi|Phyci1|67380|fgenesh1_pg.62_#_28	PF02887.15	PK_C		jgi|Phyci1|222503|e_gw1.34.279.1	PF17286.1	PRMT5_C
jgi|Phyci1|307636|estExt_Genewise1Plus.C_280246	PF00483.22	NTP_transferase		jgi|Phyci1|96195|fgenesh1_kg.117_#_13_#_Locus8491v1rpkm13.78	PF02887.15	PK_C		jgi|Phyci1|92455|fgenesh1_kg.34_#_11_#_Locus2568v1rpkm81.33	PF05091.11	eIF-3_zeta
jgi|Phyci1|307636|estExt_Genewise1Plus.C_280246	PF00132.23	Hexapep		jgi|Phyci1|177|gm1.177_g	PF00069.24	Pkinase		jgi|Phyci1|92456|fgenesh1_kg.34_#_12_#_Locus5616v1rpkm29.73	PF05577.11	Peptidase_S28
jgi|Phyci1|220431|e_gw1.28.186.1	PF02338.18	OTU		jgi|Phyci1|226515|e_gw1.49.253.1	PF00069.24	Pkinase		jgi|Phyci1|80031|fgenesh1_pm.34_#_17	PF00144.23	Beta-lactamase
jgi|Phyci1|27035|estExt_Genemark1.C_280110	PF00756.19	Esterase		jgi|Phyci1|29230|estExt_Genemark1.C_620048	PF00069.24	Pkinase		jgi|Phyci1|114819|estExt_fgenesh1_pg.C_340035	PF00330.19	Aconitase
jgi|Phyci1|92121|fgenesh1_kg.28_#_61_#_Locus1297v1rpkm180.65	PF01230.22	HIT		jgi|Phyci1|590845|MIX40637_380_24	PF00069.24	Pkinase		jgi|Phyci1|114819|estExt_fgenesh1_pg.C_340035	PF00694.18	Aconitase_C
jgi|Phyci1|92123|fgenesh1_kg.28_#_63_#_Locus5352v1rpkm31.77	PF06058.12	DCP1		jgi|Phyci1|70278|fgenesh1_pg.119_#_41	PF00069.24	Pkinase		jgi|Phyci1|65302|fgenesh1_pg.34_#_61	PF01215.18	COX5B
jgi|Phyci1|220412|e_gw1.28.61.1	PF00626.21	Gelsolin		jgi|Phyci1|70278|fgenesh1_pg.119_#_41	PF00069.24	Pkinase		jgi|Phyci1|6552|gm1.6552_g	PF00881.23	Nitroreductase
jgi|Phyci1|220412|e_gw1.28.61.1	PF00626.21	Gelsolin		jgi|Phyci1|241155|e_gw1.122.161.1	PF00069.24	Pkinase		jgi|Phyci1|27470|estExt_Genemark1.C_340113	PF14551.5	MCM_N
jgi|Phyci1|220412|e_gw1.28.61.1	PF00626.21	Gelsolin		jgi|Phyci1|118785|estExt_fgenesh1_pg.C_1310016	PF00069.24	Pkinase		jgi|Phyci1|27470|estExt_Genemark1.C_340113	PF17207.2	MCM_OB
jgi|Phyci1|220412|e_gw1.28.61.1	PF00626.21	Gelsolin		jgi|Phyci1|84972|fgenesh1_pm.134_#_48	PF00069.24	Pkinase		jgi|Phyci1|27470|estExt_Genemark1.C_340113	PF00493.22	MCM
jgi|Phyci1|220412|e_gw1.28.61.1	PF00626.21	Gelsolin		jgi|Phyci1|97096|fgenesh1_kg.148_#_60_#_Locus1434v1rpkm161.83	PF00069.24	Pkinase		jgi|Phyci1|92510|fgenesh1_kg.34_#_66_#_Locus2640v1rpkm79.00	PF09802.8	Sec66
jgi|Phyci1|220412|e_gw1.28.61.1	PF00626.21	Gelsolin		jgi|Phyci1|71361|fgenesh1_pg.150_#_19	PF00069.24	Pkinase		jgi|Phyci1|308848|estExt_Genewise1Plus.C_340319	PF00364.21	Biotin_lipoyl
jgi|Phyci1|220412|e_gw1.28.61.1	PF02209.18	VHP		jgi|Phyci1|327673|estExt_Genewise1Plus.C_2540077	PF00069.24	Pkinase		jgi|Phyci1|308848|estExt_Genewise1Plus.C_340319	PF00198.22	2-oxoacid_dh
jgi|Phyci1|220412|e_gw1.28.61.1	PF13847.5	Methyltransf_31		jgi|Phyci1|97096|fgenesh1_kg.148_#_60_#_Locus1434v1rpkm161.83	PF00433.23	Pkinase_C		jgi|Phyci1|92532|fgenesh1_kg.35_#_4_#_Locus1965v1rpkm111.73	PF00793.19	DAHP_synth_1
jgi|Phyci1|5806|gm1.5806_g	PF00390.18	malic		jgi|Phyci1|355293|CE24239_68732	PF07714.16	Pkinase_Tyr		jgi|Phyci1|92550|fgenesh1_kg.35_#_22_#_Locus704v1rpkm390.27	PF00270.28	DEAD
jgi|Phyci1|5806|gm1.5806_g	PF03949.14	Malic_M		jgi|Phyci1|218030|e_gw1.21.244.1	PF07714.16	Pkinase_Tyr		jgi|Phyci1|92550|fgenesh1_kg.35_#_22_#_Locus704v1rpkm390.27	PF00271.30	Helicase_C
jgi|Phyci1|307697|estExt_Genewise1Plus.C_280314	PF01398.20	JAB		jgi|Phyci1|245901|e_gw1.161.62.1	PF07714.16	Pkinase_Tyr		jgi|Phyci1|222529|e_gw1.35.57.1	PF00226.30	DnaJ
jgi|Phyci1|307697|estExt_Genewise1Plus.C_280314	PF13012.5	MitMem_reg		jgi|Phyci1|327151|estExt_Genewise1Plus.C_2380021	PF07714.16	Pkinase_Tyr		jgi|Phyci1|222755|e_gw1.35.166.1	PF02636.16	Methyltransf_28
jgi|Phyci1|92137|fgenesh1_kg.28_#_77_#_Locus2596v1rpkm80.55	PF00188.25	CAP		jgi|Phyci1|255859|e_gw1.292.17.1	PF07714.16	Pkinase_Tyr		jgi|Phyci1|274179|estExt_Genewise1.C_350189	PF00252.17	Ribosomal_L16
jgi|Phyci1|92151|fgenesh1_kg.29_#_9_#_Locus1587v1rpkm141.68	PF00004.28	AAA		jgi|Phyci1|3797|gm1.3797_g	PF04749.16	PLAC8		jgi|Phyci1|6681|gm1.6681_g	PF01412.17	ArfGap
jgi|Phyci1|92151|fgenesh1_kg.29_#_9_#_Locus1587v1rpkm141.68	PF07724.13	AAA_2		jgi|Phyci1|239519|e_gw1.112.192.1	PF03332.12	PMM		jgi|Phyci1|6682|gm1.6682_g	PF02779.23	Transket_pyr
jgi|Phyci1|92151|fgenesh1_kg.29_#_9_#_Locus1587v1rpkm141.68	PF10431.8	ClpB_D2-small		jgi|Phyci1|226045|e_gw1.47.311.1	PF01679.16	Pmp3		jgi|Phyci1|6682|gm1.6682_g	PF02780.19	Transketolase_C
jgi|Phyci1|92167|fgenesh1_kg.30_#_3_#_Locus17465v1rpkm0.98	PF00248.20	Aldo_ket_red		jgi|Phyci1|13063|gm1.13063_g	PF01625.20	PMSR		jgi|Phyci1|462950|CE131896_10068	PF00270.28	DEAD
jgi|Phyci1|5945|gm1.5945_g	PF01496.18	V_ATPase_I		jgi|Phyci1|95946|fgenesh1_kg.108_#_15_#_Locus3962v1rpkm47.37	PF01625.20	PMSR		jgi|Phyci1|462950|CE131896_10068	PF00271.30	Helicase_C
jgi|Phyci1|103633|estExt_fgenesh1_pm.C_300009	PF00330.19	Aconitase		jgi|Phyci1|72859|fgenesh1_pg.211_#_22	PF06978.10	POP1		jgi|Phyci1|462950|CE131896_10068	PF13959.5	DUF4217
jgi|Phyci1|103633|estExt_fgenesh1_pm.C_300009	PF00694.18	Aconitase_C		jgi|Phyci1|72859|fgenesh1_pg.211_#_22	PF08170.11	POPLD		jgi|Phyci1|92592|fgenesh1_kg.35_#_64_#_Locus6042v1rpkm26.56	PF04280.14	Tim44
jgi|Phyci1|221064|e_gw1.30.129.1	PF01408.21	GFO_IDH_MocA		jgi|Phyci1|62290|fgenesh1_pg.8_#_63	PF01855.18	POR_N		jgi|Phyci1|80188|fgenesh1_pm.36_#_2	PF07792.11	Afi1
jgi|Phyci1|221064|e_gw1.30.129.1	PF02894.16	GFO_IDH_MocA_C		jgi|Phyci1|96266|fgenesh1_kg.121_#_3_#_Locus814v1rpkm322.23	PF01459.21	Porin_3		jgi|Phyci1|80188|fgenesh1_pm.36_#_2	PF08616.9	SPA
jgi|Phyci1|221064|e_gw1.30.129.1	PF01408.21	GFO_IDH_MocA		jgi|Phyci1|70346|fgenesh1_pg.121_#_5	PF01459.21	Porin_3		jgi|Phyci1|92605|fgenesh1_kg.36_#_9_#_Locus6138v1rpkm25.83	PF01412.17	ArfGap
jgi|Phyci1|221064|e_gw1.30.129.1	PF02894.16	GFO_IDH_MocA_C		jgi|Phyci1|101641|estExt_fgenesh1_pm.C_90025	PF01379.19	Porphobil_deam		jgi|Phyci1|223133|e_gw1.36.40.1	PF10208.8	Armet
jgi|Phyci1|92187|fgenesh1_kg.30_#_23_#_Locus5966v1rpkm27.13	PF00763.22	THF_DHG_CYH		jgi|Phyci1|101641|estExt_fgenesh1_pm.C_90025	PF03900.14	Porphobil_deamC		jgi|Phyci1|222989|e_gw1.36.338.1	PF07994.11	NAD_binding_5
jgi|Phyci1|92187|fgenesh1_kg.30_#_23_#_Locus5966v1rpkm27.13	PF02882.18	THF_DHG_CYH_C		jgi|Phyci1|78313|fgenesh1_pm.15_#_58	PF00481.20	PP2C		jgi|Phyci1|222989|e_gw1.36.338.1	PF01658.16	Inos-1-P_synth
jgi|Phyci1|307848|estExt_Genewise1Plus.C_300097	PF01008.16	IF-2B		jgi|Phyci1|29230|estExt_Genemark1.C_620048	PF00481.20	PP2C		jgi|Phyci1|92611|fgenesh1_kg.36_#_15_#_Locus14632v1rpkm1.93	PF11051.7	Mannosyl_trans3
jgi|Phyci1|92220|fgenesh1_kg.30_#_56_#_Locus10310v1rpkm8.11	PF03358.14	FMN_red		jgi|Phyci1|13333|gm1.13333_g	PF00481.20	PP2C		jgi|Phyci1|92612|fgenesh1_kg.36_#_16_#_Locus13599v2rpkm0.00_PRE	PF00160.20	Pro_isomerase
jgi|Phyci1|79743|fgenesh1_pm.30_#_63	PF00025.20	Arf		jgi|Phyci1|67495|fgenesh1_pg.64_#_4	PF00550.24	PP-binding		jgi|Phyci1|92614|fgenesh1_kg.36_#_18_#_Locus4716v1rpkm37.72	PF10409.8	PTEN_C2
jgi|Phyci1|220904|e_gw1.30.182.1	PF00487.23	FA_desaturase		jgi|Phyci1|13900|gm1.13900_g	PF00550.24	PP-binding		jgi|Phyci1|65437|fgenesh1_pg.36_#_28	PF00753.26	Lactamase_B
jgi|Phyci1|92229|fgenesh1_kg.31_#_2_#_Locus1885v1rpkm117.93	PF00171.21	Aldedh		jgi|Phyci1|22417|gm1.22417_g	PF01326.18	PPDK_N		jgi|Phyci1|65437|fgenesh1_pg.36_#_28	PF16123.4	HAGH_C
jgi|Phyci1|64977|fgenesh1_pg.31_#_10	PF00682.18	HMGL-like		jgi|Phyci1|22417|gm1.22417_g	PF01326.18	PPDK_N		jgi|Phyci1|80255|fgenesh1_pm.36_#_69	PF08240.11	ADH_N
jgi|Phyci1|64977|fgenesh1_pg.31_#_10	PF08502.9	LeuA_dimer		jgi|Phyci1|22417|gm1.22417_g	PF01326.18	PPDK_N		jgi|Phyci1|80255|fgenesh1_pm.36_#_69	PF13602.5	ADH_zinc_N_2
jgi|Phyci1|452292|CE121238_9261	PF00439.24	Bromodomain		jgi|Phyci1|253746|e_gw1.254.78.1	PF08321.11	PPP5		jgi|Phyci1|80258|fgenesh1_pm.36_#_72	PF15801.4	zf-C6H2
jgi|Phyci1|452292|CE121238_9261	PF17035.4	BET		jgi|Phyci1|105051|estExt_fgenesh1_pm.C_540062	PF00697.21	PRAI		jgi|Phyci1|80258|fgenesh1_pm.36_#_72	PF03372.22	Exo_endo_phos
jgi|Phyci1|92250|fgenesh1_kg.31_#_23_#_Locus1420v1rpkm162.94	PF03639.12	Glyco_hydro_81		jgi|Phyci1|240997|e_gw1.121.200.1	PF01920.19	Prefoldin_2		jgi|Phyci1|80258|fgenesh1_pm.36_#_72	PF11945.7	WASH_WAHD
jgi|Phyci1|573227|MIX23019_8646_49	PF00004.28	AAA		jgi|Phyci1|206900|e_gw1.2.1080.1	PF00156.26	Pribosyltran		jgi|Phyci1|223092|e_gw1.36.362.1	PF01433.19	Peptidase_M1
jgi|Phyci1|6088|gm1.6088_g	PF01781.17	Ribosomal_L38e		jgi|Phyci1|96612|fgenesh1_kg.131_#_41_#_Locus2443v1rpkm86.16	PF00156.26	Pribosyltran		jgi|Phyci1|223092|e_gw1.36.362.1	PF11940.7	DUF3458
jgi|Phyci1|128217|gw1.31.158.1	PF00076.21	RRM_1		jgi|Phyci1|121281|estExt_fgenesh1_pg.C_3160009	PF00156.26	Pribosyltran		jgi|Phyci1|223092|e_gw1.36.362.1	PF17432.1	DUF3458_C
jgi|Phyci1|128217|gw1.31.158.1	PF00076.21	RRM_1		jgi|Phyci1|90767|fgenesh1_kg.13_#_12_#_Locus3534v1rpkm55.01	PF00160.20	Pro_isomerase		jgi|Phyci1|92681|fgenesh1_kg.38_#_3_#_Locus15272v2rpkm0.00_PRE	PF14671.5	DSPn
jgi|Phyci1|114619|estExt_fgenesh1_pg.C_310036	PF01138.20	RNase_PH		jgi|Phyci1|4766|gm1.4766_g	PF00160.20	Pro_isomerase		jgi|Phyci1|92681|fgenesh1_kg.38_#_3_#_Locus15272v2rpkm0.00_PRE	PF00782.19	DSPc
jgi|Phyci1|114619|estExt_fgenesh1_pg.C_310036	PF03725.14	RNase_PH_C		jgi|Phyci1|114269|estExt_fgenesh1_pg.C_250013	PF00160.20	Pro_isomerase		jgi|Phyci1|27634|estExt_Genemark1.C_380019	PF00255.18	GSHPx
jgi|Phyci1|114619|estExt_fgenesh1_pg.C_310036	PF01138.20	RNase_PH		jgi|Phyci1|94245|fgenesh1_kg.65_#_41_#_Locus3548v1rpkm54.65	PF00160.20	Pro_isomerase		jgi|Phyci1|27640|estExt_Genemark1.C_380027	PF00270.28	DEAD
jgi|Phyci1|114619|estExt_fgenesh1_pg.C_310036	PF00013.28	KH_1		jgi|Phyci1|98316|fgenesh1_kg.217_#_4_#_Locus204v1rpkm1544.80	PF00160.20	Pro_isomerase		jgi|Phyci1|27640|estExt_Genemark1.C_380027	PF00271.30	Helicase_C
jgi|Phyci1|114619|estExt_fgenesh1_pg.C_310036	PF00575.22	S1		jgi|Phyci1|62402|fgenesh1_pg.8_#_175	PF09180.10	ProRS-C_1		jgi|Phyci1|6916|gm1.6916_g	PF02878.15	PGM_PMM_I
jgi|Phyci1|114619|estExt_fgenesh1_pg.C_310036	PF01900.18	RNase_P_Rpp14		jgi|Phyci1|253033|e_gw1.243.74.1	PF04683.12	Proteasom_Rpn13		jgi|Phyci1|6916|gm1.6916_g	PF02879.15	PGM_PMM_II
jgi|Phyci1|6092|gm1.6092_g	PF14664.5	RICTOR_N		jgi|Phyci1|63400|fgenesh1_pg.15_#_43	PF00227.25	Proteasome		jgi|Phyci1|6916|gm1.6916_g	PF02880.15	PGM_PMM_III
jgi|Phyci1|6092|gm1.6092_g	PF14666.5	RICTOR_M		jgi|Phyci1|265202|estExt_Genewise1.C_5_t20083	PF00227.25	Proteasome		jgi|Phyci1|6916|gm1.6916_g	PF00408.19	PGM_PMM_IV
jgi|Phyci1|6092|gm1.6092_g	PF14663.5	RasGEF_N_2		jgi|Phyci1|1544|gm1.1544_g	PF00227.25	Proteasome		jgi|Phyci1|309306|estExt_Genewise1Plus.C_380097	PF08069.11	Ribosomal_S13_N
jgi|Phyci1|6092|gm1.6092_g	PF14668.5	RICTOR_V		jgi|Phyci1|89338|fgenesh1_kg.3_#_160_#_Locus1469v1rpkm156.99	PF00227.25	Proteasome		jgi|Phyci1|309306|estExt_Genewise1Plus.C_380097	PF00312.21	Ribosomal_S15
jgi|Phyci1|221229|e_gw1.31.221.1	PF00573.21	Ribosomal_L4		jgi|Phyci1|88785|fgenesh1_kg.1_#_102_#_Locus3243v1rpkm61.16	PF00227.25	Proteasome		jgi|Phyci1|309311|estExt_Genewise1Plus.C_380102	PF09754.8	PAC2
jgi|Phyci1|92283|fgenesh1_kg.31_#_56_#_Locus1090v1rpkm219.83	PF02953.14	zf-Tim10_DDP		jgi|Phyci1|217065|e_gw1.19.375.1	PF00227.25	Proteasome		jgi|Phyci1|223327|e_gw1.38.111.1	PF02936.13	COX4
jgi|Phyci1|79818|fgenesh1_pm.31_#_65	PF12352.7	V-SNARE_C		jgi|Phyci1|91661|fgenesh1_kg.22_#_25_#_Locus2301v2rpkm31.37	PF00227.25	Proteasome		jgi|Phyci1|309339|estExt_Genewise1Plus.C_380132	PF07992.13	Pyr_redox_2
jgi|Phyci1|157786|gw1.31.284.1	PF00076.21	RRM_1		jgi|Phyci1|218708|e_gw1.23.185.1	PF00227.25	Proteasome		jgi|Phyci1|309339|estExt_Genewise1Plus.C_380132	PF02852.21	Pyr_redox_dim
jgi|Phyci1|273324|estExt_Genewise1.C_310217	PF01676.17	Metalloenzyme		jgi|Phyci1|92416|fgenesh1_kg.33_#_41_#_Locus1717v1rpkm130.27	PF00227.25	Proteasome		jgi|Phyci1|92727|fgenesh1_kg.38_#_49_#_Locus3336v1rpkm58.73	PF00010.25	HLH
jgi|Phyci1|273324|estExt_Genewise1.C_310217	PF10143.8	PhosphMutase		jgi|Phyci1|80758|fgenesh1_pm.43_#_67	PF00227.25	Proteasome		jgi|Phyci1|223483|e_gw1.38.175.1	PF02729.20	OTCace_N
jgi|Phyci1|92288|fgenesh1_kg.31_#_61_#_Locus6316v10rpkm0.00_PRE	PF03874.15	RNA_pol_Rpb4		jgi|Phyci1|67570|fgenesh1_pg.65_#_13	PF00227.25	Proteasome		jgi|Phyci1|223483|e_gw1.38.175.1	PF00185.23	OTCace
jgi|Phyci1|79826|fgenesh1_pm.31_#_73	PF01652.17	IF4E		jgi|Phyci1|95762|fgenesh1_kg.102_#_23_#_Locus1815v1rpkm122.79	PF00227.25	Proteasome		jgi|Phyci1|223385|e_gw1.38.36.1	PF03986.12	Autophagy_N
jgi|Phyci1|273350|estExt_Genewise1.C_310243	PF01912.17	eIF-6		jgi|Phyci1|239043|e_gw1.108.210.1	PF00227.25	Proteasome		jgi|Phyci1|223385|e_gw1.38.36.1	PF03987.14	Autophagy_act_C
jgi|Phyci1|92300|fgenesh1_kg.31_#_73_#_Locus4972v1rpkm35.39	PF00063.20	Myosin_head		jgi|Phyci1|254180|e_gw1.262.43.1	PF00227.25	Proteasome		jgi|Phyci1|223385|e_gw1.38.36.1	PF10381.8	Autophagy_C
jgi|Phyci1|92300|fgenesh1_kg.31_#_73_#_Locus4972v1rpkm35.39	PF06017.12	Myosin_TH1		jgi|Phyci1|74396|fgenesh1_pg.318_#_9	PF00227.25	Proteasome		jgi|Phyci1|104171|estExt_fgenesh1_pm.C_390005	PF12755.6	Vac14_Fab1_bd
jgi|Phyci1|92300|fgenesh1_kg.31_#_73_#_Locus4972v1rpkm35.39	PF01363.20	FYVE		jgi|Phyci1|63400|fgenesh1_pg.15_#_43	PF10584.8	Proteasome_A_N		jgi|Phyci1|104171|estExt_fgenesh1_pm.C_390005	PF11916.7	Vac14_Fig4_bd
jgi|Phyci1|92303|fgenesh1_kg.31_#_76_#_Locus5107v1rpkm33.94	PF00291.24	PALP		jgi|Phyci1|265202|estExt_Genewise1.C_5_t20083	PF10584.8	Proteasome_A_N		jgi|Phyci1|80341|fgenesh1_pm.39_#_11	PF01907.18	Ribosomal_L37e
jgi|Phyci1|453799|CE122745_3330	PF12796.6	Ank_2		jgi|Phyci1|88785|fgenesh1_kg.1_#_102_#_Locus3243v1rpkm61.16	PF10584.8	Proteasome_A_N		jgi|Phyci1|92755|fgenesh1_kg.39_#_18_#_Locus8220v1rpkm14.95	PF00208.20	ELFV_dehydrog
jgi|Phyci1|221264|e_gw1.31.260.1	PF13857.5	Ank_5		jgi|Phyci1|67570|fgenesh1_pg.65_#_13	PF10584.8	Proteasome_A_N		jgi|Phyci1|80371|fgenesh1_pm.39_#_41	PF03737.14	RraA-like
jgi|Phyci1|92312|fgenesh1_kg.31_#_85_#_Locus3922v2rpkm45.75	PF13920.5	zf-C3HC4_3		jgi|Phyci1|239043|e_gw1.108.210.1	PF10584.8	Proteasome_A_N		jgi|Phyci1|92773|fgenesh1_kg.39_#_36_#_Locus909v1rpkm279.97	PF00334.18	NDK
jgi|Phyci1|273410|estExt_Genewise1.C_310307	PF00069.24	Pkinase		jgi|Phyci1|74504|fgenesh1_pg.332_#_2	PF01416.19	PseudoU_synth_1		jgi|Phyci1|27748|estExt_Genemark1.C_390074	PF00027.28	cNMP_binding
jgi|Phyci1|114674|estExt_fgenesh1_pg.C_310096	PF01433.19	Peptidase_M1		jgi|Phyci1|90939|fgenesh1_kg.14_#_52_#_Locus3828v1rpkm49.51	PF04886.11	PT		jgi|Phyci1|27748|estExt_Genemark1.C_390074	PF00153.26	Mito_carr
jgi|Phyci1|114674|estExt_fgenesh1_pg.C_310096	PF09127.10	Leuk-A4-hydro_C		jgi|Phyci1|8919|gm1.8919_g	PF01329.18	Pterin_4a		jgi|Phyci1|27748|estExt_Genemark1.C_390074	PF00153.26	Mito_carr
jgi|Phyci1|273462|estExt_Genewise1.C_320029	PF03371.14	PRP38		jgi|Phyci1|254391|e_gw1.265.28.1	PF14566.5	PTPlike_phytase		jgi|Phyci1|27748|estExt_Genemark1.C_390074	PF00153.26	Mito_carr
jgi|Phyci1|308284|estExt_Genewise1Plus.C_320066	PF00118.23	Cpn60_TCP1		jgi|Phyci1|254391|e_gw1.265.28.1	PF14566.5	PTPlike_phytase		jgi|Phyci1|7056|gm1.7056_g	PF00501.27	AMP-binding
jgi|Phyci1|308334|estExt_Genewise1Plus.C_320126	PF00012.19	HSP70		jgi|Phyci1|79967|fgenesh1_pm.33_#_44	PF01242.18	PTPS		jgi|Phyci1|92787|fgenesh1_kg.39_#_50_#_Locus6568v1rpkm23.05	PF01363.20	FYVE
jgi|Phyci1|221793|e_gw1.32.257.1	PF00012.19	HSP70		jgi|Phyci1|559935|MIX9727_463_23	PF09409.9	PUB		jgi|Phyci1|92787|fgenesh1_kg.39_#_50_#_Locus6568v1rpkm23.05	PF13414.5	TPR_11
jgi|Phyci1|103810|estExt_fgenesh1_pm.C_320029	PF00590.19	TP_methylase		jgi|Phyci1|89299|fgenesh1_kg.3_#_121_#_Locus5144v1rpkm33.69	PF09409.9	PUB		jgi|Phyci1|92787|fgenesh1_kg.39_#_50_#_Locus6568v1rpkm23.05	PF13181.5	TPR_8
jgi|Phyci1|273578|estExt_Genewise1.C_320214	PF03828.18	PAP_assoc		jgi|Phyci1|92360|fgenesh1_kg.32_#_25_#_Locus4651v1rpkm38.52	PF09409.9	PUB		jgi|Phyci1|92792|fgenesh1_kg.39_#_55_#_Locus3716v1rpkm51.39	PF00654.19	Voltage_CLC
jgi|Phyci1|79917|fgenesh1_pm.32_#_44	PF00856.27	SET		jgi|Phyci1|213089|e_gw1.10.629.1	PF16656.4	Pur_ac_phosph_N		jgi|Phyci1|92792|fgenesh1_kg.39_#_55_#_Locus3716v1rpkm51.39	PF00571.27	CBS
jgi|Phyci1|79917|fgenesh1_pm.32_#_44	PF00856.27	SET		jgi|Phyci1|31485|estExt_Genemark1.C_1100012	PF00855.16	PWWP		jgi|Phyci1|7077|gm1.7077_g	PF01161.19	PBP
jgi|Phyci1|65138|fgenesh1_pg.32_#_60	PF00899.20	ThiF		jgi|Phyci1|92076|fgenesh1_kg.28_#_16_#_Locus2928v1rpkm68.87	PF00787.23	PX		jgi|Phyci1|92809|fgenesh1_kg.39_#_72_#_Locus8372v1rpkm14.33	PF00226.30	DnaJ
jgi|Phyci1|92374|fgenesh1_kg.32_#_39_#_Locus735v2rpkm71.19	PF00168.29	C2		jgi|Phyci1|97781|fgenesh1_kg.184_#_2_#_Locus3275v1rpkm60.30	PF00787.23	PX		jgi|Phyci1|92812|fgenesh1_kg.39_#_75_#_Locus4261v1rpkm43.02	PF00009.26	GTP_EFTU
jgi|Phyci1|114730|estExt_fgenesh1_pg.C_320066	PF00168.29	C2		jgi|Phyci1|327673|estExt_Genewise1Plus.C_2540077	PF00787.23	PX		jgi|Phyci1|92812|fgenesh1_kg.39_#_75_#_Locus4261v1rpkm43.02	PF03144.24	GTP_EFTU_D2
jgi|Phyci1|92378|fgenesh1_kg.33_#_3_#_Locus5437v1rpkm31.08	PF13460.5	NAD_binding_10		jgi|Phyci1|75435|fgenesh1_pg.1203_#_1	PF00787.23	PX		jgi|Phyci1|92812|fgenesh1_kg.39_#_75_#_Locus4261v1rpkm43.02	PF14492.5	EFG_II
jgi|Phyci1|92380|fgenesh1_kg.33_#_5_#_Locus3503v1rpkm55.45	PF06418.13	CTP_synth_N		jgi|Phyci1|317002|estExt_Genewise1Plus.C_850124	PF02436.17	PYC_OADA		jgi|Phyci1|92812|fgenesh1_kg.39_#_75_#_Locus4261v1rpkm43.02	PF03764.17	EFG_IV
jgi|Phyci1|92380|fgenesh1_kg.33_#_5_#_Locus3503v1rpkm55.45	PF00117.27	GATase		jgi|Phyci1|216731|e_gw1.18.292.1	PF07992.13	Pyr_redox_2		jgi|Phyci1|92812|fgenesh1_kg.39_#_75_#_Locus4261v1rpkm43.02	PF00679.23	EFG_C
jgi|Phyci1|103837|estExt_fgenesh1_pm.C_330015	PF00635.25	Motile_Sperm		jgi|Phyci1|94165|fgenesh1_kg.64_#_22_#_Locus1358v1rpkm171.01	PF07992.13	Pyr_redox_2		jgi|Phyci1|469516|CE138462_2964	PF05351.10	GMP_PDE_delta
jgi|Phyci1|222055|e_gw1.33.157.1	PF00076.21	RRM_1		jgi|Phyci1|233116|e_gw1.75.179.1	PF07992.13	Pyr_redox_2		jgi|Phyci1|92820|fgenesh1_kg.39_#_83_#_Locus5328v1rpkm31.94	PF04826.12	Arm_2
jgi|Phyci1|222055|e_gw1.33.157.1	PF00076.21	RRM_1		jgi|Phyci1|70481|fgenesh1_pg.124_#_4	PF07992.13	Pyr_redox_2		jgi|Phyci1|80432|fgenesh1_pm.39_#_102	PF08712.10	Nfu_N
jgi|Phyci1|79942|fgenesh1_pm.33_#_19	PF01852.18	START		jgi|Phyci1|71959|fgenesh1_pg.171_#_17	PF07992.13	Pyr_redox_2		jgi|Phyci1|80432|fgenesh1_pm.39_#_102	PF01106.16	NifU
jgi|Phyci1|308455|estExt_Genewise1Plus.C_330058	PF10149.8	TM231		jgi|Phyci1|121468|estExt_fgenesh1_pg.C_3690005	PF07992.13	Pyr_redox_2		jgi|Phyci1|309629|estExt_Genewise1Plus.C_390263	PF13418.5	Kelch_4
jgi|Phyci1|308455|estExt_Genewise1Plus.C_330058	PF04614.11	Pex19		jgi|Phyci1|233116|e_gw1.75.179.1	PF02852.21	Pyr_redox_dim		jgi|Phyci1|309629|estExt_Genewise1Plus.C_390263	PF07646.14	Kelch_2
jgi|Phyci1|65171|fgenesh1_pg.33_#_26	PF10436.8	BCDHK_Adom3		jgi|Phyci1|70481|fgenesh1_pg.124_#_4	PF02852.21	Pyr_redox_dim		jgi|Phyci1|309629|estExt_Genewise1Plus.C_390263	PF13854.5	Kelch_5
jgi|Phyci1|273685|estExt_Genewise1.C_330104	PF01145.24	Band_7		jgi|Phyci1|121468|estExt_fgenesh1_pg.C_3690005	PF02852.21	Pyr_redox_dim		jgi|Phyci1|309629|estExt_Genewise1Plus.C_390263	PF13418.5	Kelch_4
jgi|Phyci1|92401|fgenesh1_kg.33_#_26_#_Locus1338v1rpkm173.67	PF01145.24	Band_7		jgi|Phyci1|98179|fgenesh1_kg.205_#_25_#_Locus1356v1rpkm171.22	PF00282.18	Pyridoxal_deC		jgi|Phyci1|65681|fgenesh1_pg.40_#_2	PF13185.5	GAF_2
jgi|Phyci1|79967|fgenesh1_pm.33_#_44	PF00240.22	ubiquitin		jgi|Phyci1|63073|fgenesh1_pg.13_#_2	PF00719.18	Pyrophosphatase		jgi|Phyci1|65685|fgenesh1_pg.40_#_6	PF00478.24	IMPDH
jgi|Phyci1|79967|fgenesh1_pm.33_#_44	PF13373.5	DUF2407_C		jgi|Phyci1|256720|e_gw1.310.45.1	PF10343.8	Q_salvage		jgi|Phyci1|309670|estExt_Genewise1Plus.C_400052	PF01218.17	Coprogen_oxidas
jgi|Phyci1|79967|fgenesh1_pm.33_#_44	PF01242.18	PTPS		jgi|Phyci1|577799|MIX27591_4465_16	PF01424.21	R3H		jgi|Phyci1|92838|fgenesh1_kg.40_#_14_#_Locus11440v1rpkm5.55	PF01408.21	GFO_IDH_MocA
jgi|Phyci1|79967|fgenesh1_pm.33_#_44	PF00270.28	DEAD		jgi|Phyci1|222863|e_gw1.36.344.1	PF00566.17	RabGAP-TBC		jgi|Phyci1|92838|fgenesh1_kg.40_#_14_#_Locus11440v1rpkm5.55	PF02894.16	GFO_IDH_MocA_C
jgi|Phyci1|79967|fgenesh1_pm.33_#_44	PF00271.30	Helicase_C		jgi|Phyci1|97484|fgenesh1_kg.169_#_9_#_Locus643v1rpkm441.30	PF11976.7	Rad60-SLD		jgi|Phyci1|274936|estExt_Genewise1.C_400077	PF01336.24	tRNA_anti-codon
jgi|Phyci1|92416|fgenesh1_kg.33_#_41_#_Locus1717v1rpkm130.27	PF00227.25	Proteasome		jgi|Phyci1|218969|e_gw1.24.342.1	PF00638.17	Ran_BP1		jgi|Phyci1|274936|estExt_Genewise1.C_400077	PF00152.19	tRNA-synt_2
jgi|Phyci1|92417|fgenesh1_kg.33_#_42_#_Locus12978v1rpkm3.30	PF06159.12	DUF974		jgi|Phyci1|294446|estExt_Genewise1.C_2880052	PF00638.17	Ran_BP1		jgi|Phyci1|274936|estExt_Genewise1.C_400077	PF02938.13	GAD
jgi|Phyci1|92419|fgenesh1_kg.33_#_44_#_Locus450v1rpkm703.10	PF02046.14	COX6A		jgi|Phyci1|90086|fgenesh1_kg.7_#_110_#_Locus1764v1rpkm126.92	PF00071.21	Ras		jgi|Phyci1|474211|CE143157_354843	PF00255.18	GSHPx
jgi|Phyci1|92424|fgenesh1_kg.33_#_49_#_Locus6363v1rpkm24.18	PF00149.27	Metallophos		jgi|Phyci1|88954|fgenesh1_kg.2_#_22_#_Locus405v1rpkm794.38	PF00071.21	Ras		jgi|Phyci1|223984|e_gw1.40.157.1	PF00255.18	GSHPx
jgi|Phyci1|273752|estExt_Genewise1.C_330181	PF01981.15	PTH2		jgi|Phyci1|80986|fgenesh1_pm.47_#_59	PF00071.21	Ras		jgi|Phyci1|223812|e_gw1.40.230.1	PF00153.26	Mito_carr
jgi|Phyci1|92427|fgenesh1_kg.33_#_52_#_Locus10357v1rpkm8.02	PF03992.15	ABM		jgi|Phyci1|91105|fgenesh1_kg.16_#_14_#_Locus7156v1rpkm19.93	PF08646.9	Rep_fac-A_C		jgi|Phyci1|223812|e_gw1.40.230.1	PF00153.26	Mito_carr
jgi|Phyci1|92428|fgenesh1_kg.33_#_53_#_Locus750v1rpkm360.38	PF03992.15	ABM		jgi|Phyci1|91105|fgenesh1_kg.16_#_14_#_Locus7156v1rpkm19.93	PF04057.11	Rep-A_N		jgi|Phyci1|223812|e_gw1.40.230.1	PF00153.26	Mito_carr
jgi|Phyci1|114781|estExt_fgenesh1_pg.C_330069	PF03939.12	Ribosomal_L23eN		jgi|Phyci1|91105|fgenesh1_kg.16_#_14_#_Locus7156v1rpkm19.93	PF16900.4	REPA_OB_2		jgi|Phyci1|224031|e_gw1.40.129.1	PF12796.6	Ank_2
jgi|Phyci1|114781|estExt_fgenesh1_pg.C_330069	PF00276.19	Ribosomal_L23		jgi|Phyci1|394861|CE63807_373	PF09284.9	RhgB_N		jgi|Phyci1|92853|fgenesh1_kg.40_#_29_#_Locus2604v1rpkm80.23	PF00293.27	NUDIX
jgi|Phyci1|27380|estExt_Genemark1.C_330078	PF08232.11	Striatin		jgi|Phyci1|97861|fgenesh1_kg.188_#_23_#_Locus2723v1rpkm76.03	PF00581.19	Rhodanese		jgi|Phyci1|80478|fgenesh1_pm.40_#_41	PF13602.5	ADH_zinc_N_2
jgi|Phyci1|27380|estExt_Genemark1.C_330078	PF00400.31	WD40		jgi|Phyci1|97861|fgenesh1_kg.188_#_23_#_Locus2723v1rpkm76.03	PF00581.19	Rhodanese		jgi|Phyci1|92856|fgenesh1_kg.40_#_32_#_Locus15015v1rpkm1.75	PF01341.16	Glyco_hydro_6
jgi|Phyci1|27380|estExt_Genemark1.C_330078	PF00400.31	WD40		jgi|Phyci1|94148|fgenesh1_kg.64_#_5_#_Locus7173v1rpkm19.85	PF06026.13	Rib_5-P_isom_A		jgi|Phyci1|309754|estExt_Genewise1Plus.C_400155	PF08240.11	ADH_N
jgi|Phyci1|27380|estExt_Genemark1.C_330078	PF00400.31	WD40		jgi|Phyci1|94539|fgenesh1_kg.70_#_58_#_Locus9675v1rpkm9.73	PF00445.17	Ribonuclease_T2		jgi|Phyci1|309754|estExt_Genewise1Plus.C_400155	PF13602.5	ADH_zinc_N_2
jgi|Phyci1|458626|CE127572_36947	PF12624.6	Chorein_N		jgi|Phyci1|95105|fgenesh1_kg.83_#_12_#_Locus8937v1rpkm12.17	PF00445.17	Ribonuclease_T2		jgi|Phyci1|115177|estExt_fgenesh1_pg.C_400059	PF00890.23	FAD_binding_2
jgi|Phyci1|458626|CE127572_36947	PF16908.4	VPS13		jgi|Phyci1|20834|gm1.20834_g	PF04597.13	Ribophorin_I		jgi|Phyci1|115177|estExt_fgenesh1_pg.C_400059	PF02910.19	Succ_DH_flav_C
jgi|Phyci1|458626|CE127572_36947	PF16910.4	VPS13_mid_rpt		jgi|Phyci1|103009|estExt_fgenesh1_pm.C_210014	PF14374.5	Ribos_L4_asso_C		jgi|Phyci1|223830|e_gw1.40.227.1	PF03935.14	SKN1
jgi|Phyci1|458626|CE127572_36947	PF06650.11	SHR-BD		jgi|Phyci1|24861|estExt_Genemark1.C_90008	PF00164.24	Ribosom_S12_S23		jgi|Phyci1|223830|e_gw1.40.227.1	PF03935.14	SKN1
jgi|Phyci1|458626|CE127572_36947	PF16909.4	VPS13_C		jgi|Phyci1|101986|estExt_fgenesh1_pm.C_110123	PF00428.18	Ribosomal_60s		jgi|Phyci1|223830|e_gw1.40.227.1	PF03935.14	SKN1
jgi|Phyci1|273808|estExt_Genewise1.C_330280	PF01432.19	Peptidase_M3		jgi|Phyci1|77609|fgenesh1_pm.10_#_130	PF00428.18	Ribosomal_60s		jgi|Phyci1|92863|fgenesh1_kg.40_#_39_#_Locus6459v1rpkm23.65	PF01423.21	LSM
jgi|Phyci1|103907|estExt_fgenesh1_pm.C_340006	PF13233.5	Complex1_LYR_2		jgi|Phyci1|87573|fgenesh1_pm.272_#_3	PF00428.18	Ribosomal_60s		jgi|Phyci1|92876|fgenesh1_kg.40_#_52_#_Locus1808v1rpkm123.71	PF03721.13	UDPG_MGDP_dh_N
jgi|Phyci1|92455|fgenesh1_kg.34_#_11_#_Locus2568v1rpkm81.33	PF05091.11	eIF-3_zeta		jgi|Phyci1|295866|estExt_Genewise1.C_3690010	PF00687.20	Ribosomal_L1		jgi|Phyci1|92876|fgenesh1_kg.40_#_52_#_Locus1808v1rpkm123.71	PF00984.18	UDPG_MGDP_dh
jgi|Phyci1|92456|fgenesh1_kg.34_#_12_#_Locus5616v1rpkm29.73	PF05577.11	Peptidase_S28		jgi|Phyci1|77609|fgenesh1_pm.10_#_130	PF00466.19	Ribosomal_L10		jgi|Phyci1|92876|fgenesh1_kg.40_#_52_#_Locus1808v1rpkm123.71	PF03720.14	UDPG_MGDP_dh_C
jgi|Phyci1|80031|fgenesh1_pm.34_#_17	PF00144.23	Beta-lactamase		jgi|Phyci1|72596|fgenesh1_pg.198_#_8	PF00298.18	Ribosomal_L11		jgi|Phyci1|65760|fgenesh1_pg.40_#_81	PF00406.21	ADK
jgi|Phyci1|114819|estExt_fgenesh1_pg.C_340035	PF00330.19	Aconitase		jgi|Phyci1|72596|fgenesh1_pg.198_#_8	PF03946.13	Ribosomal_L11_N		jgi|Phyci1|65760|fgenesh1_pg.40_#_81	PF00406.21	ADK
jgi|Phyci1|114819|estExt_fgenesh1_pg.C_340035	PF00694.18	Aconitase_C		jgi|Phyci1|99526|fgenesh1_kg.353_#_6_#_Locus1516v1rpkm150.73	PF00542.18	Ribosomal_L12		jgi|Phyci1|65768|fgenesh1_pg.40_#_89	PF00406.21	ADK
jgi|Phyci1|65302|fgenesh1_pg.34_#_61	PF01215.18	COX5B		jgi|Phyci1|99526|fgenesh1_kg.353_#_6_#_Locus1516v1rpkm150.73	PF16320.4	Ribosomal_L12_N		jgi|Phyci1|224143|e_gw1.41.395.1	PF00026.22	Asp
jgi|Phyci1|6552|gm1.6552_g	PF00881.23	Nitroreductase		jgi|Phyci1|278581|estExt_Genewise1.C_600201	PF01294.17	Ribosomal_L13e		jgi|Phyci1|224173|e_gw1.41.354.1	PF00579.24	tRNA-synt_1b
jgi|Phyci1|92510|fgenesh1_kg.34_#_66_#_Locus2640v1rpkm79.00	PF09802.8	Sec66		jgi|Phyci1|110224|estExt_fgenesh1_pm.C_2700006	PF00238.18	Ribosomal_L14		jgi|Phyci1|92911|fgenesh1_kg.41_#_26_#_Locus7036v1rpkm20.51	PF01008.16	IF-2B
jgi|Phyci1|308848|estExt_Genewise1Plus.C_340319	PF00364.21	Biotin_lipoyl		jgi|Phyci1|13182|gm1.13182_g	PF01929.16	Ribosomal_L14e		jgi|Phyci1|27907|estExt_Genemark1.C_410051	PF08637.9	NCA2
jgi|Phyci1|308848|estExt_Genewise1Plus.C_340319	PF00198.22	2-oxoacid_dh		jgi|Phyci1|291564|estExt_Genewise1.C_2050037	PF00827.16	Ribosomal_L15e		jgi|Phyci1|224399|e_gw1.41.125.1	PF00515.27	TPR_1
jgi|Phyci1|92532|fgenesh1_kg.35_#_4_#_Locus1965v1rpkm111.73	PF00793.19	DAHP_synth_1		jgi|Phyci1|274179|estExt_Genewise1.C_350189	PF00252.17	Ribosomal_L16		jgi|Phyci1|224399|e_gw1.41.125.1	PF13181.5	TPR_8
jgi|Phyci1|92550|fgenesh1_kg.35_#_22_#_Locus704v1rpkm390.27	PF00270.28	DEAD		jgi|Phyci1|64810|fgenesh1_pg.28_#_74	PF17135.3	Ribosomal_L18		jgi|Phyci1|224399|e_gw1.41.125.1	PF01920.19	Prefoldin_2
jgi|Phyci1|92550|fgenesh1_kg.35_#_22_#_Locus704v1rpkm390.27	PF00271.30	Helicase_C		jgi|Phyci1|319521|estExt_Genewise1Plus.C_1090159	PF14204.5	Ribosomal_L18_c		jgi|Phyci1|275247|estExt_Genewise1.C_410239	PF00169.28	PH
jgi|Phyci1|222529|e_gw1.35.57.1	PF00226.30	DnaJ		jgi|Phyci1|104403|estExt_fgenesh1_pm.C_420008	PF01775.16	Ribosomal_L18A		jgi|Phyci1|275247|estExt_Genewise1.C_410239	PF01852.18	START
jgi|Phyci1|274179|estExt_Genewise1.C_350189	PF00252.17	Ribosomal_L16		jgi|Phyci1|4196|gm1.4196_g	PF00181.22	Ribosomal_L2		jgi|Phyci1|275247|estExt_Genewise1.C_410239	PF01237.17	Oxysterol_BP
jgi|Phyci1|92581|fgenesh1_kg.35_#_53_#_Locus3850v1rpkm49.28	PF00383.22	dCMP_cyt_deam_1		jgi|Phyci1|4196|gm1.4196_g	PF03947.17	Ribosomal_L2_C		jgi|Phyci1|275247|estExt_Genewise1.C_410239	PF01237.17	Oxysterol_BP
jgi|Phyci1|309019|estExt_Genewise1Plus.C_350296	PF03133.14	TTL		jgi|Phyci1|212792|e_gw1.10.561.1	PF01157.17	Ribosomal_L21e		jgi|Phyci1|104380|estExt_fgenesh1_pm.C_410047	PF13360.5	PQQ_2
jgi|Phyci1|6682|gm1.6682_g	PF02779.23	Transket_pyr		jgi|Phyci1|89603|fgenesh1_kg.5_#_11_#_Locus10v1rpkm5314.27	PF00237.18	Ribosomal_L22		jgi|Phyci1|104380|estExt_fgenesh1_pm.C_410047	PF07774.12	DUF1620
jgi|Phyci1|6682|gm1.6682_g	PF02780.19	Transketolase_C		jgi|Phyci1|153182|gw1.272.13.1	PF01776.16	Ribosomal_L22e		jgi|Phyci1|7317|gm1.7317_g	PF09731.8	Mitofilin
jgi|Phyci1|92592|fgenesh1_kg.35_#_64_#_Locus6042v1rpkm26.56	PF04280.14	Tim44		jgi|Phyci1|114781|estExt_fgenesh1_pg.C_330069	PF00276.19	Ribosomal_L23		jgi|Phyci1|65849|fgenesh1_pg.41_#_70	PF00988.21	CPSase_sm_chain
jgi|Phyci1|80188|fgenesh1_pm.36_#_2	PF07792.11	Afi1		jgi|Phyci1|114781|estExt_fgenesh1_pg.C_330069	PF03939.12	Ribosomal_L23eN		jgi|Phyci1|65849|fgenesh1_pg.41_#_70	PF00117.27	GATase
jgi|Phyci1|80188|fgenesh1_pm.36_#_2	PF08616.9	SPA		jgi|Phyci1|25367|estExt_Genemark1.C_110253	PF17136.3	ribosomal_L24		jgi|Phyci1|65849|fgenesh1_pg.41_#_70	PF02786.16	CPSase_L_D2
jgi|Phyci1|223133|e_gw1.36.40.1	PF10208.8	Armet		jgi|Phyci1|89388|fgenesh1_kg.3_#_210_#_Locus55v1rpkm3546.42	PF01246.19	Ribosomal_L24e		jgi|Phyci1|65849|fgenesh1_pg.41_#_70	PF02787.18	CPSase_L_D3
jgi|Phyci1|222989|e_gw1.36.338.1	PF07994.11	NAD_binding_5		jgi|Phyci1|100014|estExt_fgenesh1_pm.C_10007	PF16906.4	Ribosomal_L26		jgi|Phyci1|65849|fgenesh1_pg.41_#_70	PF02786.16	CPSase_L_D2
jgi|Phyci1|222989|e_gw1.36.338.1	PF01658.16	Inos-1-P_synth		jgi|Phyci1|97459|fgenesh1_kg.168_#_25_#_Locus25v1rpkm4267.01	PF00828.18	Ribosomal_L27A		jgi|Phyci1|65849|fgenesh1_pg.41_#_70	PF02142.21	MGS
jgi|Phyci1|92612|fgenesh1_kg.36_#_16_#_Locus13599v2rpkm0.00_PRE	PF00160.20	Pro_isomerase		jgi|Phyci1|89689|fgenesh1_kg.5_#_97_#_Locus214v1rpkm1478.29	PF01777.17	Ribosomal_L27e		jgi|Phyci1|224398|e_gw1.41.234.1	PF03871.13	RNA_pol_Rpb5_N
jgi|Phyci1|92614|fgenesh1_kg.36_#_18_#_Locus4716v1rpkm37.72	PF10409.8	PTEN_C2		jgi|Phyci1|95057|fgenesh1_kg.82_#_6_#_Locus1737v1rpkm128.74	PF00830.18	Ribosomal_L28		jgi|Phyci1|224398|e_gw1.41.234.1	PF01191.18	RNA_pol_Rpb5_C
jgi|Phyci1|92624|fgenesh1_kg.36_#_28_#_Locus11456v1rpkm5.52	PF01613.17	Flavin_Reduct		jgi|Phyci1|218055|e_gw1.21.172.1	PF01778.16	Ribosomal_L28e		jgi|Phyci1|577799|MIX27591_4465_16	PF00313.21	CSD
jgi|Phyci1|27590|estExt_Genemark1.C_360066	PF00173.27	Cyt-b5		jgi|Phyci1|302797|estExt_Genewise1Plus.C_11_t10151	PF00831.22	Ribosomal_L29		jgi|Phyci1|577799|MIX27591_4465_16	PF01424.21	R3H
jgi|Phyci1|27590|estExt_Genemark1.C_360066	PF00487.23	FA_desaturase		jgi|Phyci1|295752|estExt_Genewise1.C_3530035	PF00297.21	Ribosomal_L3		jgi|Phyci1|577799|MIX27591_4465_16	PF00313.21	CSD
jgi|Phyci1|80255|fgenesh1_pm.36_#_69	PF08240.11	ADH_N		jgi|Phyci1|77732|fgenesh1_pm.11_#_82	PF00327.19	Ribosomal_L30		jgi|Phyci1|104403|estExt_fgenesh1_pm.C_420008	PF01775.16	Ribosomal_L18A
jgi|Phyci1|80255|fgenesh1_pm.36_#_69	PF13602.5	ADH_zinc_N_2		jgi|Phyci1|77732|fgenesh1_pm.11_#_82	PF08079.11	Ribosomal_L30_N		jgi|Phyci1|80608|fgenesh1_pm.42_#_13	PF01187.17	MIF
jgi|Phyci1|92650|fgenesh1_kg.36_#_54_#_Locus8562v2rpkm10.24	PF12804.6	NTP_transf_3		jgi|Phyci1|291468|estExt_Genewise1.C_2040049	PF01198.18	Ribosomal_L31e		jgi|Phyci1|224632|e_gw1.42.456.1	PF01187.17	MIF
jgi|Phyci1|92650|fgenesh1_kg.36_#_54_#_Locus8562v2rpkm10.24	PF00892.19	EamA		jgi|Phyci1|88128|fgenesh1_pm.332_#_10	PF01655.17	Ribosomal_L32e		jgi|Phyci1|224596|e_gw1.42.430.1	PF00270.28	DEAD
jgi|Phyci1|80258|fgenesh1_pm.36_#_72	PF15801.4	zf-C6H2		jgi|Phyci1|188296|gw1.5.773.1	PF01247.17	Ribosomal_L35Ae		jgi|Phyci1|224596|e_gw1.42.430.1	PF00271.30	Helicase_C
jgi|Phyci1|80258|fgenesh1_pm.36_#_72	PF03372.22	Exo_endo_phos		jgi|Phyci1|169652|gw1.173.59.1	PF01158.17	Ribosomal_L36e		jgi|Phyci1|224596|e_gw1.42.430.1	PF02889.15	Sec63
jgi|Phyci1|80258|fgenesh1_pm.36_#_72	PF11945.7	WASH_WAHD		jgi|Phyci1|247272|e_gw1.173.55.1	PF08561.9	Ribosomal_L37		jgi|Phyci1|224596|e_gw1.42.430.1	PF00270.28	DEAD
jgi|Phyci1|223092|e_gw1.36.362.1	PF01433.19	Peptidase_M1		jgi|Phyci1|80341|fgenesh1_pm.39_#_11	PF01907.18	Ribosomal_L37e		jgi|Phyci1|224596|e_gw1.42.430.1	PF02889.15	Sec63
jgi|Phyci1|223092|e_gw1.36.362.1	PF11940.7	DUF3458		jgi|Phyci1|6088|gm1.6088_g	PF01781.17	Ribosomal_L38e		jgi|Phyci1|92954|fgenesh1_kg.42_#_15_#_Locus6869v1rpkm21.40	PF00650.19	CRAL_TRIO
jgi|Phyci1|223092|e_gw1.36.362.1	PF17432.1	DUF3458_C		jgi|Phyci1|103009|estExt_fgenesh1_pm.C_210014	PF00573.21	Ribosomal_L4		jgi|Phyci1|92988|fgenesh1_kg.42_#_49_#_Locus5870v1rpkm27.92	PF01636.22	APH
jgi|Phyci1|92682|fgenesh1_kg.38_#_4_#_Locus1318v1rpkm177.83	PF03931.14	Skp1_POZ		jgi|Phyci1|296262|estExt_Genewise1.C_4470026	PF01020.16	Ribosomal_L40e		jgi|Phyci1|92988|fgenesh1_kg.42_#_49_#_Locus5870v1rpkm27.92	PF02771.15	Acyl-CoA_dh_N
jgi|Phyci1|92682|fgenesh1_kg.38_#_4_#_Locus1318v1rpkm177.83	PF01466.18	Skp1		jgi|Phyci1|319521|estExt_Genewise1Plus.C_1090159	PF17144.3	Ribosomal_L5e		jgi|Phyci1|92988|fgenesh1_kg.42_#_49_#_Locus5870v1rpkm27.92	PF02770.18	Acyl-CoA_dh_M
jgi|Phyci1|27634|estExt_Genemark1.C_380019	PF00255.18	GSHPx		jgi|Phyci1|89730|fgenesh1_kg.5_#_138_#_Locus100v1rpkm2708.00	PF00347.22	Ribosomal_L6		jgi|Phyci1|92988|fgenesh1_kg.42_#_49_#_Locus5870v1rpkm27.92	PF00441.23	Acyl-CoA_dh_1
jgi|Phyci1|27640|estExt_Genemark1.C_380027	PF00270.28	DEAD		jgi|Phyci1|89730|fgenesh1_kg.5_#_138_#_Locus100v1rpkm2708.00	PF00347.22	Ribosomal_L6		jgi|Phyci1|92989|fgenesh1_kg.42_#_50_#_Locus5528v1rpkm30.33	PF02771.15	Acyl-CoA_dh_N
jgi|Phyci1|27640|estExt_Genemark1.C_380027	PF00271.30	Helicase_C		jgi|Phyci1|264888|estExt_Genewise1.C_5_t10185	PF01159.18	Ribosomal_L6e		jgi|Phyci1|92989|fgenesh1_kg.42_#_50_#_Locus5528v1rpkm30.33	PF02770.18	Acyl-CoA_dh_M
jgi|Phyci1|6916|gm1.6916_g	PF02878.15	PGM_PMM_I		jgi|Phyci1|207083|e_gw1.2.599.1	PF01248.25	Ribosomal_L7Ae		jgi|Phyci1|92989|fgenesh1_kg.42_#_50_#_Locus5528v1rpkm30.33	PF00441.23	Acyl-CoA_dh_1
jgi|Phyci1|6916|gm1.6916_g	PF02879.15	PGM_PMM_II		jgi|Phyci1|91652|fgenesh1_kg.22_#_16_#_Locus126v1rpkm2299.67	PF01248.25	Ribosomal_L7Ae		jgi|Phyci1|92992|fgenesh1_kg.42_#_53_#_Locus8450v1rpkm13.96	PF03901.16	Glyco_transf_22
jgi|Phyci1|6916|gm1.6916_g	PF02880.15	PGM_PMM_III		jgi|Phyci1|306805|estExt_Genewise1Plus.C_240075	PF01248.25	Ribosomal_L7Ae		jgi|Phyci1|93004|fgenesh1_kg.42_#_65_#_Locus13953v1rpkm2.38	PF00067.21	p450
jgi|Phyci1|6916|gm1.6916_g	PF00408.19	PGM_PMM_IV		jgi|Phyci1|288292|estExt_Genewise1.C_1480031	PF01248.25	Ribosomal_L7Ae		jgi|Phyci1|115358|estExt_fgenesh1_pg.C_430017	PF01266.23	DAO
jgi|Phyci1|309306|estExt_Genewise1Plus.C_380097	PF08069.11	Ribosomal_S13_N		jgi|Phyci1|562323|MIX12115_390631_92	PF00411.18	Ribosomal_S11		jgi|Phyci1|275611|estExt_Genewise1.C_430065	PF13460.5	NAD_binding_10
jgi|Phyci1|309306|estExt_Genewise1Plus.C_380097	PF00312.21	Ribosomal_S15		jgi|Phyci1|300121|estExt_Genewise1Plus.C_5_t10380	PF00416.21	Ribosomal_S13		jgi|Phyci1|275677|estExt_Genewise1.C_430163	PF00264.19	Tyrosinase
jgi|Phyci1|223327|e_gw1.38.111.1	PF02936.13	COX4		jgi|Phyci1|309306|estExt_Genewise1Plus.C_380097	PF08069.11	Ribosomal_S13_N		jgi|Phyci1|310435|estExt_Genewise1Plus.C_430171	PF00230.19	MIP
jgi|Phyci1|6937|gm1.6937_g	PF06246.11	Isy1		jgi|Phyci1|88783|fgenesh1_kg.1_#_100_#_Locus208v1rpkm1490.12	PF00253.20	Ribosomal_S14		jgi|Phyci1|310435|estExt_Genewise1Plus.C_430171	PF02383.17	Syja_N
jgi|Phyci1|309339|estExt_Genewise1Plus.C_380132	PF07992.13	Pyr_redox_2		jgi|Phyci1|309306|estExt_Genewise1Plus.C_380097	PF00312.21	Ribosomal_S15		jgi|Phyci1|93039|fgenesh1_kg.43_#_34_#_Locus6439v1rpkm23.78	PF12796.6	Ank_2
jgi|Phyci1|309339|estExt_Genewise1Plus.C_380132	PF02852.21	Pyr_redox_dim		jgi|Phyci1|238833|e_gw1.107.182.1	PF00886.18	Ribosomal_S16		jgi|Phyci1|93039|fgenesh1_kg.43_#_34_#_Locus6439v1rpkm23.78	PF00023.29	Ank
jgi|Phyci1|223483|e_gw1.38.175.1	PF02729.20	OTCace_N		jgi|Phyci1|83391|fgenesh1_pm.89_#_31	PF00833.17	Ribosomal_S17e		jgi|Phyci1|93039|fgenesh1_kg.43_#_34_#_Locus6439v1rpkm23.78	PF12796.6	Ank_2
jgi|Phyci1|223483|e_gw1.38.175.1	PF00185.23	OTCace		jgi|Phyci1|19929|gm1.19929_g	PF00203.20	Ribosomal_S19		jgi|Phyci1|310446|estExt_Genewise1Plus.C_430188	PF02184.15	HAT
jgi|Phyci1|223385|e_gw1.38.36.1	PF03986.12	Autophagy_N		jgi|Phyci1|95999|fgenesh1_kg.110_#_3_#_Locus54v1rpkm3577.75	PF00318.19	Ribosomal_S2		jgi|Phyci1|310446|estExt_Genewise1Plus.C_430188	PF05843.13	Suf
jgi|Phyci1|223385|e_gw1.38.36.1	PF03987.14	Autophagy_act_C		jgi|Phyci1|96299|fgenesh1_kg.121_#_36_#_Locus275v2rpkm49.51_PRE	PF01249.17	Ribosomal_S21e		jgi|Phyci1|7563|gm1.7563_g	PF00169.28	PH
jgi|Phyci1|223385|e_gw1.38.36.1	PF10381.8	Autophagy_C		jgi|Phyci1|243298|e_gw1.138.92.1	PF01282.18	Ribosomal_S24e		jgi|Phyci1|224889|e_gw1.43.140.1	PF04573.11	SPC22
jgi|Phyci1|104171|estExt_fgenesh1_pm.C_390005	PF12755.6	Vac14_Fab1_bd		jgi|Phyci1|287551|estExt_Genewise1.C_1390051	PF03297.14	Ribosomal_S25		jgi|Phyci1|80758|fgenesh1_pm.43_#_67	PF00227.25	Proteasome
jgi|Phyci1|104171|estExt_fgenesh1_pm.C_390005	PF11916.7	Vac14_Fig4_bd		jgi|Phyci1|203837|gw1.186.117.1	PF01283.18	Ribosomal_S26e		jgi|Phyci1|66059|fgenesh1_pg.44_#_4	PF00241.19	Cofilin_ADF
jgi|Phyci1|80341|fgenesh1_pm.39_#_11	PF01907.18	Ribosomal_L37e		jgi|Phyci1|98457|fgenesh1_kg.225_#_5_#_Locus66v1rpkm3289.63	PF01200.17	Ribosomal_S28e		jgi|Phyci1|66064|fgenesh1_pg.44_#_9	PF04065.14	Not3
jgi|Phyci1|223518|e_gw1.39.86.1	PF01433.19	Peptidase_M1		jgi|Phyci1|112727|estExt_fgenesh1_pg.C_90096	PF00189.19	Ribosomal_S3_C		jgi|Phyci1|66064|fgenesh1_pg.44_#_9	PF04153.17	NOT2_3_5
jgi|Phyci1|223518|e_gw1.39.86.1	PF11838.7	ERAP1_C		jgi|Phyci1|257395|e_gw1.330.29.1	PF04758.13	Ribosomal_S30		jgi|Phyci1|66064|fgenesh1_pg.44_#_9	PF00291.24	PALP
jgi|Phyci1|223640|e_gw1.39.107.1	PF12906.6	RINGv		jgi|Phyci1|86101|fgenesh1_pm.179_#_14	PF01015.17	Ribosomal_S3Ae		jgi|Phyci1|93076|fgenesh1_kg.44_#_12_#_Locus7146v1rpkm19.97	PF00153.26	Mito_carr
jgi|Phyci1|223640|e_gw1.39.107.1	PF00498.25	FHA		jgi|Phyci1|254530|e_gw1.267.9.1	PF00163.18	Ribosomal_S4		jgi|Phyci1|93076|fgenesh1_kg.44_#_12_#_Locus7146v1rpkm19.97	PF00153.26	Mito_carr
jgi|Phyci1|80371|fgenesh1_pm.39_#_41	PF03737.14	RraA-like		jgi|Phyci1|320259|estExt_Genewise1Plus.C_1190061	PF00900.19	Ribosomal_S4e		jgi|Phyci1|93076|fgenesh1_kg.44_#_12_#_Locus7146v1rpkm19.97	PF00153.26	Mito_carr
jgi|Phyci1|92772|fgenesh1_kg.39_#_35_#_Locus7404v1rpkm18.65	PF03737.14	RraA-like		jgi|Phyci1|300535|estExt_Genewise1Plus.C_6_t10108	PF00333.19	Ribosomal_S5		jgi|Phyci1|93077|fgenesh1_kg.44_#_13_#_Locus2518v1rpkm83.56	PF00133.21	tRNA-synt_1
jgi|Phyci1|92773|fgenesh1_kg.39_#_36_#_Locus909v1rpkm279.97	PF00334.18	NDK		jgi|Phyci1|300535|estExt_Genewise1Plus.C_6_t10108	PF03719.14	Ribosomal_S5_C		jgi|Phyci1|93077|fgenesh1_kg.44_#_13_#_Locus2518v1rpkm83.56	PF08264.12	Anticodon_1
jgi|Phyci1|27748|estExt_Genemark1.C_390074	PF00027.28	cNMP_binding		jgi|Phyci1|277707|estExt_Genewise1.C_550187	PF01092.18	Ribosomal_S6e		jgi|Phyci1|225086|e_gw1.44.46.1	PF05577.11	Peptidase_S28
jgi|Phyci1|27748|estExt_Genemark1.C_390074	PF00153.26	Mito_carr		jgi|Phyci1|278936|estExt_Genewise1.C_620210	PF00177.20	Ribosomal_S7		jgi|Phyci1|93087|fgenesh1_kg.44_#_23_#_Locus1440v1rpkm161.14	PF05047.15	L51_S25_CI-B8
jgi|Phyci1|27748|estExt_Genemark1.C_390074	PF00153.26	Mito_carr		jgi|Phyci1|30357|estExt_Genemark1.C_810011	PF01251.17	Ribosomal_S7e		jgi|Phyci1|93118|fgenesh1_kg.45_#_4_#_Locus6272v1rpkm24.81	PF00664.22	ABC_membrane
jgi|Phyci1|27748|estExt_Genemark1.C_390074	PF00153.26	Mito_carr		jgi|Phyci1|94501|fgenesh1_kg.70_#_20_#_Locus177v1rpkm1823.11	PF00410.18	Ribosomal_S8		jgi|Phyci1|93118|fgenesh1_kg.45_#_4_#_Locus6272v1rpkm24.81	PF00005.26	ABC_tran
jgi|Phyci1|7056|gm1.7056_g	PF00501.27	AMP-binding		jgi|Phyci1|291820|estExt_Genewise1.C_2110051	PF01201.21	Ribosomal_S8e		jgi|Phyci1|93125|fgenesh1_kg.45_#_11_#_Locus2127v1rpkm101.43	PF00118.23	Cpn60_TCP1
jgi|Phyci1|92787|fgenesh1_kg.39_#_50_#_Locus6568v1rpkm23.05	PF01363.20	FYVE		jgi|Phyci1|12398|gm1.12398_g	PF00380.18	Ribosomal_S9		jgi|Phyci1|93133|fgenesh1_kg.45_#_19_#_Locus10278v1rpkm8.18	PF01474.15	DAHP_synth_2
jgi|Phyci1|92787|fgenesh1_kg.39_#_50_#_Locus6568v1rpkm23.05	PF13414.5	TPR_11		jgi|Phyci1|251918|e_gw1.228.97.1	PF00834.18	Ribul_P_3_epim		jgi|Phyci1|310695|estExt_Genewise1Plus.C_450115	PF13499.5	EF-hand_7
jgi|Phyci1|92787|fgenesh1_kg.39_#_50_#_Locus6568v1rpkm23.05	PF13181.5	TPR_8		jgi|Phyci1|231911|e_gw1.70.149.1	PF00652.21	Ricin_B_lectin		jgi|Phyci1|310695|estExt_Genewise1Plus.C_450115	PF13499.5	EF-hand_7
jgi|Phyci1|92809|fgenesh1_kg.39_#_72_#_Locus8372v1rpkm14.33	PF00226.30	DnaJ		jgi|Phyci1|10237|gm1.10237_g	PF00652.21	Ricin_B_lectin		jgi|Phyci1|93138|fgenesh1_kg.45_#_24_#_Locus2881v1rpkm70.35	PF00168.29	C2
jgi|Phyci1|92812|fgenesh1_kg.39_#_75_#_Locus4261v1rpkm43.02	PF00009.26	GTP_EFTU		jgi|Phyci1|95769|fgenesh1_kg.102_#_30_#_Locus3462v1rpkm56.10	PF00652.21	Ricin_B_lectin		jgi|Phyci1|93138|fgenesh1_kg.45_#_24_#_Locus2881v1rpkm70.35	PF00168.29	C2
jgi|Phyci1|92812|fgenesh1_kg.39_#_75_#_Locus4261v1rpkm43.02	PF03144.24	GTP_EFTU_D2		jgi|Phyci1|318744|estExt_Genewise1Plus.C_1020136	PF00652.21	Ricin_B_lectin		jgi|Phyci1|164677|gw1.45.105.1	PF02990.15	EMP70
jgi|Phyci1|92812|fgenesh1_kg.39_#_75_#_Locus4261v1rpkm43.02	PF14492.5	EFG_II		jgi|Phyci1|32292|estExt_Genemark1.C_1350039	PF00652.21	Ricin_B_lectin		jgi|Phyci1|80853|fgenesh1_pm.45_#_28	PF02990.15	EMP70
jgi|Phyci1|92812|fgenesh1_kg.39_#_75_#_Locus4261v1rpkm43.02	PF03764.17	EFG_IV		jgi|Phyci1|32292|estExt_Genemark1.C_1350039	PF00652.21	Ricin_B_lectin		jgi|Phyci1|578725|MIX28517_9_4	PF00063.20	Myosin_head
jgi|Phyci1|92812|fgenesh1_kg.39_#_75_#_Locus4261v1rpkm43.02	PF00679.23	EFG_C		jgi|Phyci1|32292|estExt_Genemark1.C_1350039	PF00652.21	Ricin_B_lectin		jgi|Phyci1|578725|MIX28517_9_4	PF00063.20	Myosin_head
jgi|Phyci1|92820|fgenesh1_kg.39_#_83_#_Locus5328v1rpkm31.94	PF04826.12	Arm_2		jgi|Phyci1|99921|fgenesh1_kg.794_#_1_#_Locus1402v1rpkm165.12	PF00652.21	Ricin_B_lectin		jgi|Phyci1|578725|MIX28517_9_4	PF00571.27	CBS
jgi|Phyci1|80432|fgenesh1_pm.39_#_102	PF08712.10	Nfu_N		jgi|Phyci1|257305|e_gw1.327.15.1	PF00355.25	Rieske		jgi|Phyci1|578725|MIX28517_9_4	PF00571.27	CBS
jgi|Phyci1|80432|fgenesh1_pm.39_#_102	PF01106.16	NifU		jgi|Phyci1|304486|estExt_Genewise1Plus.C_150353	PF02197.16	RIIa		jgi|Phyci1|578725|MIX28517_9_4	PF00571.27	CBS
jgi|Phyci1|65681|fgenesh1_pg.40_#_2	PF13185.5	GAF_2		jgi|Phyci1|99000|fgenesh1_kg.277_#_5_#_Locus1594v1rpkm140.79	PF04321.16	RmlD_sub_bind		jgi|Phyci1|578725|MIX28517_9_4	PF00571.27	CBS
jgi|Phyci1|65685|fgenesh1_pg.40_#_6	PF00478.24	IMPDH		jgi|Phyci1|10439|gm1.10439_g	PF04997.11	RNA_pol_Rpb1_1		jgi|Phyci1|578725|MIX28517_9_4	PF00571.27	CBS
jgi|Phyci1|224025|e_gw1.40.38.1	PF14588.5	YjgF_endoribonc		jgi|Phyci1|10439|gm1.10439_g	PF00623.19	RNA_pol_Rpb1_2		jgi|Phyci1|578725|MIX28517_9_4	PF00571.27	CBS
jgi|Phyci1|80449|fgenesh1_pm.40_#_12	PF01218.17	Coprogen_oxidas		jgi|Phyci1|10439|gm1.10439_g	PF04983.17	RNA_pol_Rpb1_3		jgi|Phyci1|578725|MIX28517_9_4	PF00571.27	CBS
jgi|Phyci1|309670|estExt_Genewise1Plus.C_400052	PF01218.17	Coprogen_oxidas		jgi|Phyci1|10439|gm1.10439_g	PF05000.16	RNA_pol_Rpb1_4		jgi|Phyci1|578725|MIX28517_9_4	PF00571.27	CBS
jgi|Phyci1|92839|fgenesh1_kg.40_#_15_#_Locus3543v1rpkm54.73	PF00583.24	Acetyltransf_1		jgi|Phyci1|10439|gm1.10439_g	PF04998.16	RNA_pol_Rpb1_5		jgi|Phyci1|578725|MIX28517_9_4	PF00571.27	CBS
jgi|Phyci1|80455|fgenesh1_pm.40_#_18	PF00400.31	WD40		jgi|Phyci1|10439|gm1.10439_g	PF04992.13	RNA_pol_Rpb1_6		jgi|Phyci1|578725|MIX28517_9_4	PF00571.27	CBS
jgi|Phyci1|274936|estExt_Genewise1.C_400077	PF01336.24	tRNA_anti-codon		jgi|Phyci1|10439|gm1.10439_g	PF04990.11	RNA_pol_Rpb1_7		jgi|Phyci1|578725|MIX28517_9_4	PF00571.27	CBS
jgi|Phyci1|274936|estExt_Genewise1.C_400077	PF00152.19	tRNA-synt_2		jgi|Phyci1|10439|gm1.10439_g	PF05001.12	RNA_pol_Rpb1_R		jgi|Phyci1|578725|MIX28517_9_4	PF00571.27	CBS
jgi|Phyci1|274936|estExt_Genewise1.C_400077	PF02938.13	GAD		jgi|Phyci1|10439|gm1.10439_g	PF05001.12	RNA_pol_Rpb1_R		jgi|Phyci1|578725|MIX28517_9_4	PF00571.27	CBS
jgi|Phyci1|474211|CE143157_354843	PF00255.18	GSHPx		jgi|Phyci1|10439|gm1.10439_g	PF05001.12	RNA_pol_Rpb1_R		jgi|Phyci1|578725|MIX28517_9_4	PF00564.23	PB1
jgi|Phyci1|223984|e_gw1.40.157.1	PF00255.18	GSHPx		jgi|Phyci1|10439|gm1.10439_g	PF05001.12	RNA_pol_Rpb1_R		jgi|Phyci1|93143|fgenesh1_kg.45_#_29_#_Locus4202v1rpkm43.85	PF00583.24	Acetyltransf_1
jgi|Phyci1|223812|e_gw1.40.230.1	PF00153.26	Mito_carr		jgi|Phyci1|10439|gm1.10439_g	PF05001.12	RNA_pol_Rpb1_R		jgi|Phyci1|80880|fgenesh1_pm.46_#_10	PF00056.22	Ldh_1_N
jgi|Phyci1|223812|e_gw1.40.230.1	PF00153.26	Mito_carr		jgi|Phyci1|10439|gm1.10439_g	PF05001.12	RNA_pol_Rpb1_R		jgi|Phyci1|80880|fgenesh1_pm.46_#_10	PF02866.17	Ldh_1_C
jgi|Phyci1|223812|e_gw1.40.230.1	PF00153.26	Mito_carr		jgi|Phyci1|10439|gm1.10439_g	PF05001.12	RNA_pol_Rpb1_R		jgi|Phyci1|93163|fgenesh1_kg.46_#_12_#_Locus7575v1rpkm17.80	PF12146.7	Hydrolase_4
jgi|Phyci1|92853|fgenesh1_kg.40_#_29_#_Locus2604v1rpkm80.23	PF00293.27	NUDIX		jgi|Phyci1|10439|gm1.10439_g	PF05001.12	RNA_pol_Rpb1_R		jgi|Phyci1|93169|fgenesh1_kg.46_#_18_#_Locus1061v1rpkm226.47	PF01063.18	Aminotran_4
jgi|Phyci1|80478|fgenesh1_pm.40_#_41	PF13602.5	ADH_zinc_N_2		jgi|Phyci1|10439|gm1.10439_g	PF05001.12	RNA_pol_Rpb1_R		jgi|Phyci1|93175|fgenesh1_kg.46_#_24_#_Locus6956v1rpkm20.88	PF01433.19	Peptidase_M1
jgi|Phyci1|92856|fgenesh1_kg.40_#_32_#_Locus15015v1rpkm1.75	PF01341.16	Glyco_hydro_6		jgi|Phyci1|10439|gm1.10439_g	PF05001.12	RNA_pol_Rpb1_R		jgi|Phyci1|93175|fgenesh1_kg.46_#_24_#_Locus6956v1rpkm20.88	PF09127.10	Leuk-A4-hydro_C
jgi|Phyci1|223811|e_gw1.40.258.1	PF01341.16	Glyco_hydro_6		jgi|Phyci1|10439|gm1.10439_g	PF05001.12	RNA_pol_Rpb1_R		jgi|Phyci1|80912|fgenesh1_pm.46_#_42	PF01199.17	Ribosomal_L34e
jgi|Phyci1|309754|estExt_Genewise1Plus.C_400155	PF08240.11	ADH_N		jgi|Phyci1|10439|gm1.10439_g	PF05001.12	RNA_pol_Rpb1_R		jgi|Phyci1|93192|fgenesh1_kg.46_#_41_#_Locus6461v1rpkm23.64	PF12146.7	Hydrolase_4
jgi|Phyci1|309754|estExt_Genewise1Plus.C_400155	PF13602.5	ADH_zinc_N_2		jgi|Phyci1|10439|gm1.10439_g	PF05001.12	RNA_pol_Rpb1_R		jgi|Phyci1|93193|fgenesh1_kg.46_#_42_#_Locus4373v1rpkm41.72	PF02854.18	MIF4G
jgi|Phyci1|115177|estExt_fgenesh1_pg.C_400059	PF00890.23	FAD_binding_2		jgi|Phyci1|10439|gm1.10439_g	PF05001.12	RNA_pol_Rpb1_R		jgi|Phyci1|93193|fgenesh1_kg.46_#_42_#_Locus4373v1rpkm41.72	PF02847.16	MA3
jgi|Phyci1|115177|estExt_fgenesh1_pg.C_400059	PF02910.19	Succ_DH_flav_C		jgi|Phyci1|10439|gm1.10439_g	PF05001.12	RNA_pol_Rpb1_R		jgi|Phyci1|93196|fgenesh1_kg.46_#_45_#_Locus4258v1rpkm43.05	PF01433.19	Peptidase_M1
jgi|Phyci1|92863|fgenesh1_kg.40_#_39_#_Locus6459v1rpkm23.65	PF01423.21	LSM		jgi|Phyci1|10439|gm1.10439_g	PF05001.12	RNA_pol_Rpb1_R		jgi|Phyci1|93196|fgenesh1_kg.46_#_45_#_Locus4258v1rpkm43.05	PF09127.10	Leuk-A4-hydro_C
jgi|Phyci1|92876|fgenesh1_kg.40_#_52_#_Locus1808v1rpkm123.71	PF03721.13	UDPG_MGDP_dh_N		jgi|Phyci1|10439|gm1.10439_g	PF05001.12	RNA_pol_Rpb1_R		jgi|Phyci1|104666|estExt_fgenesh1_pm.C_470001	PF00168.29	C2
jgi|Phyci1|92876|fgenesh1_kg.40_#_52_#_Locus1808v1rpkm123.71	PF00984.18	UDPG_MGDP_dh		jgi|Phyci1|92288|fgenesh1_kg.31_#_61_#_Locus6316v10rpkm0.00_PRE	PF03874.15	RNA_pol_Rpb4		jgi|Phyci1|104666|estExt_fgenesh1_pm.C_470001	PF00168.29	C2
jgi|Phyci1|92876|fgenesh1_kg.40_#_52_#_Locus1808v1rpkm123.71	PF03720.14	UDPG_MGDP_dh_C		jgi|Phyci1|252360|e_gw1.234.81.1	PF01138.20	RNase_PH		jgi|Phyci1|104666|estExt_fgenesh1_pm.C_470001	PF00168.29	C2
jgi|Phyci1|224143|e_gw1.41.395.1	PF00026.22	Asp		jgi|Phyci1|252360|e_gw1.234.81.1	PF03725.14	RNase_PH_C		jgi|Phyci1|104666|estExt_fgenesh1_pm.C_470001	PF00168.29	C2
jgi|Phyci1|224206|e_gw1.41.405.1	PF02569.14	Pantoate_ligase		jgi|Phyci1|264719|estExt_Genewise1.C_4_t20333	PF00480.19	ROK		jgi|Phyci1|226007|e_gw1.47.28.1	PF00631.21	G-gamma
jgi|Phyci1|92911|fgenesh1_kg.41_#_26_#_Locus7036v1rpkm20.51	PF01008.16	IF-2B		jgi|Phyci1|763|gm1.763_g	PF00639.20	Rotamase		jgi|Phyci1|93219|fgenesh1_kg.47_#_23_#_Locus940v1rpkm270.54	PF00009.26	GTP_EFTU
jgi|Phyci1|224399|e_gw1.41.125.1	PF00515.27	TPR_1		jgi|Phyci1|93706|fgenesh1_kg.56_#_8_#_Locus9554v1rpkm10.06	PF13616.5	Rotamase_3		jgi|Phyci1|93219|fgenesh1_kg.47_#_23_#_Locus940v1rpkm270.54	PF03144.24	GTP_EFTU_D2
jgi|Phyci1|224399|e_gw1.41.125.1	PF13181.5	TPR_8		jgi|Phyci1|257806|e_gw1.347.8.1	PF08784.10	RPA_C		jgi|Phyci1|93219|fgenesh1_kg.47_#_23_#_Locus940v1rpkm270.54	PF03143.16	GTP_EFTU_D3
jgi|Phyci1|224399|e_gw1.41.125.1	PF01920.19	Prefoldin_2		jgi|Phyci1|253033|e_gw1.243.74.1	PF16550.4	RPN13_C		jgi|Phyci1|310995|estExt_Genewise1Plus.C_470127	PF07714.16	Pkinase_Tyr
jgi|Phyci1|275247|estExt_Genewise1.C_410239	PF00169.28	PH		jgi|Phyci1|62178|fgenesh1_pg.7_#_161	PF08375.10	Rpn3_C		jgi|Phyci1|225932|e_gw1.47.245.1	PF16114.4	Citrate_bind
jgi|Phyci1|275247|estExt_Genewise1.C_410239	PF01852.18	START		jgi|Phyci1|99097|fgenesh1_kg.289_#_8_#_Locus3339v1rpkm58.66	PF10602.8	RPN7		jgi|Phyci1|225932|e_gw1.47.245.1	PF02629.18	CoA_binding
jgi|Phyci1|275247|estExt_Genewise1.C_410239	PF01237.17	Oxysterol_BP		jgi|Phyci1|80371|fgenesh1_pm.39_#_41	PF03737.14	RraA-like		jgi|Phyci1|225932|e_gw1.47.245.1	PF00549.18	Ligase_CoA
jgi|Phyci1|275247|estExt_Genewise1.C_410239	PF01237.17	Oxysterol_BP		jgi|Phyci1|301524|estExt_Genewise1Plus.C_8_t10177	PF00076.21	RRM_1		jgi|Phyci1|225932|e_gw1.47.245.1	PF00285.20	Citrate_synt
jgi|Phyci1|104380|estExt_fgenesh1_pm.C_410047	PF13360.5	PQQ_2		jgi|Phyci1|196113|gw1.4.745.1	PF00076.21	RRM_1		jgi|Phyci1|80986|fgenesh1_pm.47_#_59	PF00071.21	Ras
jgi|Phyci1|104380|estExt_fgenesh1_pm.C_410047	PF07774.12	DUF1620		jgi|Phyci1|89295|fgenesh1_kg.3_#_117_#_Locus1962v1rpkm111.94	PF00076.21	RRM_1		jgi|Phyci1|225862|e_gw1.47.164.1	PF04135.11	Nop10p
jgi|Phyci1|7317|gm1.7317_g	PF09731.8	Mitofilin		jgi|Phyci1|76165|fgenesh1_pm.3_#_70	PF00076.21	RRM_1		jgi|Phyci1|225916|e_gw1.47.111.1	PF00071.21	Ras
jgi|Phyci1|65849|fgenesh1_pg.41_#_70	PF00988.21	CPSase_sm_chain		jgi|Phyci1|76165|fgenesh1_pm.3_#_70	PF00076.21	RRM_1		jgi|Phyci1|225957|e_gw1.47.151.1	PF00289.21	Biotin_carb_N
jgi|Phyci1|65849|fgenesh1_pg.41_#_70	PF00117.27	GATase		jgi|Phyci1|76165|fgenesh1_pm.3_#_70	PF00076.21	RRM_1		jgi|Phyci1|225957|e_gw1.47.151.1	PF02786.16	CPSase_L_D2
jgi|Phyci1|65849|fgenesh1_pg.41_#_70	PF02786.16	CPSase_L_D2		jgi|Phyci1|76165|fgenesh1_pm.3_#_70	PF00076.21	RRM_1		jgi|Phyci1|225957|e_gw1.47.151.1	PF02785.18	Biotin_carb_C
jgi|Phyci1|65849|fgenesh1_pg.41_#_70	PF02787.18	CPSase_L_D3		jgi|Phyci1|128217|gw1.31.158.1	PF00076.21	RRM_1		jgi|Phyci1|225957|e_gw1.47.151.1	PF00364.21	Biotin_lipoyl
jgi|Phyci1|65849|fgenesh1_pg.41_#_70	PF02786.16	CPSase_L_D2		jgi|Phyci1|128217|gw1.31.158.1	PF00076.21	RRM_1		jgi|Phyci1|225957|e_gw1.47.151.1	PF08326.11	ACC_central
jgi|Phyci1|65849|fgenesh1_pg.41_#_70	PF02142.21	MGS		jgi|Phyci1|93657|fgenesh1_kg.55_#_44_#_Locus1393v1rpkm166.30	PF00076.21	RRM_1		jgi|Phyci1|225957|e_gw1.47.151.1	PF01039.21	Carboxyl_trans
jgi|Phyci1|92930|fgenesh1_kg.41_#_45_#_Locus4915v1rpkm35.88	PF12698.6	ABC2_membrane_3		jgi|Phyci1|145738|gw1.67.70.1	PF00076.21	RRM_1		jgi|Phyci1|483336|CE152282_12803	PF00533.25	BRCT
jgi|Phyci1|92930|fgenesh1_kg.41_#_45_#_Locus4915v1rpkm35.88	PF00005.26	ABC_tran		jgi|Phyci1|232592|e_gw1.73.157.1	PF00076.21	RRM_1		jgi|Phyci1|483336|CE152282_12803	PF00004.28	AAA
jgi|Phyci1|92930|fgenesh1_kg.41_#_45_#_Locus4915v1rpkm35.88	PF12698.6	ABC2_membrane_3		jgi|Phyci1|232592|e_gw1.73.157.1	PF00076.21	RRM_1		jgi|Phyci1|483336|CE152282_12803	PF08519.11	RFC1
jgi|Phyci1|92930|fgenesh1_kg.41_#_45_#_Locus4915v1rpkm35.88	PF00005.26	ABC_tran		jgi|Phyci1|284525|estExt_Genewise1.C_1040131	PF00076.21	RRM_1		jgi|Phyci1|8015|gm1.8015_g	PF16213.4	DCB
jgi|Phyci1|224398|e_gw1.41.234.1	PF03871.13	RNA_pol_Rpb5_N		jgi|Phyci1|284525|estExt_Genewise1.C_1040131	PF00076.21	RRM_1		jgi|Phyci1|8015|gm1.8015_g	PF12783.6	Sec7_N
jgi|Phyci1|224398|e_gw1.41.234.1	PF01191.18	RNA_pol_Rpb5_C		jgi|Phyci1|320259|estExt_Genewise1Plus.C_1190061	PF08071.11	RS4NT		jgi|Phyci1|8015|gm1.8015_g	PF01369.19	Sec7
jgi|Phyci1|577799|MIX27591_4465_16	PF00313.21	CSD		jgi|Phyci1|255671|e_gw1.289.16.1	PF00575.22	S1		jgi|Phyci1|8015|gm1.8015_g	PF09324.9	DUF1981
jgi|Phyci1|577799|MIX27591_4465_16	PF01424.21	R3H		jgi|Phyci1|93372|fgenesh1_kg.50_#_14_#_Locus78v1rpkm3076.46	PF03501.14	S10_plectin		jgi|Phyci1|93292|fgenesh1_kg.48_#_40_#_Locus2925v1rpkm68.93	PF00400.31	WD40
jgi|Phyci1|577799|MIX27591_4465_16	PF00313.21	CSD		jgi|Phyci1|320259|estExt_Genewise1Plus.C_1190061	PF01479.24	S4		jgi|Phyci1|93292|fgenesh1_kg.48_#_40_#_Locus2925v1rpkm68.93	PF00400.31	WD40
jgi|Phyci1|476099|CE145045_984	PF01756.18	ACOX		jgi|Phyci1|254530|e_gw1.267.9.1	PF01479.24	S4		jgi|Phyci1|93292|fgenesh1_kg.48_#_40_#_Locus2925v1rpkm68.93	PF00400.31	WD40
jgi|Phyci1|104403|estExt_fgenesh1_pm.C_420008	PF01775.16	Ribosomal_L18A		jgi|Phyci1|89067|fgenesh1_kg.2_#_135_#_Locus6160v3rpkm0.00_PRE	PF04455.11	Saccharop_dh_N		jgi|Phyci1|93292|fgenesh1_kg.48_#_40_#_Locus2925v1rpkm68.93	PF00400.31	WD40
jgi|Phyci1|80608|fgenesh1_pm.42_#_13	PF01187.17	MIF		jgi|Phyci1|89067|fgenesh1_kg.2_#_135_#_Locus6160v3rpkm0.00_PRE	PF16653.4	Sacchrp_dh_C		jgi|Phyci1|93292|fgenesh1_kg.48_#_40_#_Locus2925v1rpkm68.93	PF00400.31	WD40
jgi|Phyci1|224632|e_gw1.42.456.1	PF01187.17	MIF		jgi|Phyci1|89067|fgenesh1_kg.2_#_135_#_Locus6160v3rpkm0.00_PRE	PF03435.17	Sacchrp_dh_NADP		jgi|Phyci1|311197|estExt_Genewise1Plus.C_490017	PF01363.20	FYVE
jgi|Phyci1|224596|e_gw1.42.430.1	PF00270.28	DEAD		jgi|Phyci1|242871|e_gw1.134.229.1	PF02773.15	S-AdoMet_synt_C		jgi|Phyci1|311197|estExt_Genewise1Plus.C_490017	PF01590.25	GAF
jgi|Phyci1|224596|e_gw1.42.430.1	PF00271.30	Helicase_C		jgi|Phyci1|242871|e_gw1.134.229.1	PF02772.15	S-AdoMet_synt_M		jgi|Phyci1|311225|estExt_Genewise1Plus.C_490057	PF09793.8	AD
jgi|Phyci1|224596|e_gw1.42.430.1	PF02889.15	Sec63		jgi|Phyci1|242871|e_gw1.134.229.1	PF00438.19	S-AdoMet_synt_N		jgi|Phyci1|81041|fgenesh1_pm.49_#_11	PF05676.12	NDUF_B7
jgi|Phyci1|224596|e_gw1.42.430.1	PF00270.28	DEAD		jgi|Phyci1|105396|estExt_fgenesh1_pm.C_600078	PF03489.16	SapB_2		jgi|Phyci1|226638|e_gw1.49.306.1	PF02845.15	CUE
jgi|Phyci1|224596|e_gw1.42.430.1	PF02889.15	Sec63		jgi|Phyci1|89680|fgenesh1_kg.5_#_88_#_Locus6970v1rpkm20.85	PF13343.5	SBP_bac_6		jgi|Phyci1|81044|fgenesh1_pm.49_#_14	PF00400.31	WD40
jgi|Phyci1|92954|fgenesh1_kg.42_#_15_#_Locus6869v1rpkm21.40	PF00650.19	CRAL_TRIO		jgi|Phyci1|95961|fgenesh1_kg.108_#_30_#_Locus7497v1rpkm18.14	PF13343.5	SBP_bac_6		jgi|Phyci1|81044|fgenesh1_pm.49_#_14	PF00400.31	WD40
jgi|Phyci1|92959|fgenesh1_kg.42_#_20_#_Locus6425v1rpkm23.83	PF04072.13	LCM		jgi|Phyci1|99373|fgenesh1_kg.318_#_8_#_Locus1407v1rpkm164.15	PF01127.21	Sdh_cyt		jgi|Phyci1|81044|fgenesh1_pm.49_#_14	PF00400.31	WD40
jgi|Phyci1|104437|estExt_fgenesh1_pm.C_420051	PF00069.24	Pkinase		jgi|Phyci1|75993|fgenesh1_pm.2_#_215	PF12931.6	Sec16_C		jgi|Phyci1|81044|fgenesh1_pm.49_#_14	PF00400.31	WD40
jgi|Phyci1|92975|fgenesh1_kg.42_#_36_#_Locus2866v1rpkm70.79	PF00169.28	PH		jgi|Phyci1|68504|fgenesh1_pg.79_#_50	PF08033.11	Sec23_BS		jgi|Phyci1|81044|fgenesh1_pm.49_#_14	PF00400.31	WD40
jgi|Phyci1|92975|fgenesh1_kg.42_#_36_#_Locus2866v1rpkm70.79	PF00069.24	Pkinase		jgi|Phyci1|68504|fgenesh1_pg.79_#_50	PF04815.14	Sec23_helical		jgi|Phyci1|81044|fgenesh1_pm.49_#_14	PF00400.31	WD40
jgi|Phyci1|477005|CE145951_29529	PF06090.11	Ins_P5_2-kin		jgi|Phyci1|68504|fgenesh1_pg.79_#_50	PF04811.14	Sec23_trunk		jgi|Phyci1|484407|CE153353_22223	PF01808.17	AICARFT_IMPCHas
jgi|Phyci1|92988|fgenesh1_kg.42_#_49_#_Locus5870v1rpkm27.92	PF01636.22	APH		jgi|Phyci1|84583|fgenesh1_pm.121_#_54	PF03911.15	Sec61_beta		jgi|Phyci1|484407|CE153353_22223	PF02844.14	GARS_N
jgi|Phyci1|92988|fgenesh1_kg.42_#_49_#_Locus5870v1rpkm27.92	PF02771.15	Acyl-CoA_dh_N		jgi|Phyci1|224596|e_gw1.42.430.1	PF02889.15	Sec63		jgi|Phyci1|484407|CE153353_22223	PF01071.18	GARS_A
jgi|Phyci1|92988|fgenesh1_kg.42_#_49_#_Locus5870v1rpkm27.92	PF02770.18	Acyl-CoA_dh_M		jgi|Phyci1|224596|e_gw1.42.430.1	PF02889.15	Sec63		jgi|Phyci1|484407|CE153353_22223	PF02843.15	GARS_C
jgi|Phyci1|92988|fgenesh1_kg.42_#_49_#_Locus5870v1rpkm27.92	PF00441.23	Acyl-CoA_dh_1		jgi|Phyci1|89305|fgenesh1_kg.3_#_127_#_Locus1540v1rpkm148.21	PF01641.17	SelR		jgi|Phyci1|484407|CE153353_22223	PF00551.18	Formyl_trans_N
jgi|Phyci1|92989|fgenesh1_kg.42_#_50_#_Locus5528v1rpkm30.33	PF02771.15	Acyl-CoA_dh_N		jgi|Phyci1|89796|fgenesh1_kg.5_#_204_#_Locus3512v1rpkm55.32	PF01118.23	Semialdhyde_dh		jgi|Phyci1|484407|CE153353_22223	PF00586.23	AIRS
jgi|Phyci1|92989|fgenesh1_kg.42_#_50_#_Locus5528v1rpkm30.33	PF02770.18	Acyl-CoA_dh_M		jgi|Phyci1|96419|fgenesh1_kg.125_#_25_#_Locus1641v1rpkm136.46	PF01118.23	Semialdhyde_dh		jgi|Phyci1|484407|CE153353_22223	PF02769.21	AIRS_C
jgi|Phyci1|92989|fgenesh1_kg.42_#_50_#_Locus5528v1rpkm30.33	PF00441.23	Acyl-CoA_dh_1		jgi|Phyci1|96419|fgenesh1_kg.125_#_25_#_Locus1641v1rpkm136.46	PF02774.17	Semialdhyde_dhC		jgi|Phyci1|81054|fgenesh1_pm.49_#_24	PF09949.8	DUF2183
jgi|Phyci1|92996|fgenesh1_kg.42_#_57_#_Locus3174v1rpkm62.44	PF00150.17	Cellulase		jgi|Phyci1|96091|fgenesh1_kg.112_#_49_#_Locus3184v2rpkm0.89_PRE	PF08059.12	SEP		jgi|Phyci1|104769|estExt_fgenesh1_pm.C_490028	PF00168.29	C2
jgi|Phyci1|224957|e_gw1.43.40.1	PF00719.18	Pyrophosphatase		jgi|Phyci1|89005|fgenesh1_kg.2_#_73_#_Locus1350v1rpkm172.27	PF02403.21	Seryl_tRNA_N		jgi|Phyci1|104769|estExt_fgenesh1_pm.C_490028	PF00168.29	C2
jgi|Phyci1|115358|estExt_fgenesh1_pg.C_430017	PF01266.23	DAO		jgi|Phyci1|94860|fgenesh1_kg.76_#_27_#_Locus3421v1rpkm56.78	PF01488.19	Shikimate_DH		jgi|Phyci1|104769|estExt_fgenesh1_pm.C_490028	PF07002.15	Copine
jgi|Phyci1|275611|estExt_Genewise1.C_430065	PF13460.5	NAD_binding_10		jgi|Phyci1|94860|fgenesh1_kg.76_#_27_#_Locus3421v1rpkm56.78	PF08501.10	Shikimate_dh_N		jgi|Phyci1|311298|estExt_Genewise1Plus.C_490161	PF00027.28	cNMP_binding
jgi|Phyci1|310435|estExt_Genewise1Plus.C_430171	PF00230.19	MIP		jgi|Phyci1|235560|e_gw1.88.10.1	PF00464.18	SHMT		jgi|Phyci1|311298|estExt_Genewise1Plus.C_490161	PF00027.28	cNMP_binding
jgi|Phyci1|310435|estExt_Genewise1Plus.C_430171	PF02383.17	Syja_N		jgi|Phyci1|83529|fgenesh1_pm.92_#_23	PF00464.18	SHMT		jgi|Phyci1|311298|estExt_Genewise1Plus.C_490161	PF00027.28	cNMP_binding
jgi|Phyci1|93039|fgenesh1_kg.43_#_34_#_Locus6439v1rpkm23.78	PF12796.6	Ank_2		jgi|Phyci1|121119|estExt_fgenesh1_pg.C_2930013	PF06650.11	SHR-BD		jgi|Phyci1|311298|estExt_Genewise1Plus.C_490161	PF00069.24	Pkinase
jgi|Phyci1|93039|fgenesh1_kg.43_#_34_#_Locus6439v1rpkm23.78	PF00023.29	Ank		jgi|Phyci1|84972|fgenesh1_pm.134_#_48	PF07557.10	Shugoshin_C		jgi|Phyci1|93322|fgenesh1_kg.49_#_30_#_Locus5738v1rpkm28.97	PF01990.16	ATP-synt_F
jgi|Phyci1|93039|fgenesh1_kg.43_#_34_#_Locus6439v1rpkm23.78	PF12796.6	Ank_2		jgi|Phyci1|84972|fgenesh1_pm.134_#_48	PF07557.10	Shugoshin_C		jgi|Phyci1|226461|e_gw1.49.107.1	PF00025.20	Arf
jgi|Phyci1|310446|estExt_Genewise1Plus.C_430188	PF02184.15	HAT		jgi|Phyci1|287504|estExt_Genewise1.C_1380139	PF08295.11	Sin3_corepress		jgi|Phyci1|226515|e_gw1.49.253.1	PF00069.24	Pkinase
jgi|Phyci1|310446|estExt_Genewise1Plus.C_430188	PF05843.13	Suf		jgi|Phyci1|287504|estExt_Genewise1.C_1380139	PF16879.4	Sin3a_C		jgi|Phyci1|226515|e_gw1.49.253.1	PF13499.5	EF-hand_7
jgi|Phyci1|7563|gm1.7563_g	PF00169.28	PH		jgi|Phyci1|94860|fgenesh1_kg.76_#_27_#_Locus3421v1rpkm56.78	PF01202.21	SKI		jgi|Phyci1|226515|e_gw1.49.253.1	PF13499.5	EF-hand_7
jgi|Phyci1|310475|estExt_Genewise1Plus.C_430225	PF04000.14	Sas10_Utp3		jgi|Phyci1|76151|fgenesh1_pm.3_#_56	PF01466.18	Skp1		jgi|Phyci1|93333|fgenesh1_kg.49_#_41_#_Locus7375v1rpkm18.82	PF03367.12	zf-ZPR1
jgi|Phyci1|80758|fgenesh1_pm.43_#_67	PF00227.25	Proteasome		jgi|Phyci1|92682|fgenesh1_kg.38_#_4_#_Locus1318v1rpkm177.83	PF01466.18	Skp1		jgi|Phyci1|93333|fgenesh1_kg.49_#_41_#_Locus7375v1rpkm18.82	PF03367.12	zf-ZPR1
jgi|Phyci1|167718|gw1.44.72.1	PF00168.29	C2		jgi|Phyci1|90603|fgenesh1_kg.11_#_112_#_Locus1476v2rpkm60.37	PF03931.14	Skp1_POZ		jgi|Phyci1|104796|estExt_fgenesh1_pm.C_490057	PF04810.14	zf-Sec23_Sec24
jgi|Phyci1|66059|fgenesh1_pg.44_#_4	PF00241.19	Cofilin_ADF		jgi|Phyci1|76151|fgenesh1_pm.3_#_56	PF03931.14	Skp1_POZ		jgi|Phyci1|104796|estExt_fgenesh1_pm.C_490057	PF04811.14	Sec23_trunk
jgi|Phyci1|66064|fgenesh1_pg.44_#_9	PF04065.14	Not3		jgi|Phyci1|92682|fgenesh1_kg.38_#_4_#_Locus1318v1rpkm177.83	PF03931.14	Skp1_POZ		jgi|Phyci1|104796|estExt_fgenesh1_pm.C_490057	PF08033.11	Sec23_BS
jgi|Phyci1|66064|fgenesh1_pg.44_#_9	PF04153.17	NOT2_3_5		jgi|Phyci1|81095|fgenesh1_pm.49_#_65	PF09346.9	SMI1_KNR4		jgi|Phyci1|104796|estExt_fgenesh1_pm.C_490057	PF04815.14	Sec23_helical
jgi|Phyci1|66064|fgenesh1_pg.44_#_9	PF00291.24	PALP		jgi|Phyci1|249179|e_gw1.193.116.1	PF00565.16	SNase		jgi|Phyci1|104796|estExt_fgenesh1_pm.C_490057	PF00626.21	Gelsolin
jgi|Phyci1|93077|fgenesh1_kg.44_#_13_#_Locus2518v1rpkm83.56	PF00133.21	tRNA-synt_1		jgi|Phyci1|249179|e_gw1.193.116.1	PF00565.16	SNase		jgi|Phyci1|115673|estExt_fgenesh1_pg.C_490064	PF16178.4	Anoct_dimer
jgi|Phyci1|93077|fgenesh1_kg.44_#_13_#_Locus2518v1rpkm83.56	PF08264.12	Anticodon_1		jgi|Phyci1|249179|e_gw1.193.116.1	PF00565.16	SNase		jgi|Phyci1|115673|estExt_fgenesh1_pg.C_490064	PF04547.11	Anoctamin
jgi|Phyci1|225086|e_gw1.44.46.1	PF05577.11	Peptidase_S28		jgi|Phyci1|249179|e_gw1.193.116.1	PF00565.16	SNase		jgi|Phyci1|115673|estExt_fgenesh1_pg.C_490064	PF13418.5	Kelch_4
jgi|Phyci1|93087|fgenesh1_kg.44_#_23_#_Locus1440v1rpkm161.14	PF05047.15	L51_S25_CI-B8		jgi|Phyci1|249179|e_gw1.193.116.1	PF00565.16	SNase		jgi|Phyci1|115673|estExt_fgenesh1_pg.C_490064	PF00041.20	fn3
jgi|Phyci1|578458|MIX28250_616_92	PF00069.24	Pkinase		jgi|Phyci1|88831|fgenesh1_kg.1_#_148_#_Locus2700v1rpkm76.97	PF13577.5	SnoaL_4		jgi|Phyci1|81095|fgenesh1_pm.49_#_65	PF09346.9	SMI1_KNR4
jgi|Phyci1|578493|MIX28285_11000_85	PF10350.8	DUF2428		jgi|Phyci1|74368|fgenesh1_pg.315_#_10	PF00080.19	Sod_Cu		jgi|Phyci1|93354|fgenesh1_kg.49_#_62_#_Locus6677v1rpkm22.39	PF11865.7	DUF3385
jgi|Phyci1|93106|fgenesh1_kg.44_#_42_#_Locus5253v1rpkm32.77	PF00566.17	RabGAP-TBC		jgi|Phyci1|213407|e_gw1.11.137.1	PF02777.17	Sod_Fe_C		jgi|Phyci1|93354|fgenesh1_kg.49_#_62_#_Locus6677v1rpkm22.39	PF02259.22	FAT
jgi|Phyci1|93118|fgenesh1_kg.45_#_4_#_Locus6272v1rpkm24.81	PF00664.22	ABC_membrane		jgi|Phyci1|89802|fgenesh1_kg.5_#_210_#_Locus972v1rpkm256.17	PF02777.17	Sod_Fe_C		jgi|Phyci1|93354|fgenesh1_kg.49_#_62_#_Locus6677v1rpkm22.39	PF08771.10	FRB_dom
jgi|Phyci1|93118|fgenesh1_kg.45_#_4_#_Locus6272v1rpkm24.81	PF00005.26	ABC_tran		jgi|Phyci1|213407|e_gw1.11.137.1	PF00081.21	Sod_Fe_N		jgi|Phyci1|93354|fgenesh1_kg.49_#_62_#_Locus6677v1rpkm22.39	PF00454.26	PI3_PI4_kinase
jgi|Phyci1|93125|fgenesh1_kg.45_#_11_#_Locus2127v1rpkm101.43	PF00118.23	Cpn60_TCP1		jgi|Phyci1|89802|fgenesh1_kg.5_#_210_#_Locus972v1rpkm256.17	PF00081.21	Sod_Fe_N		jgi|Phyci1|93354|fgenesh1_kg.49_#_62_#_Locus6677v1rpkm22.39	PF02260.19	FATC
jgi|Phyci1|93133|fgenesh1_kg.45_#_19_#_Locus10278v1rpkm8.18	PF01474.15	DAHP_synth_2		jgi|Phyci1|66922|fgenesh1_pg.55_#_98	PF01680.16	SOR_SNZ		jgi|Phyci1|93356|fgenesh1_kg.49_#_64_#_Locus5290v1rpkm32.41	PF00970.23	FAD_binding_6
jgi|Phyci1|310695|estExt_Genewise1Plus.C_450115	PF13499.5	EF-hand_7		jgi|Phyci1|99459|fgenesh1_kg.332_#_10_#_Locus6746v1rpkm21.92	PF17284.1	Spermine_synt_N		jgi|Phyci1|93356|fgenesh1_kg.49_#_64_#_Locus5290v1rpkm32.41	PF00175.20	NAD_binding_1
jgi|Phyci1|310695|estExt_Genewise1Plus.C_450115	PF13499.5	EF-hand_7		jgi|Phyci1|99459|fgenesh1_kg.332_#_10_#_Locus6746v1rpkm21.92	PF01564.16	Spermine_synth		jgi|Phyci1|93360|fgenesh1_kg.50_#_2_#_Locus3720v1rpkm51.32	PF00995.22	Sec1
jgi|Phyci1|93138|fgenesh1_kg.45_#_24_#_Locus2881v1rpkm70.35	PF00168.29	C2		jgi|Phyci1|115462|estExt_fgenesh1_pg.C_450003	PF00622.27	SPRY		jgi|Phyci1|93363|fgenesh1_kg.50_#_5_#_Locus2408v1rpkm88.10	PF13646.5	HEAT_2
jgi|Phyci1|93138|fgenesh1_kg.45_#_24_#_Locus2881v1rpkm70.35	PF00168.29	C2		jgi|Phyci1|396329|CE65275_98395	PF00622.27	SPRY		jgi|Phyci1|8207|gm1.8207_g	PF04097.13	Nic96
jgi|Phyci1|164677|gw1.45.105.1	PF02990.15	EMP70		jgi|Phyci1|396329|CE65275_98395	PF00622.27	SPRY		jgi|Phyci1|493795|CE162741_120027	PF00169.28	PH
jgi|Phyci1|80853|fgenesh1_pm.45_#_28	PF02990.15	EMP70		jgi|Phyci1|396329|CE65275_98395	PF00622.27	SPRY		jgi|Phyci1|493795|CE162741_120027	PF00168.29	C2
jgi|Phyci1|578725|MIX28517_9_4	PF00063.20	Myosin_head		jgi|Phyci1|215893|e_gw1.16.132.1	PF11942.7	Spt5_N		jgi|Phyci1|226964|e_gw1.50.341.1	PF00378.19	ECH_1
jgi|Phyci1|578725|MIX28517_9_4	PF00063.20	Myosin_head		jgi|Phyci1|215893|e_gw1.16.132.1	PF03439.12	Spt5-NGN		jgi|Phyci1|93372|fgenesh1_kg.50_#_14_#_Locus78v1rpkm3076.46	PF03501.14	S10_plectin
jgi|Phyci1|578725|MIX28517_9_4	PF00571.27	CBS		jgi|Phyci1|13204|gm1.13204_g	PF01922.16	SRP19		jgi|Phyci1|493943|CE162889_1669	PF02225.21	PA
jgi|Phyci1|578725|MIX28517_9_4	PF00571.27	CBS		jgi|Phyci1|79942|fgenesh1_pm.33_#_19	PF01852.18	START		jgi|Phyci1|493943|CE162889_1669	PF04389.16	Peptidase_M28
jgi|Phyci1|578725|MIX28517_9_4	PF00571.27	CBS		jgi|Phyci1|205927|e_gw1.1.1188.1	PF02516.13	STT3		jgi|Phyci1|493943|CE162889_1669	PF04253.14	TFR_dimer
jgi|Phyci1|578725|MIX28517_9_4	PF00571.27	CBS		jgi|Phyci1|115177|estExt_fgenesh1_pg.C_400059	PF02910.19	Succ_DH_flav_C		jgi|Phyci1|66487|fgenesh1_pg.50_#_31	PF08016.11	PKD_channel
jgi|Phyci1|578725|MIX28517_9_4	PF00571.27	CBS		jgi|Phyci1|214474|e_gw1.13.434.1	PF07712.11	SURNod19		jgi|Phyci1|66487|fgenesh1_pg.50_#_31	PF08016.11	PKD_channel
jgi|Phyci1|578725|MIX28517_9_4	PF00571.27	CBS		jgi|Phyci1|99498|fgenesh1_kg.345_#_9_#_Locus5933v1rpkm27.40	PF00957.20	Synaptobrevin		jgi|Phyci1|66487|fgenesh1_pg.50_#_31	PF02026.15	RyR
jgi|Phyci1|578725|MIX28517_9_4	PF00571.27	CBS		jgi|Phyci1|4055|gm1.4055_g	PF00923.18	TAL_FSA		jgi|Phyci1|66487|fgenesh1_pg.50_#_31	PF02026.15	RyR
jgi|Phyci1|578725|MIX28517_9_4	PF00571.27	CBS		jgi|Phyci1|233697|e_gw1.78.168.1	PF05794.12	Tcp11		jgi|Phyci1|226743|e_gw1.50.398.1	PF00443.28	UCH
jgi|Phyci1|578725|MIX28517_9_4	PF00571.27	CBS		jgi|Phyci1|95267|fgenesh1_kg.89_#_4_#_Locus13737v1rpkm2.54	PF04253.14	TFR_dimer		jgi|Phyci1|66494|fgenesh1_pg.50_#_38	PF02515.16	CoA_transf_3
jgi|Phyci1|578725|MIX28517_9_4	PF00571.27	CBS		jgi|Phyci1|208557|e_gw1.4.983.1	PF16683.4	TGase_elicitor		jgi|Phyci1|226786|e_gw1.50.51.1	PF04699.13	P16-Arc
jgi|Phyci1|578725|MIX28517_9_4	PF00571.27	CBS		jgi|Phyci1|89525|fgenesh1_kg.4_#_110_#_Locus1757v1rpkm127.52	PF16683.4	TGase_elicitor		jgi|Phyci1|93398|fgenesh1_kg.50_#_40_#_Locus5925v1rpkm27.44	PF08662.10	eIF2A
jgi|Phyci1|578725|MIX28517_9_4	PF00571.27	CBS		jgi|Phyci1|89524|fgenesh1_kg.4_#_109_#_Locus3526v1rpkm55.13	PF16683.4	TGase_elicitor		jgi|Phyci1|93398|fgenesh1_kg.50_#_40_#_Locus5925v1rpkm27.44	PF00400.31	WD40
jgi|Phyci1|578725|MIX28517_9_4	PF00571.27	CBS		jgi|Phyci1|89523|fgenesh1_kg.4_#_108_#_Locus14981v1rpkm1.76	PF16683.4	TGase_elicitor		jgi|Phyci1|93398|fgenesh1_kg.50_#_40_#_Locus5925v1rpkm27.44	PF00400.31	WD40
jgi|Phyci1|578725|MIX28517_9_4	PF00564.23	PB1		jgi|Phyci1|325290|estExt_Genewise1Plus.C_1940107	PF02824.20	TGS		jgi|Phyci1|226710|e_gw1.50.208.1	PF00566.17	RabGAP-TBC
jgi|Phyci1|93143|fgenesh1_kg.45_#_29_#_Locus4202v1rpkm43.85	PF00583.24	Acetyltransf_1		jgi|Phyci1|91094|fgenesh1_kg.16_#_3_#_Locus4071v1rpkm45.85	PF00899.20	ThiF		jgi|Phyci1|226710|e_gw1.50.208.1	PF00566.17	RabGAP-TBC
jgi|Phyci1|80880|fgenesh1_pm.46_#_10	PF00056.22	Ldh_1_N		jgi|Phyci1|91094|fgenesh1_kg.16_#_3_#_Locus4071v1rpkm45.85	PF00899.20	ThiF		jgi|Phyci1|226710|e_gw1.50.208.1	PF06602.13	Myotub-related
jgi|Phyci1|80880|fgenesh1_pm.46_#_10	PF02866.17	Ldh_1_C		jgi|Phyci1|90762|fgenesh1_kg.13_#_7_#_Locus3995v1rpkm46.83	PF00899.20	ThiF		jgi|Phyci1|226710|e_gw1.50.208.1	PF13439.5	Glyco_transf_4
jgi|Phyci1|93163|fgenesh1_kg.46_#_12_#_Locus7575v1rpkm17.80	PF12146.7	Hydrolase_4		jgi|Phyci1|90762|fgenesh1_kg.13_#_7_#_Locus3995v1rpkm46.83	PF00899.20	ThiF		jgi|Phyci1|226710|e_gw1.50.208.1	PF00534.19	Glycos_transf_1
jgi|Phyci1|93169|fgenesh1_kg.46_#_18_#_Locus1061v1rpkm226.47	PF01063.18	Aminotran_4		jgi|Phyci1|89712|fgenesh1_kg.5_#_120_#_Locus7634v1rpkm17.54	PF00899.20	ThiF		jgi|Phyci1|8252|gm1.8252_g	PF00109.25	ketoacyl-synt
jgi|Phyci1|80912|fgenesh1_pm.46_#_42	PF01199.17	Ribosomal_L34e		jgi|Phyci1|67495|fgenesh1_pg.64_#_4	PF00975.19	Thioesterase		jgi|Phyci1|8252|gm1.8252_g	PF02801.21	Ketoacyl-synt_C
jgi|Phyci1|93192|fgenesh1_kg.46_#_41_#_Locus6461v1rpkm23.64	PF12146.7	Hydrolase_4		jgi|Phyci1|94796|fgenesh1_kg.75_#_2_#_Locus2848v1rpkm71.38	PF02803.17	Thiolase_C		jgi|Phyci1|226833|e_gw1.50.218.1	PF03483.16	B3_4
jgi|Phyci1|93193|fgenesh1_kg.46_#_42_#_Locus4373v1rpkm41.72	PF02854.18	MIF4G		jgi|Phyci1|83030|fgenesh1_pm.80_#_28	PF02803.17	Thiolase_C		jgi|Phyci1|226833|e_gw1.50.218.1	PF03484.14	B5
jgi|Phyci1|93193|fgenesh1_kg.46_#_42_#_Locus4373v1rpkm41.72	PF02847.16	MA3		jgi|Phyci1|99050|fgenesh1_kg.284_#_1_#_Locus5208v1rpkm33.15	PF02803.17	Thiolase_C		jgi|Phyci1|226861|e_gw1.50.18.1	PF00571.27	CBS
jgi|Phyci1|93196|fgenesh1_kg.46_#_45_#_Locus4258v1rpkm43.05	PF01433.19	Peptidase_M1		jgi|Phyci1|94796|fgenesh1_kg.75_#_2_#_Locus2848v1rpkm71.38	PF00108.22	Thiolase_N		jgi|Phyci1|226861|e_gw1.50.18.1	PF00571.27	CBS
jgi|Phyci1|93196|fgenesh1_kg.46_#_45_#_Locus4258v1rpkm43.05	PF09127.10	Leuk-A4-hydro_C		jgi|Phyci1|83030|fgenesh1_pm.80_#_28	PF00108.22	Thiolase_N		jgi|Phyci1|226917|e_gw1.50.384.1	PF13460.5	NAD_binding_10
jgi|Phyci1|104666|estExt_fgenesh1_pm.C_470001	PF00168.29	C2		jgi|Phyci1|99050|fgenesh1_kg.284_#_1_#_Locus5208v1rpkm33.15	PF00108.22	Thiolase_N		jgi|Phyci1|226917|e_gw1.50.384.1	PF01363.20	FYVE
jgi|Phyci1|104666|estExt_fgenesh1_pm.C_470001	PF00168.29	C2		jgi|Phyci1|91226|fgenesh1_kg.16_#_135_#_Locus7536v1rpkm17.96	PF00085.19	Thioredoxin		jgi|Phyci1|226917|e_gw1.50.384.1	PF00651.30	BTB
jgi|Phyci1|104666|estExt_fgenesh1_pm.C_470001	PF00168.29	C2		jgi|Phyci1|3940|gm1.3940_g	PF00085.19	Thioredoxin		jgi|Phyci1|93433|fgenesh1_kg.50_#_75_#_Locus5544v1rpkm30.23	PF10602.8	RPN7
jgi|Phyci1|104666|estExt_fgenesh1_pm.C_470001	PF00168.29	C2		jgi|Phyci1|3940|gm1.3940_g	PF00085.19	Thioredoxin		jgi|Phyci1|93433|fgenesh1_kg.50_#_75_#_Locus5544v1rpkm30.23	PF01399.26	PCI
jgi|Phyci1|93200|fgenesh1_kg.47_#_4_#_Locus4936v1rpkm35.70	PF01263.19	Aldose_epim		jgi|Phyci1|90429|fgenesh1_kg.10_#_77_#_Locus3788v1rpkm50.26	PF00085.19	Thioredoxin		jgi|Phyci1|226958|e_gw1.50.324.1	PF10436.8	BCDHK_Adom3
jgi|Phyci1|93201|fgenesh1_kg.47_#_5_#_Locus14865v1rpkm1.81	PF05630.10	NPP1		jgi|Phyci1|89299|fgenesh1_kg.3_#_121_#_Locus5144v1rpkm33.69	PF00085.19	Thioredoxin		jgi|Phyci1|226958|e_gw1.50.324.1	PF02518.25	HATPase_c
jgi|Phyci1|482630|CE151576_38518	PF00005.26	ABC_tran		jgi|Phyci1|89177|fgenesh1_kg.2_#_245_#_Locus2808v1rpkm72.63	PF00085.19	Thioredoxin		jgi|Phyci1|93467|fgenesh1_kg.51_#_33_#_Locus2456v1rpkm85.69	PF01399.26	PCI
jgi|Phyci1|482630|CE151576_38518	PF01061.23	ABC2_membrane		jgi|Phyci1|89177|fgenesh1_kg.2_#_245_#_Locus2808v1rpkm72.63	PF00085.19	Thioredoxin		jgi|Phyci1|81251|fgenesh1_pm.51_#_58	PF00171.21	Aldedh
jgi|Phyci1|93219|fgenesh1_kg.47_#_23_#_Locus940v1rpkm270.54	PF00009.26	GTP_EFTU		jgi|Phyci1|88850|fgenesh1_kg.1_#_167_#_Locus143v1rpkm2118.36	PF00085.19	Thioredoxin		jgi|Phyci1|81261|fgenesh1_pm.52_#_5	PF13424.5	TPR_12
jgi|Phyci1|93219|fgenesh1_kg.47_#_23_#_Locus940v1rpkm270.54	PF03144.24	GTP_EFTU_D2		jgi|Phyci1|262508|estExt_Genewise1.C_1_t20192	PF00085.19	Thioredoxin		jgi|Phyci1|81261|fgenesh1_pm.52_#_5	PF13374.5	TPR_10
jgi|Phyci1|93219|fgenesh1_kg.47_#_23_#_Locus940v1rpkm270.54	PF03143.16	GTP_EFTU_D3		jgi|Phyci1|91772|fgenesh1_kg.23_#_30_#_Locus4584v1rpkm39.26	PF00085.19	Thioredoxin		jgi|Phyci1|227507|e_gw1.52.254.1	PF00150.17	Cellulase
jgi|Phyci1|226045|e_gw1.47.311.1	PF01679.16	Pmp3		jgi|Phyci1|91772|fgenesh1_kg.23_#_30_#_Locus4584v1rpkm39.26	PF00085.19	Thioredoxin		jgi|Phyci1|227464|e_gw1.52.255.1	PF00749.20	tRNA-synt_1c
jgi|Phyci1|225932|e_gw1.47.245.1	PF16114.4	Citrate_bind		jgi|Phyci1|229965|e_gw1.62.112.1	PF00085.19	Thioredoxin		jgi|Phyci1|227464|e_gw1.52.255.1	PF03950.17	tRNA-synt_1c_C
jgi|Phyci1|225932|e_gw1.47.245.1	PF02629.18	CoA_binding		jgi|Phyci1|255844|e_gw1.291.46.1	PF00085.19	Thioredoxin		jgi|Phyci1|81279|fgenesh1_pm.52_#_23	PF00076.21	RRM_1
jgi|Phyci1|225932|e_gw1.47.245.1	PF00549.18	Ligase_CoA		jgi|Phyci1|88279|fgenesh1_pm.381_#_7	PF00085.19	Thioredoxin		jgi|Phyci1|81279|fgenesh1_pm.52_#_23	PF00076.21	RRM_1
jgi|Phyci1|225932|e_gw1.47.245.1	PF00285.20	Citrate_synt		jgi|Phyci1|88279|fgenesh1_pm.381_#_7	PF00085.19	Thioredoxin		jgi|Phyci1|227455|e_gw1.52.259.1	PF00083.23	Sugar_tr
jgi|Phyci1|80986|fgenesh1_pm.47_#_59	PF00071.21	Ras		jgi|Phyci1|88279|fgenesh1_pm.381_#_7	PF13848.5	Thioredoxin_6		jgi|Phyci1|93515|fgenesh1_kg.52_#_28_#_Locus11664v1rpkm5.11	PF08240.11	ADH_N
jgi|Phyci1|225916|e_gw1.47.111.1	PF00071.21	Ras		jgi|Phyci1|90421|fgenesh1_kg.10_#_69_#_Locus3218v1rpkm61.76	PF13905.5	Thioredoxin_8		jgi|Phyci1|93515|fgenesh1_kg.52_#_28_#_Locus11664v1rpkm5.11	PF00107.25	ADH_zinc_N
jgi|Phyci1|311079|estExt_Genewise1Plus.C_470278	PF01553.20	Acyltransferase		jgi|Phyci1|88726|fgenesh1_kg.1_#_43_#_Locus6427v1rpkm23.83	PF13905.5	Thioredoxin_8		jgi|Phyci1|8522|gm1.8522_g	PF08246.11	Inhibitor_I29
jgi|Phyci1|311079|estExt_Genewise1Plus.C_470278	PF01553.20	Acyltransferase		jgi|Phyci1|46|gm1.46_g	PF13905.5	Thioredoxin_8		jgi|Phyci1|8522|gm1.8522_g	PF00112.22	Peptidase_C1
jgi|Phyci1|225957|e_gw1.47.151.1	PF00289.21	Biotin_carb_N		jgi|Phyci1|106443|estExt_fgenesh1_pm.C_790018	PF13905.5	Thioredoxin_8		jgi|Phyci1|93524|fgenesh1_kg.53_#_3_#_Locus1509v1rpkm151.55	PF00310.20	GATase_2
jgi|Phyci1|225957|e_gw1.47.151.1	PF02786.16	CPSase_L_D2		jgi|Phyci1|89811|fgenesh1_kg.5_#_219_#_Locus7051v1rpkm20.46	PF00121.17	TIM		jgi|Phyci1|93524|fgenesh1_kg.53_#_3_#_Locus1509v1rpkm151.55	PF04898.13	Glu_syn_central
jgi|Phyci1|225957|e_gw1.47.151.1	PF02785.18	Biotin_carb_C		jgi|Phyci1|231014|e_gw1.66.78.1	PF00121.17	TIM		jgi|Phyci1|93524|fgenesh1_kg.53_#_3_#_Locus1509v1rpkm151.55	PF01645.16	Glu_synthase
jgi|Phyci1|225957|e_gw1.47.151.1	PF00364.21	Biotin_lipoyl		jgi|Phyci1|260647|e_gw1.663.1.1	PF00121.17	TIM		jgi|Phyci1|93524|fgenesh1_kg.53_#_3_#_Locus1509v1rpkm151.55	PF01493.18	GXGXG
jgi|Phyci1|225957|e_gw1.47.151.1	PF08326.11	ACC_central		jgi|Phyci1|322144|estExt_Genewise1Plus.C_1410057	PF02466.18	Tim17		jgi|Phyci1|93528|fgenesh1_kg.53_#_7_#_Locus519v1rpkm585.94	PF02297.16	COX6B
jgi|Phyci1|225957|e_gw1.47.151.1	PF01039.21	Carboxyl_trans		jgi|Phyci1|231183|e_gw1.67.86.1	PF08294.10	TIM21		jgi|Phyci1|8551|gm1.8551_g	PF00202.20	Aminotran_3
jgi|Phyci1|483336|CE152282_12803	PF00533.25	BRCT		jgi|Phyci1|60880|fgenesh1_pg.2_#_74	PF06068.12	TIP49		jgi|Phyci1|227626|e_gw1.53.139.1	PF08000.10	bPH_1
jgi|Phyci1|483336|CE152282_12803	PF00004.28	AAA		jgi|Phyci1|14830|gm1.14830_g	PF13868.5	TPH		jgi|Phyci1|81366|fgenesh1_pm.54_#_29	PF00400.31	WD40
jgi|Phyci1|483336|CE152282_12803	PF08519.11	RFC1		jgi|Phyci1|15774|gm1.15774_g	PF12580.7	TPPII		jgi|Phyci1|81366|fgenesh1_pm.54_#_29	PF00400.31	WD40
jgi|Phyci1|8015|gm1.8015_g	PF16213.4	DCB		jgi|Phyci1|208544|e_gw1.4.316.1	PF13414.5	TPR_11		jgi|Phyci1|93585|fgenesh1_kg.54_#_37_#_Locus13719v1rpkm2.56	PF00291.24	PALP
jgi|Phyci1|8015|gm1.8015_g	PF12783.6	Sec7_N		jgi|Phyci1|112421|estExt_fgenesh1_pg.C_70092	PF07719.16	TPR_2		jgi|Phyci1|93607|fgenesh1_kg.54_#_59_#_Locus5028v1rpkm34.75	PF00249.30	Myb_DNA-binding
jgi|Phyci1|8015|gm1.8015_g	PF01369.19	Sec7		jgi|Phyci1|213205|e_gw1.10.199.1	PF13176.5	TPR_7		jgi|Phyci1|93607|fgenesh1_kg.54_#_59_#_Locus5028v1rpkm34.75	PF04433.16	SWIRM
jgi|Phyci1|8015|gm1.8015_g	PF09324.9	DUF1981		jgi|Phyci1|213205|e_gw1.10.199.1	PF13181.5	TPR_8		jgi|Phyci1|105051|estExt_fgenesh1_pm.C_540062	PF00218.20	IGPS
jgi|Phyci1|93271|fgenesh1_kg.48_#_19_#_Locus6733v1rpkm22.04	PF03092.15	BT1		jgi|Phyci1|234548|e_gw1.82.257.1	PF13181.5	TPR_8		jgi|Phyci1|105051|estExt_fgenesh1_pm.C_540062	PF00697.21	PRAI
jgi|Phyci1|311197|estExt_Genewise1Plus.C_490017	PF01363.20	FYVE		jgi|Phyci1|71988|fgenesh1_pg.172_#_16	PF13181.5	TPR_8		jgi|Phyci1|93617|fgenesh1_kg.55_#_4_#_Locus4022v1rpkm46.43	PF00282.18	Pyridoxal_deC
jgi|Phyci1|311197|estExt_Genewise1Plus.C_490017	PF01590.25	GAF		jgi|Phyci1|208478|e_gw1.4.960.1	PF02779.23	Transket_pyr		jgi|Phyci1|277612|estExt_Genewise1.C_550081	PF00112.22	Peptidase_C1
jgi|Phyci1|8093|gm1.8093_g	PF00664.22	ABC_membrane		jgi|Phyci1|88730|fgenesh1_kg.1_#_47_#_Locus7541v1rpkm17.94	PF02779.23	Transket_pyr		jgi|Phyci1|93632|fgenesh1_kg.55_#_19_#_Locus2631v1rpkm79.30	PF05470.11	eIF-3c_N
jgi|Phyci1|8093|gm1.8093_g	PF00005.26	ABC_tran		jgi|Phyci1|6682|gm1.6682_g	PF02779.23	Transket_pyr		jgi|Phyci1|93632|fgenesh1_kg.55_#_19_#_Locus2631v1rpkm79.30	PF05470.11	eIF-3c_N
jgi|Phyci1|311225|estExt_Genewise1Plus.C_490057	PF09793.8	AD		jgi|Phyci1|96539|fgenesh1_kg.129_#_16_#_Locus300v1rpkm1161.83	PF02779.23	Transket_pyr		jgi|Phyci1|93632|fgenesh1_kg.55_#_19_#_Locus2631v1rpkm79.30	PF01399.26	PCI
jgi|Phyci1|81041|fgenesh1_pm.49_#_11	PF05676.12	NDUF_B7		jgi|Phyci1|6682|gm1.6682_g	PF02780.19	Transketolase_C		jgi|Phyci1|499193|CE168139_7298	PF01172.17	SBDS
jgi|Phyci1|226638|e_gw1.49.306.1	PF02845.15	CUE		jgi|Phyci1|96539|fgenesh1_kg.129_#_16_#_Locus300v1rpkm1161.83	PF02780.19	Transketolase_C		jgi|Phyci1|499193|CE168139_7298	PF09377.9	SBDS_C
jgi|Phyci1|81044|fgenesh1_pm.49_#_14	PF00400.31	WD40		jgi|Phyci1|96539|fgenesh1_kg.129_#_16_#_Locus300v1rpkm1161.83	PF00456.20	Transketolase_N		jgi|Phyci1|93641|fgenesh1_kg.55_#_28_#_Locus6139v1rpkm25.82	PF05291.10	Bystin
jgi|Phyci1|81044|fgenesh1_pm.49_#_14	PF00400.31	WD40		jgi|Phyci1|77288|fgenesh1_pm.8_#_118	PF00576.20	Transthyretin		jgi|Phyci1|93642|fgenesh1_kg.55_#_29_#_Locus4443v1rpkm40.90	PF07933.13	DUF1681
jgi|Phyci1|81044|fgenesh1_pm.49_#_14	PF00400.31	WD40		jgi|Phyci1|67380|fgenesh1_pg.62_#_28	PF02358.15	Trehalose_PPase		jgi|Phyci1|93657|fgenesh1_kg.55_#_44_#_Locus1393v1rpkm166.30	PF00397.25	WW
jgi|Phyci1|81044|fgenesh1_pm.49_#_14	PF00400.31	WD40		jgi|Phyci1|91105|fgenesh1_kg.16_#_14_#_Locus7156v1rpkm19.93	PF01336.24	tRNA_anti-codon		jgi|Phyci1|93657|fgenesh1_kg.55_#_44_#_Locus1393v1rpkm166.30	PF00076.21	RRM_1
jgi|Phyci1|81044|fgenesh1_pm.49_#_14	PF00400.31	WD40		jgi|Phyci1|95539|fgenesh1_kg.96_#_4_#_Locus2363v1rpkm89.70	PF01336.24	tRNA_anti-codon		jgi|Phyci1|93664|fgenesh1_kg.55_#_51_#_Locus8885v1rpkm12.35	PF01265.16	Cyto_heme_lyase
jgi|Phyci1|81044|fgenesh1_pm.49_#_14	PF00400.31	WD40		jgi|Phyci1|96909|fgenesh1_kg.143_#_16_#_Locus2007v1rpkm109.48	PF01336.24	tRNA_anti-codon		jgi|Phyci1|277707|estExt_Genewise1.C_550187	PF01092.18	Ribosomal_S6e
jgi|Phyci1|484407|CE153353_22223	PF01808.17	AICARFT_IMPCHas		jgi|Phyci1|257806|e_gw1.347.8.1	PF01336.24	tRNA_anti-codon		jgi|Phyci1|312393|estExt_Genewise1Plus.C_550187	PF01189.16	Methyltr_RsmB-F
jgi|Phyci1|484407|CE153353_22223	PF02844.14	GARS_N		jgi|Phyci1|2756|gm1.2756_g	PF01588.19	tRNA_bind		jgi|Phyci1|228308|e_gw1.55.6.1	PF00364.21	Biotin_lipoyl
jgi|Phyci1|484407|CE153353_22223	PF01071.18	GARS_A		jgi|Phyci1|97405|fgenesh1_kg.166_#_20_#_Locus2605v1rpkm80.22	PF01588.19	tRNA_bind		jgi|Phyci1|228308|e_gw1.55.6.1	PF02817.16	E3_binding
jgi|Phyci1|484407|CE153353_22223	PF02843.15	GARS_C		jgi|Phyci1|62402|fgenesh1_pg.8_#_175	PF04073.14	tRNA_edit		jgi|Phyci1|228308|e_gw1.55.6.1	PF00198.22	2-oxoacid_dh
jgi|Phyci1|484407|CE153353_22223	PF00551.18	Formyl_trans_N		jgi|Phyci1|4814|gm1.4814_g	PF07973.13	tRNA_SAD		jgi|Phyci1|81472|fgenesh1_pm.55_#_69	PF13499.5	EF-hand_7
jgi|Phyci1|484407|CE153353_22223	PF00586.23	AIRS		jgi|Phyci1|325290|estExt_Genewise1Plus.C_1940107	PF07973.13	tRNA_SAD		jgi|Phyci1|312415|estExt_Genewise1Plus.C_550210	PF00364.21	Biotin_lipoyl
jgi|Phyci1|484407|CE153353_22223	PF02769.21	AIRS_C		jgi|Phyci1|220501|e_gw1.28.169.1	PF00133.21	tRNA-synt_1		jgi|Phyci1|28804|estExt_Genemark1.C_550095	PF01217.19	Clat_adaptor_s
jgi|Phyci1|81054|fgenesh1_pm.49_#_24	PF09949.8	DUF2183		jgi|Phyci1|220501|e_gw1.28.169.1	PF00133.21	tRNA-synt_1		jgi|Phyci1|93681|fgenesh1_kg.55_#_68_#_Locus759v1rpkm354.76	PF00153.26	Mito_carr
jgi|Phyci1|93322|fgenesh1_kg.49_#_30_#_Locus5738v1rpkm28.97	PF01990.16	ATP-synt_F		jgi|Phyci1|93077|fgenesh1_kg.44_#_13_#_Locus2518v1rpkm83.56	PF00133.21	tRNA-synt_1		jgi|Phyci1|93681|fgenesh1_kg.55_#_68_#_Locus759v1rpkm354.76	PF00153.26	Mito_carr
jgi|Phyci1|226461|e_gw1.49.107.1	PF00025.20	Arf		jgi|Phyci1|154071|gw1.126.49.1	PF00133.21	tRNA-synt_1		jgi|Phyci1|93697|fgenesh1_kg.55_#_84_#_Locus8563v1rpkm13.49	PF01925.18	TauE
jgi|Phyci1|226515|e_gw1.49.253.1	PF00069.24	Pkinase		jgi|Phyci1|74852|fgenesh1_pg.432_#_2	PF00133.21	tRNA-synt_1		jgi|Phyci1|228415|e_gw1.56.74.1	PF13616.5	Rotamase_3
jgi|Phyci1|226515|e_gw1.49.253.1	PF13499.5	EF-hand_7		jgi|Phyci1|90082|fgenesh1_kg.7_#_106_#_Locus4274v1rpkm42.87	PF00579.24	tRNA-synt_1b		jgi|Phyci1|228415|e_gw1.56.74.1	PF13616.5	Rotamase_3
jgi|Phyci1|226515|e_gw1.49.253.1	PF13499.5	EF-hand_7		jgi|Phyci1|5057|gm1.5057_g	PF00579.24	tRNA-synt_1b		jgi|Phyci1|93706|fgenesh1_kg.56_#_8_#_Locus9554v1rpkm10.06	PF13616.5	Rotamase_3
jgi|Phyci1|104796|estExt_fgenesh1_pm.C_490057	PF04810.14	zf-Sec23_Sec24		jgi|Phyci1|5057|gm1.5057_g	PF00579.24	tRNA-synt_1b		jgi|Phyci1|228752|e_gw1.57.21.1	PF01546.27	Peptidase_M20
jgi|Phyci1|104796|estExt_fgenesh1_pm.C_490057	PF04811.14	Sec23_trunk		jgi|Phyci1|245145|e_gw1.153.50.1	PF00749.20	tRNA-synt_1c		jgi|Phyci1|228752|e_gw1.57.21.1	PF07687.13	M20_dimer
jgi|Phyci1|104796|estExt_fgenesh1_pm.C_490057	PF08033.11	Sec23_BS		jgi|Phyci1|245145|e_gw1.153.50.1	PF03950.17	tRNA-synt_1c_C		jgi|Phyci1|228778|e_gw1.57.28.1	PF01546.27	Peptidase_M20
jgi|Phyci1|104796|estExt_fgenesh1_pm.C_490057	PF04815.14	Sec23_helical		jgi|Phyci1|503321|CE172267_24658	PF00750.18	tRNA-synt_1d		jgi|Phyci1|228778|e_gw1.57.28.1	PF07687.13	M20_dimer
jgi|Phyci1|104796|estExt_fgenesh1_pm.C_490057	PF00626.21	Gelsolin		jgi|Phyci1|97405|fgenesh1_kg.166_#_20_#_Locus2605v1rpkm80.22	PF09334.10	tRNA-synt_1g		jgi|Phyci1|8919|gm1.8919_g	PF01329.18	Pterin_4a
jgi|Phyci1|93340|fgenesh1_kg.49_#_48_#_Locus6213v1rpkm25.27	PF05577.11	Peptidase_S28		jgi|Phyci1|97405|fgenesh1_kg.166_#_20_#_Locus2605v1rpkm80.22	PF09334.10	tRNA-synt_1g		jgi|Phyci1|93740|fgenesh1_kg.57_#_14_#_Locus7442v1rpkm18.47	PF13656.5	RNA_pol_L_2
jgi|Phyci1|115673|estExt_fgenesh1_pg.C_490064	PF16178.4	Anoct_dimer		jgi|Phyci1|279488|estExt_Genewise1.C_650140	PF00152.19	tRNA-synt_2		jgi|Phyci1|93742|fgenesh1_kg.57_#_16_#_Locus6032v1rpkm26.64	PF00787.23	PX
jgi|Phyci1|115673|estExt_fgenesh1_pg.C_490064	PF04547.11	Anoctamin		jgi|Phyci1|95539|fgenesh1_kg.96_#_4_#_Locus2363v1rpkm89.70	PF00152.19	tRNA-synt_2		jgi|Phyci1|93742|fgenesh1_kg.57_#_16_#_Locus6032v1rpkm26.64	PF00069.24	Pkinase
jgi|Phyci1|115673|estExt_fgenesh1_pg.C_490064	PF13418.5	Kelch_4		jgi|Phyci1|96909|fgenesh1_kg.143_#_16_#_Locus2007v1rpkm109.48	PF00152.19	tRNA-synt_2		jgi|Phyci1|93760|fgenesh1_kg.57_#_34_#_Locus2935v1rpkm68.60	PF06027.11	SLC35F
jgi|Phyci1|115673|estExt_fgenesh1_pg.C_490064	PF00041.20	fn3		jgi|Phyci1|62402|fgenesh1_pg.8_#_175	PF00587.24	tRNA-synt_2b		jgi|Phyci1|93766|fgenesh1_kg.57_#_40_#_Locus6550v1rpkm23.16	PF00291.24	PALP
jgi|Phyci1|93354|fgenesh1_kg.49_#_62_#_Locus6677v1rpkm22.39	PF11865.7	DUF3385		jgi|Phyci1|89005|fgenesh1_kg.2_#_73_#_Locus1350v1rpkm172.27	PF00587.24	tRNA-synt_2b		jgi|Phyci1|312677|estExt_Genewise1Plus.C_570179	PF01217.19	Clat_adaptor_s
jgi|Phyci1|93354|fgenesh1_kg.49_#_62_#_Locus6677v1rpkm22.39	PF02259.22	FAT		jgi|Phyci1|242094|e_gw1.129.226.1	PF00587.24	tRNA-synt_2b		jgi|Phyci1|312677|estExt_Genewise1Plus.C_570179	PF00928.20	Adap_comp_sub
jgi|Phyci1|93354|fgenesh1_kg.49_#_62_#_Locus6677v1rpkm22.39	PF08771.10	FRB_dom		jgi|Phyci1|325290|estExt_Genewise1Plus.C_1940107	PF00587.24	tRNA-synt_2b		jgi|Phyci1|312756|estExt_Genewise1Plus.C_580001	PF09755.8	DUF2046
jgi|Phyci1|93354|fgenesh1_kg.49_#_62_#_Locus6677v1rpkm22.39	PF00454.26	PI3_PI4_kinase		jgi|Phyci1|4814|gm1.4814_g	PF01411.18	tRNA-synt_2c		jgi|Phyci1|93799|fgenesh1_kg.58_#_5_#_Locus6701v1rpkm22.23	PF01926.22	MMR_HSR1
jgi|Phyci1|93354|fgenesh1_kg.49_#_62_#_Locus6677v1rpkm22.39	PF02260.19	FATC		jgi|Phyci1|110322|estExt_fgenesh1_pm.C_2820007	PF01409.19	tRNA-synt_2d		jgi|Phyci1|93799|fgenesh1_kg.58_#_5_#_Locus6701v1rpkm22.23	PF16897.4	MMR_HSR1_Xtn
jgi|Phyci1|93356|fgenesh1_kg.49_#_64_#_Locus5290v1rpkm32.41	PF00970.23	FAD_binding_6		jgi|Phyci1|232371|e_gw1.72.184.1	PF13393.5	tRNA-synt_His		jgi|Phyci1|93799|fgenesh1_kg.58_#_5_#_Locus6701v1rpkm22.23	PF02824.20	TGS
jgi|Phyci1|93356|fgenesh1_kg.49_#_64_#_Locus5290v1rpkm32.41	PF00175.20	NAD_binding_1		jgi|Phyci1|95988|fgenesh1_kg.109_#_15_#_Locus4895v1rpkm36.05	PF06011.11	TRP		jgi|Phyci1|228963|e_gw1.58.223.1	PF00400.31	WD40
jgi|Phyci1|93360|fgenesh1_kg.50_#_2_#_Locus3720v1rpkm51.32	PF00995.22	Sec1		jgi|Phyci1|585554|MIX35346_4_39	PF00089.25	Trypsin		jgi|Phyci1|228963|e_gw1.58.223.1	PF00400.31	WD40
jgi|Phyci1|93363|fgenesh1_kg.50_#_5_#_Locus2408v1rpkm88.10	PF13646.5	HEAT_2		jgi|Phyci1|232547|e_gw1.73.128.1	PF00089.25	Trypsin		jgi|Phyci1|228963|e_gw1.58.223.1	PF00400.31	WD40
jgi|Phyci1|66467|fgenesh1_pg.50_#_11	PF13450.5	NAD_binding_8		jgi|Phyci1|322876|estExt_Genewise1Plus.C_1520005	PF00089.25	Trypsin		jgi|Phyci1|93833|fgenesh1_kg.58_#_39_#_Locus9423v2rpkm6.73	PF02636.16	Methyltransf_28
jgi|Phyci1|93366|fgenesh1_kg.50_#_8_#_Locus5857v1rpkm28.05	PF13656.5	RNA_pol_L_2		jgi|Phyci1|1255|gm1.1255_g	PF00090.18	TSP_1		jgi|Phyci1|93835|fgenesh1_kg.58_#_41_#_Locus9069v2rpkm1.32	PF01248.25	Ribosomal_L7Ae
jgi|Phyci1|8207|gm1.8207_g	PF04097.13	Nic96		jgi|Phyci1|1255|gm1.1255_g	PF00090.18	TSP_1		jgi|Phyci1|116156|estExt_fgenesh1_pg.C_580054	PF00964.16	Elicitin
jgi|Phyci1|493795|CE162741_120027	PF00169.28	PH		jgi|Phyci1|1255|gm1.1255_g	PF00090.18	TSP_1		jgi|Phyci1|229266|e_gw1.59.134.1	PF01336.24	tRNA_anti-codon
jgi|Phyci1|493795|CE162741_120027	PF00168.29	C2		jgi|Phyci1|1255|gm1.1255_g	PF00090.18	TSP_1		jgi|Phyci1|229266|e_gw1.59.134.1	PF00152.19	tRNA-synt_2
jgi|Phyci1|226964|e_gw1.50.341.1	PF00378.19	ECH_1		jgi|Phyci1|1255|gm1.1255_g	PF00090.18	TSP_1		jgi|Phyci1|229222|e_gw1.59.213.1	PF00701.21	DHDPS
jgi|Phyci1|93372|fgenesh1_kg.50_#_14_#_Locus78v1rpkm3076.46	PF03501.14	S10_plectin		jgi|Phyci1|1255|gm1.1255_g	PF00090.18	TSP_1		jgi|Phyci1|81664|fgenesh1_pm.59_#_9	PF16275.4	SF1-HH
jgi|Phyci1|226743|e_gw1.50.398.1	PF00443.28	UCH		jgi|Phyci1|1255|gm1.1255_g	PF00090.18	TSP_1		jgi|Phyci1|81664|fgenesh1_pm.59_#_9	PF00013.28	KH_1
jgi|Phyci1|66494|fgenesh1_pg.50_#_38	PF02515.16	CoA_transf_3		jgi|Phyci1|1255|gm1.1255_g	PF00090.18	TSP_1		jgi|Phyci1|93857|fgenesh1_kg.59_#_8_#_Locus6417v1rpkm23.86	PF02985.21	HEAT
jgi|Phyci1|226786|e_gw1.50.51.1	PF04699.13	P16-Arc		jgi|Phyci1|1255|gm1.1255_g	PF00090.18	TSP_1		jgi|Phyci1|93863|fgenesh1_kg.59_#_14_#_Locus4457v1rpkm40.74	PF08240.11	ADH_N
jgi|Phyci1|93398|fgenesh1_kg.50_#_40_#_Locus5925v1rpkm27.44	PF08662.10	eIF2A		jgi|Phyci1|1255|gm1.1255_g	PF00090.18	TSP_1		jgi|Phyci1|93863|fgenesh1_kg.59_#_14_#_Locus4457v1rpkm40.74	PF00107.25	ADH_zinc_N
jgi|Phyci1|93398|fgenesh1_kg.50_#_40_#_Locus5925v1rpkm27.44	PF00400.31	WD40		jgi|Phyci1|1255|gm1.1255_g	PF00090.18	TSP_1		jgi|Phyci1|29018|estExt_Genemark1.C_590023	PF00764.18	Arginosuc_synth
jgi|Phyci1|93398|fgenesh1_kg.50_#_40_#_Locus5925v1rpkm27.44	PF00400.31	WD40		jgi|Phyci1|1255|gm1.1255_g	PF00090.18	TSP_1		jgi|Phyci1|9126|gm1.9126_g	PF13417.5	GST_N_3
jgi|Phyci1|226710|e_gw1.50.208.1	PF00566.17	RabGAP-TBC		jgi|Phyci1|1255|gm1.1255_g	PF00090.18	TSP_1		jgi|Phyci1|9126|gm1.9126_g	PF14497.5	GST_C_3
jgi|Phyci1|226710|e_gw1.50.208.1	PF00566.17	RabGAP-TBC		jgi|Phyci1|1255|gm1.1255_g	PF00090.18	TSP_1		jgi|Phyci1|67149|fgenesh1_pg.59_#_26	PF00125.23	Histone
jgi|Phyci1|226710|e_gw1.50.208.1	PF06602.13	Myotub-related		jgi|Phyci1|75785|fgenesh1_pm.2_#_7	PF00091.24	Tubulin		jgi|Phyci1|229089|e_gw1.59.1.1	PF07732.14	Cu-oxidase_3
jgi|Phyci1|226710|e_gw1.50.208.1	PF13439.5	Glyco_transf_4		jgi|Phyci1|418545|CE87491_33821	PF00091.24	Tubulin		jgi|Phyci1|229089|e_gw1.59.1.1	PF07731.13	Cu-oxidase_2
jgi|Phyci1|226710|e_gw1.50.208.1	PF00534.19	Glycos_transf_1		jgi|Phyci1|199460|gw1.80.190.1	PF00091.24	Tubulin		jgi|Phyci1|229089|e_gw1.59.1.1	PF02535.21	Zip
jgi|Phyci1|8252|gm1.8252_g	PF00109.25	ketoacyl-synt		jgi|Phyci1|233998|e_gw1.80.53.1	PF00091.24	Tubulin		jgi|Phyci1|582744|MIX32536_202_99	PF07732.14	Cu-oxidase_3
jgi|Phyci1|8252|gm1.8252_g	PF02801.21	Ketoacyl-synt_C		jgi|Phyci1|418545|CE87491_33821	PF03953.16	Tubulin_C		jgi|Phyci1|582744|MIX32536_202_99	PF07731.13	Cu-oxidase_2
jgi|Phyci1|226833|e_gw1.50.218.1	PF03483.16	B3_4		jgi|Phyci1|233998|e_gw1.80.53.1	PF03953.16	Tubulin_C		jgi|Phyci1|582744|MIX32536_202_99	PF02535.21	Zip
jgi|Phyci1|226833|e_gw1.50.218.1	PF03484.14	B5		jgi|Phyci1|249179|e_gw1.193.116.1	PF00567.23	TUDOR		jgi|Phyci1|93879|fgenesh1_kg.59_#_30_#_Locus11812v1rpkm4.84	PF00538.18	Linker_histone
jgi|Phyci1|226861|e_gw1.50.18.1	PF00571.27	CBS		jgi|Phyci1|559935|MIX9727_463_23	PF11470.7	TUG-UBL1		jgi|Phyci1|503321|CE172267_24658	PF03485.15	Arg_tRNA_synt_N
jgi|Phyci1|226861|e_gw1.50.18.1	PF00571.27	CBS		jgi|Phyci1|218680|e_gw1.23.360.1	PF00264.19	Tyrosinase		jgi|Phyci1|503321|CE172267_24658	PF00750.18	tRNA-synt_1d
jgi|Phyci1|226917|e_gw1.50.384.1	PF13460.5	NAD_binding_10		jgi|Phyci1|275677|estExt_Genewise1.C_430163	PF00264.19	Tyrosinase		jgi|Phyci1|503321|CE172267_24658	PF05746.14	DALR_1
jgi|Phyci1|226917|e_gw1.50.384.1	PF01363.20	FYVE		jgi|Phyci1|314805|estExt_Genewise1Plus.C_690021	PF00264.19	Tyrosinase		jgi|Phyci1|105320|estExt_fgenesh1_pm.C_590055	PF00169.28	PH
jgi|Phyci1|226917|e_gw1.50.384.1	PF00651.30	BTB		jgi|Phyci1|89299|fgenesh1_kg.3_#_121_#_Locus5144v1rpkm33.69	PF00627.30	UBA		jgi|Phyci1|503730|CE172676_24452	PF03810.18	IBN_N
jgi|Phyci1|8281|gm1.8281_g	PF04108.11	APG17		jgi|Phyci1|95089|fgenesh1_kg.82_#_38_#_Locus2043v1rpkm106.94	PF00627.30	UBA		jgi|Phyci1|503730|CE172676_24452	PF13513.5	HEAT_EZ
jgi|Phyci1|8281|gm1.8281_g	PF10377.8	ATG11		jgi|Phyci1|95089|fgenesh1_kg.82_#_38_#_Locus2043v1rpkm106.94	PF00627.30	UBA		jgi|Phyci1|93897|fgenesh1_kg.60_#_4_#_Locus9262v1rpkm11.05	PF01411.18	tRNA-synt_2c
jgi|Phyci1|93433|fgenesh1_kg.50_#_75_#_Locus5544v1rpkm30.23	PF10602.8	RPN7		jgi|Phyci1|69486|fgenesh1_pg.100_#_29	PF00627.30	UBA		jgi|Phyci1|93897|fgenesh1_kg.60_#_4_#_Locus9262v1rpkm11.05	PF07973.13	tRNA_SAD
jgi|Phyci1|93433|fgenesh1_kg.50_#_75_#_Locus5544v1rpkm30.23	PF01399.26	PCI		jgi|Phyci1|69486|fgenesh1_pg.100_#_29	PF00627.30	UBA		jgi|Phyci1|93897|fgenesh1_kg.60_#_4_#_Locus9262v1rpkm11.05	PF02272.18	DHHA1
jgi|Phyci1|226958|e_gw1.50.324.1	PF10436.8	BCDHK_Adom3		jgi|Phyci1|96358|fgenesh1_kg.123_#_15_#_Locus3627v1rpkm53.15	PF00627.30	UBA		jgi|Phyci1|93904|fgenesh1_kg.60_#_11_#_Locus2535v1rpkm82.75	PF07714.16	Pkinase_Tyr
jgi|Phyci1|226958|e_gw1.50.324.1	PF02518.25	HATPase_c		jgi|Phyci1|396329|CE65275_98395	PF00627.30	UBA		jgi|Phyci1|105335|estExt_fgenesh1_pm.C_600010	PF00170.20	bZIP_1
jgi|Phyci1|311726|estExt_Genewise1Plus.C_510104	PF01266.23	DAO		jgi|Phyci1|396329|CE65275_98395	PF00627.30	UBA		jgi|Phyci1|93908|fgenesh1_kg.60_#_15_#_Locus9861v1rpkm9.25	PF12867.6	DinB_2
jgi|Phyci1|8363|gm1.8363_g	PF07732.14	Cu-oxidase_3		jgi|Phyci1|99368|fgenesh1_kg.318_#_3_#_Locus3051v1rpkm65.21	PF00627.30	UBA		jgi|Phyci1|81729|fgenesh1_pm.60_#_13	PF00462.23	Glutaredoxin
jgi|Phyci1|8363|gm1.8363_g	PF07731.13	Cu-oxidase_2		jgi|Phyci1|91094|fgenesh1_kg.16_#_3_#_Locus4071v1rpkm45.85	PF10585.8	UBA_e1_thiolCys		jgi|Phyci1|583629|MIX33421_7749_78	PF01321.17	Creatinase_N
jgi|Phyci1|93467|fgenesh1_kg.51_#_33_#_Locus2456v1rpkm85.69	PF01399.26	PCI		jgi|Phyci1|90762|fgenesh1_kg.13_#_7_#_Locus3995v1rpkm46.83	PF10585.8	UBA_e1_thiolCys		jgi|Phyci1|583629|MIX33421_7749_78	PF16189.4	Creatinase_N_2
jgi|Phyci1|104929|estExt_fgenesh1_pm.C_510049	PF00153.26	Mito_carr		jgi|Phyci1|218339|e_gw1.22.295.1	PF00240.22	ubiquitin		jgi|Phyci1|583629|MIX33421_7749_78	PF00557.23	Peptidase_M24
jgi|Phyci1|104929|estExt_fgenesh1_pm.C_510049	PF00153.26	Mito_carr		jgi|Phyci1|218339|e_gw1.22.295.1	PF00240.22	ubiquitin		jgi|Phyci1|583629|MIX33421_7749_78	PF16188.4	Peptidase_M24_C
jgi|Phyci1|104929|estExt_fgenesh1_pm.C_510049	PF00153.26	Mito_carr		jgi|Phyci1|92360|fgenesh1_kg.32_#_25_#_Locus4651v1rpkm38.52	PF00240.22	ubiquitin		jgi|Phyci1|93935|fgenesh1_kg.60_#_42_#_Locus330v1rpkm1029.55	PF00153.26	Mito_carr
jgi|Phyci1|81244|fgenesh1_pm.51_#_51	PF01546.27	Peptidase_M20		jgi|Phyci1|79967|fgenesh1_pm.33_#_44	PF00240.22	ubiquitin		jgi|Phyci1|93935|fgenesh1_kg.60_#_42_#_Locus330v1rpkm1029.55	PF00153.26	Mito_carr
jgi|Phyci1|227234|e_gw1.51.390.1	PF01546.27	Peptidase_M20		jgi|Phyci1|95089|fgenesh1_kg.82_#_38_#_Locus2043v1rpkm106.94	PF00240.22	ubiquitin		jgi|Phyci1|93935|fgenesh1_kg.60_#_42_#_Locus330v1rpkm1029.55	PF00153.26	Mito_carr
jgi|Phyci1|227234|e_gw1.51.390.1	PF07687.13	M20_dimer		jgi|Phyci1|296262|estExt_Genewise1.C_4470026	PF00240.22	ubiquitin		jgi|Phyci1|116255|estExt_fgenesh1_pg.C_600048	PF00076.21	RRM_1
jgi|Phyci1|81251|fgenesh1_pm.51_#_58	PF00171.21	Aldedh		jgi|Phyci1|22054|gm1.22054_g	PF00240.22	ubiquitin		jgi|Phyci1|116255|estExt_fgenesh1_pg.C_600048	PF00076.21	RRM_1
jgi|Phyci1|81261|fgenesh1_pm.52_#_5	PF13424.5	TPR_12		jgi|Phyci1|559935|MIX9727_463_23	PF00789.19	UBX		jgi|Phyci1|278563|estExt_Genewise1.C_600183	PF00491.20	Arginase
jgi|Phyci1|81261|fgenesh1_pm.52_#_5	PF13374.5	TPR_10		jgi|Phyci1|96091|fgenesh1_kg.112_#_49_#_Locus3184v2rpkm0.89_PRE	PF00789.19	UBX		jgi|Phyci1|278581|estExt_Genewise1.C_600201	PF01294.17	Ribosomal_L13e
jgi|Phyci1|496488|CE165434_30433	PF00569.16	ZZ		jgi|Phyci1|226743|e_gw1.50.398.1	PF00443.28	UCH		jgi|Phyci1|229421|e_gw1.60.287.1	PF02789.16	Peptidase_M17_N
jgi|Phyci1|227319|e_gw1.52.163.1	PF01794.18	Ferric_reduct		jgi|Phyci1|69486|fgenesh1_pg.100_#_29	PF00443.28	UCH		jgi|Phyci1|229421|e_gw1.60.287.1	PF00883.20	Peptidase_M17
jgi|Phyci1|227319|e_gw1.52.163.1	PF08022.11	FAD_binding_8		jgi|Phyci1|284142|estExt_Genewise1.C_1000146	PF00443.28	UCH		jgi|Phyci1|507826|CE176772_26620	PF00169.28	PH
jgi|Phyci1|227369|e_gw1.52.197.1	PF12719.6	Cnd3		jgi|Phyci1|86218|fgenesh1_pm.184_#_24	PF00443.28	UCH		jgi|Phyci1|507826|CE176772_26620	PF00168.29	C2
jgi|Phyci1|227507|e_gw1.52.254.1	PF00150.17	Cellulase		jgi|Phyci1|96326|fgenesh1_kg.122_#_2_#_Locus676v1rpkm416.52	PF02271.15	UCR_14kD		jgi|Phyci1|507826|CE176772_26620	PF00168.29	C2
jgi|Phyci1|227464|e_gw1.52.255.1	PF00749.20	tRNA-synt_1c		jgi|Phyci1|97817|fgenesh1_kg.186_#_5_#_Locus1025v1rpkm239.60	PF02320.15	UCR_hinge		jgi|Phyci1|507826|CE176772_26620	PF00168.29	C2
jgi|Phyci1|227464|e_gw1.52.255.1	PF03950.17	tRNA-synt_1c_C		jgi|Phyci1|257305|e_gw1.327.15.1	PF02921.13	UCR_TM		jgi|Phyci1|507826|CE176772_26620	PF00168.29	C2
jgi|Phyci1|81279|fgenesh1_pm.52_#_23	PF00076.21	RRM_1		jgi|Phyci1|91760|fgenesh1_kg.23_#_18_#_Locus748v1rpkm361.28	PF02939.15	UcrQ		jgi|Phyci1|507826|CE176772_26620	PF00168.29	C2
jgi|Phyci1|81279|fgenesh1_pm.52_#_23	PF00076.21	RRM_1		jgi|Phyci1|92876|fgenesh1_kg.40_#_52_#_Locus1808v1rpkm123.71	PF00984.18	UDPG_MGDP_dh		jgi|Phyci1|507826|CE176772_26620	PF00168.29	C2
jgi|Phyci1|8522|gm1.8522_g	PF08246.11	Inhibitor_I29		jgi|Phyci1|92876|fgenesh1_kg.40_#_52_#_Locus1808v1rpkm123.71	PF03720.14	UDPG_MGDP_dh_C		jgi|Phyci1|81791|fgenesh1_pm.60_#_75	PF00415.17	RCC1
jgi|Phyci1|8522|gm1.8522_g	PF00112.22	Peptidase_C1		jgi|Phyci1|92876|fgenesh1_kg.40_#_52_#_Locus1808v1rpkm123.71	PF03721.13	UDPG_MGDP_dh_N		jgi|Phyci1|81791|fgenesh1_pm.60_#_75	PF00415.17	RCC1
jgi|Phyci1|93524|fgenesh1_kg.53_#_3_#_Locus1509v1rpkm151.55	PF00310.20	GATase_2		jgi|Phyci1|15414|gm1.15414_g	PF01704.17	UDPGP		jgi|Phyci1|81791|fgenesh1_pm.60_#_75	PF00415.17	RCC1
jgi|Phyci1|93524|fgenesh1_kg.53_#_3_#_Locus1509v1rpkm151.55	PF04898.13	Glu_syn_central		jgi|Phyci1|228609|e_gw1.57.171.1	PF00201.17	UDPGT		jgi|Phyci1|81791|fgenesh1_pm.60_#_75	PF00415.17	RCC1
jgi|Phyci1|93524|fgenesh1_kg.53_#_3_#_Locus1509v1rpkm151.55	PF01645.16	Glu_synthase		jgi|Phyci1|94087|fgenesh1_kg.62_#_72_#_Locus6255v1rpkm24.97	PF00201.17	UDPGT		jgi|Phyci1|81791|fgenesh1_pm.60_#_75	PF00415.17	RCC1
jgi|Phyci1|93524|fgenesh1_kg.53_#_3_#_Locus1509v1rpkm151.55	PF01493.18	GXGXG		jgi|Phyci1|74504|fgenesh1_pg.332_#_2	PF03152.13	UFD1		jgi|Phyci1|81791|fgenesh1_pm.60_#_75	PF00415.17	RCC1
jgi|Phyci1|93528|fgenesh1_kg.53_#_7_#_Locus519v1rpkm585.94	PF02297.16	COX6B		jgi|Phyci1|442797|CE111743_2420	PF03671.13	Ufm1		jgi|Phyci1|105396|estExt_fgenesh1_pm.C_600078	PF03489.16	SapB_2
jgi|Phyci1|8551|gm1.8551_g	PF00202.20	Aminotran_3		jgi|Phyci1|292928|estExt_Genewise1.C_2360036	PF03690.12	UPF0160		jgi|Phyci1|583899|MIX33691_303_65	PF00514.22	Arm
jgi|Phyci1|8622|gm1.8622_g	PF02668.15	TauD		jgi|Phyci1|447060|CE116006_8591	PF14681.5	UPRTase		jgi|Phyci1|278659|estExt_Genewise1.C_610064	PF00069.24	Pkinase
jgi|Phyci1|312124|estExt_Genewise1Plus.C_540110	PF04968.11	CHORD		jgi|Phyci1|96358|fgenesh1_kg.123_#_15_#_Locus3627v1rpkm53.15	PF00179.25	UQ_con		jgi|Phyci1|278659|estExt_Genewise1.C_610064	PF00025.20	Arf
jgi|Phyci1|312124|estExt_Genewise1Plus.C_540110	PF04968.11	CHORD		jgi|Phyci1|108064|estExt_fgenesh1_pm.C_1340017	PF00179.25	UQ_con		jgi|Phyci1|93991|fgenesh1_kg.61_#_37_#_Locus584v1rpkm503.23	PF05405.13	Mt_ATP-synt_B
jgi|Phyci1|81366|fgenesh1_pm.54_#_29	PF00400.31	WD40		jgi|Phyci1|88791|fgenesh1_kg.1_#_108_#_Locus9870v3rpkm1.25	PF00449.19	Urease_alpha		jgi|Phyci1|116302|estExt_fgenesh1_pg.C_610036	PF05916.10	Sld5
jgi|Phyci1|81366|fgenesh1_pm.54_#_29	PF00400.31	WD40		jgi|Phyci1|88791|fgenesh1_kg.1_#_108_#_Locus9870v3rpkm1.25	PF00699.19	Urease_beta		jgi|Phyci1|81844|fgenesh1_pm.61_#_46	PF02953.14	zf-Tim10_DDP
jgi|Phyci1|105051|estExt_fgenesh1_pm.C_540062	PF00218.20	IGPS		jgi|Phyci1|88791|fgenesh1_kg.1_#_108_#_Locus9870v3rpkm1.25	PF00547.17	Urease_gamma		jgi|Phyci1|229631|e_gw1.61.43.1	PF08238.11	Sel1
jgi|Phyci1|105051|estExt_fgenesh1_pm.C_540062	PF00697.21	PRAI		jgi|Phyci1|22605|gm1.22605_g	PF01014.17	Uricase		jgi|Phyci1|229631|e_gw1.61.43.1	PF08238.11	Sel1
jgi|Phyci1|312281|estExt_Genewise1Plus.C_550064	PF00564.23	PB1		jgi|Phyci1|22605|gm1.22605_g	PF01014.17	Uricase		jgi|Phyci1|229631|e_gw1.61.43.1	PF08238.11	Sel1
jgi|Phyci1|312281|estExt_Genewise1Plus.C_550064	PF00569.16	ZZ		jgi|Phyci1|88745|fgenesh1_kg.1_#_62_#_Locus5873v1rpkm27.87	PF01208.16	URO-D		jgi|Phyci1|229631|e_gw1.61.43.1	PF08238.11	Sel1
jgi|Phyci1|312281|estExt_Genewise1Plus.C_550064	PF00569.16	ZZ		jgi|Phyci1|101641|estExt_fgenesh1_pm.C_90025	PF04192.11	Utp21		jgi|Phyci1|229631|e_gw1.61.43.1	PF08238.11	Sel1
jgi|Phyci1|312281|estExt_Genewise1Plus.C_550064	PF16158.4	N_BRCA1_IG		jgi|Phyci1|5945|gm1.5945_g	PF01496.18	V_ATPase_I		jgi|Phyci1|229631|e_gw1.61.43.1	PF08238.11	Sel1
jgi|Phyci1|312281|estExt_Genewise1Plus.C_550064	PF00627.30	UBA		jgi|Phyci1|74852|fgenesh1_pg.432_#_2	PF10458.8	Val_tRNA-synt_C		jgi|Phyci1|229631|e_gw1.61.43.1	PF08238.11	Sel1
jgi|Phyci1|28747|estExt_Genemark1.C_550032	PF01918.20	Alba		jgi|Phyci1|9725|gm1.9725_g	PF03223.14	V-ATPase_C		jgi|Phyci1|229631|e_gw1.61.43.1	PF00052.17	Laminin_B
jgi|Phyci1|93632|fgenesh1_kg.55_#_19_#_Locus2631v1rpkm79.30	PF05470.11	eIF-3c_N		jgi|Phyci1|249135|e_gw1.192.97.1	PF03179.14	V-ATPase_G		jgi|Phyci1|67370|fgenesh1_pg.62_#_18	PF00063.20	Myosin_head
jgi|Phyci1|93632|fgenesh1_kg.55_#_19_#_Locus2631v1rpkm79.30	PF05470.11	eIF-3c_N		jgi|Phyci1|88881|fgenesh1_kg.1_#_198_#_Locus2569v1rpkm81.24	PF11698.7	V-ATPase_H_C		jgi|Phyci1|67370|fgenesh1_pg.62_#_18	PF00063.20	Myosin_head
jgi|Phyci1|93632|fgenesh1_kg.55_#_19_#_Locus2631v1rpkm79.30	PF01399.26	PCI		jgi|Phyci1|88881|fgenesh1_kg.1_#_198_#_Locus2569v1rpkm81.24	PF03224.13	V-ATPase_H_N		jgi|Phyci1|67370|fgenesh1_pg.62_#_18	PF00063.20	Myosin_head
jgi|Phyci1|499193|CE168139_7298	PF01172.17	SBDS		jgi|Phyci1|98638|fgenesh1_kg.238_#_17_#_Locus1323v1rpkm176.87	PF01991.17	vATP-synt_E		jgi|Phyci1|105467|estExt_fgenesh1_pm.C_620020	PF00162.18	PGK
jgi|Phyci1|499193|CE168139_7298	PF09377.9	SBDS_C		jgi|Phyci1|318294|estExt_Genewise1Plus.C_970195	PF01505.17	Vault		jgi|Phyci1|278843|estExt_Genewise1.C_620087	PF00224.20	PK
jgi|Phyci1|93642|fgenesh1_kg.55_#_29_#_Locus4443v1rpkm40.90	PF07933.13	DUF1681		jgi|Phyci1|318294|estExt_Genewise1Plus.C_970195	PF01505.17	Vault		jgi|Phyci1|278843|estExt_Genewise1.C_620087	PF02887.15	PK_C
jgi|Phyci1|93657|fgenesh1_kg.55_#_44_#_Locus1393v1rpkm166.30	PF00397.25	WW		jgi|Phyci1|318294|estExt_Genewise1Plus.C_970195	PF01505.17	Vault		jgi|Phyci1|105472|estExt_fgenesh1_pm.C_620025	PF00224.20	PK
jgi|Phyci1|93657|fgenesh1_kg.55_#_44_#_Locus1393v1rpkm166.30	PF00076.21	RRM_1		jgi|Phyci1|318294|estExt_Genewise1Plus.C_970195	PF01505.17	Vault		jgi|Phyci1|105472|estExt_fgenesh1_pm.C_620025	PF02887.15	PK_C
jgi|Phyci1|277694|estExt_Genewise1.C_550172	PF14778.5	ODR4-like		jgi|Phyci1|220412|e_gw1.28.61.1	PF02209.18	VHP		jgi|Phyci1|9421|gm1.9421_g	PF02887.15	PK_C
jgi|Phyci1|277707|estExt_Genewise1.C_550187	PF01092.18	Ribosomal_S6e		jgi|Phyci1|290276|estExt_Genewise1.C_1800061	PF03517.12	Voldacs		jgi|Phyci1|67380|fgenesh1_pg.62_#_28	PF00224.20	PK
jgi|Phyci1|312393|estExt_Genewise1Plus.C_550187	PF01189.16	Methyltr_RsmB-F		jgi|Phyci1|121119|estExt_fgenesh1_pg.C_2930013	PF16909.4	VPS13_C		jgi|Phyci1|67380|fgenesh1_pg.62_#_28	PF02887.15	PK_C
jgi|Phyci1|312398|estExt_Genewise1Plus.C_550192	PF03456.17	uDENN		jgi|Phyci1|12073|gm1.12073_g	PF09336.9	Vps4_C		jgi|Phyci1|67380|fgenesh1_pg.62_#_28	PF00982.20	Glyco_transf_20
jgi|Phyci1|312398|estExt_Genewise1Plus.C_550192	PF02141.20	DENN		jgi|Phyci1|69476|fgenesh1_pg.100_#_19	PF05008.14	V-SNARE		jgi|Phyci1|67380|fgenesh1_pg.62_#_28	PF02358.15	Trehalose_PPase
jgi|Phyci1|81472|fgenesh1_pm.55_#_69	PF13499.5	EF-hand_7		jgi|Phyci1|321989|estExt_Genewise1Plus.C_1400020	PF13519.5	VWA_2		jgi|Phyci1|278859|estExt_Genewise1.C_620105	PF00026.22	Asp
jgi|Phyci1|312415|estExt_Genewise1Plus.C_550210	PF00364.21	Biotin_lipoyl		jgi|Phyci1|445704|CE114650_49385	PF02020.17	W2		jgi|Phyci1|278859|estExt_Genewise1.C_620105	PF00334.18	NDK
jgi|Phyci1|28804|estExt_Genemark1.C_550095	PF01217.19	Clat_adaptor_s		jgi|Phyci1|219505|e_gw1.25.388.1	PF02020.17	W2		jgi|Phyci1|105480|estExt_fgenesh1_pm.C_620034	PF16178.4	Anoct_dimer
jgi|Phyci1|93681|fgenesh1_kg.55_#_68_#_Locus759v1rpkm354.76	PF00153.26	Mito_carr		jgi|Phyci1|101641|estExt_fgenesh1_pm.C_90025	PF00400.31	WD40		jgi|Phyci1|105480|estExt_fgenesh1_pm.C_620034	PF04547.11	Anoctamin
jgi|Phyci1|93681|fgenesh1_kg.55_#_68_#_Locus759v1rpkm354.76	PF00153.26	Mito_carr		jgi|Phyci1|101641|estExt_fgenesh1_pm.C_90025	PF00400.31	WD40		jgi|Phyci1|94051|fgenesh1_kg.62_#_36_#_Locus4097v1rpkm45.62	PF00400.31	WD40
jgi|Phyci1|228197|e_gw1.55.178.1	PF00069.24	Pkinase		jgi|Phyci1|76294|fgenesh1_pm.3_#_199	PF00400.31	WD40		jgi|Phyci1|94051|fgenesh1_kg.62_#_36_#_Locus4097v1rpkm45.62	PF00400.31	WD40
jgi|Phyci1|66922|fgenesh1_pg.55_#_98	PF04488.14	Gly_transf_sug		jgi|Phyci1|76294|fgenesh1_pm.3_#_199	PF00400.31	WD40		jgi|Phyci1|94051|fgenesh1_kg.62_#_36_#_Locus4097v1rpkm45.62	PF00400.31	WD40
jgi|Phyci1|66922|fgenesh1_pg.55_#_98	PF01680.16	SOR_SNZ		jgi|Phyci1|76294|fgenesh1_pm.3_#_199	PF00400.31	WD40		jgi|Phyci1|94051|fgenesh1_kg.62_#_36_#_Locus4097v1rpkm45.62	PF00400.31	WD40
jgi|Phyci1|228415|e_gw1.56.74.1	PF13616.5	Rotamase_3		jgi|Phyci1|76294|fgenesh1_pm.3_#_199	PF00400.31	WD40		jgi|Phyci1|94051|fgenesh1_kg.62_#_36_#_Locus4097v1rpkm45.62	PF00400.31	WD40
jgi|Phyci1|228415|e_gw1.56.74.1	PF13616.5	Rotamase_3		jgi|Phyci1|76294|fgenesh1_pm.3_#_199	PF00400.31	WD40		jgi|Phyci1|94051|fgenesh1_kg.62_#_36_#_Locus4097v1rpkm45.62	PF00400.31	WD40
jgi|Phyci1|28852|estExt_Genemark1.C_560066	PF01544.17	CorA		jgi|Phyci1|75993|fgenesh1_pm.2_#_215	PF00400.31	WD40		jgi|Phyci1|94051|fgenesh1_kg.62_#_36_#_Locus4097v1rpkm45.62	PF00400.31	WD40
jgi|Phyci1|228752|e_gw1.57.21.1	PF01546.27	Peptidase_M20		jgi|Phyci1|220563|e_gw1.28.443.1	PF00400.31	WD40		jgi|Phyci1|94051|fgenesh1_kg.62_#_36_#_Locus4097v1rpkm45.62	PF00400.31	WD40
jgi|Phyci1|228752|e_gw1.57.21.1	PF07687.13	M20_dimer		jgi|Phyci1|220563|e_gw1.28.443.1	PF00400.31	WD40		jgi|Phyci1|94051|fgenesh1_kg.62_#_36_#_Locus4097v1rpkm45.62	PF04003.11	Utp12
jgi|Phyci1|228778|e_gw1.57.28.1	PF01546.27	Peptidase_M20		jgi|Phyci1|220563|e_gw1.28.443.1	PF00400.31	WD40		jgi|Phyci1|229965|e_gw1.62.112.1	PF00085.19	Thioredoxin
jgi|Phyci1|228778|e_gw1.57.28.1	PF07687.13	M20_dimer		jgi|Phyci1|220563|e_gw1.28.443.1	PF00400.31	WD40		jgi|Phyci1|229965|e_gw1.62.112.1	PF00462.23	Glutaredoxin
jgi|Phyci1|8919|gm1.8919_g	PF01329.18	Pterin_4a		jgi|Phyci1|81044|fgenesh1_pm.49_#_14	PF00400.31	WD40		jgi|Phyci1|229965|e_gw1.62.112.1	PF00462.23	Glutaredoxin
jgi|Phyci1|93746|fgenesh1_kg.57_#_20_#_Locus1149v1rpkm208.58	PF00696.27	AA_kinase		jgi|Phyci1|81044|fgenesh1_pm.49_#_14	PF00400.31	WD40		jgi|Phyci1|229965|e_gw1.62.112.1	PF00462.23	Glutaredoxin
jgi|Phyci1|8939|gm1.8939_g	PF10433.8	MMS1_N		jgi|Phyci1|81044|fgenesh1_pm.49_#_14	PF00400.31	WD40		jgi|Phyci1|81909|fgenesh1_pm.62_#_46	PF00009.26	GTP_EFTU
jgi|Phyci1|8939|gm1.8939_g	PF03178.14	CPSF_A		jgi|Phyci1|81044|fgenesh1_pm.49_#_14	PF00400.31	WD40		jgi|Phyci1|81909|fgenesh1_pm.62_#_46	PF03143.16	GTP_EFTU_D3
jgi|Phyci1|93760|fgenesh1_kg.57_#_34_#_Locus2935v1rpkm68.60	PF06027.11	SLC35F		jgi|Phyci1|81044|fgenesh1_pm.49_#_14	PF00400.31	WD40		jgi|Phyci1|278936|estExt_Genewise1.C_620210	PF00177.20	Ribosomal_S7
jgi|Phyci1|93766|fgenesh1_kg.57_#_40_#_Locus6550v1rpkm23.16	PF00291.24	PALP		jgi|Phyci1|81044|fgenesh1_pm.49_#_14	PF00400.31	WD40		jgi|Phyci1|67416|fgenesh1_pg.62_#_64	PF01591.17	6PF2K
jgi|Phyci1|312756|estExt_Genewise1Plus.C_580001	PF09755.8	DUF2046		jgi|Phyci1|94386|fgenesh1_kg.67_#_40_#_Locus2170v1rpkm99.30	PF00400.31	WD40		jgi|Phyci1|67416|fgenesh1_pg.62_#_64	PF00300.21	His_Phos_1
jgi|Phyci1|501919|CE170865_9420	PF00571.27	CBS		jgi|Phyci1|94386|fgenesh1_kg.67_#_40_#_Locus2170v1rpkm99.30	PF00400.31	WD40		jgi|Phyci1|229816|e_gw1.62.63.1	PF07974.12	EGF_2
jgi|Phyci1|501919|CE170865_9420	PF00571.27	CBS		jgi|Phyci1|280642|estExt_Genewise1.C_710134	PF00400.31	WD40		jgi|Phyci1|229817|e_gw1.62.77.1	PF01293.19	PEPCK_ATP
jgi|Phyci1|501919|CE170865_9420	PF00571.27	CBS		jgi|Phyci1|280642|estExt_Genewise1.C_710134	PF00400.31	WD40		jgi|Phyci1|230081|e_gw1.63.185.1	PF00254.27	FKBP_C
jgi|Phyci1|93799|fgenesh1_kg.58_#_5_#_Locus6701v1rpkm22.23	PF01926.22	MMR_HSR1		jgi|Phyci1|280642|estExt_Genewise1.C_710134	PF00400.31	WD40		jgi|Phyci1|230081|e_gw1.63.185.1	PF00254.27	FKBP_C
jgi|Phyci1|93799|fgenesh1_kg.58_#_5_#_Locus6701v1rpkm22.23	PF16897.4	MMR_HSR1_Xtn		jgi|Phyci1|280642|estExt_Genewise1.C_710134	PF00400.31	WD40		jgi|Phyci1|94101|fgenesh1_kg.63_#_12_#_Locus4339v1rpkm42.11	PF03477.15	ATP-cone
jgi|Phyci1|93799|fgenesh1_kg.58_#_5_#_Locus6701v1rpkm22.23	PF02824.20	TGS		jgi|Phyci1|232746|e_gw1.74.236.1	PF00400.31	WD40		jgi|Phyci1|94101|fgenesh1_kg.63_#_12_#_Locus4339v1rpkm42.11	PF00317.20	Ribonuc_red_lgN
jgi|Phyci1|81634|fgenesh1_pm.58_#_33	PF00800.17	PDT		jgi|Phyci1|232746|e_gw1.74.236.1	PF00400.31	WD40		jgi|Phyci1|94101|fgenesh1_kg.63_#_12_#_Locus4339v1rpkm42.11	PF02867.14	Ribonuc_red_lgC
jgi|Phyci1|228856|e_gw1.58.233.1	PF13621.5	Cupin_8		jgi|Phyci1|86196|fgenesh1_pm.184_#_2	PF00400.31	WD40		jgi|Phyci1|511314|CE180260_13152	PF02685.15	Glucokinase
jgi|Phyci1|228856|e_gw1.58.233.1	PF07647.16	SAM_2		jgi|Phyci1|86196|fgenesh1_pm.184_#_2	PF00400.31	WD40		jgi|Phyci1|511314|CE180260_13152	PF02685.15	Glucokinase
jgi|Phyci1|93835|fgenesh1_kg.58_#_41_#_Locus9069v2rpkm1.32	PF01248.25	Ribosomal_L7Ae		jgi|Phyci1|86196|fgenesh1_pm.184_#_2	PF00400.31	WD40		jgi|Phyci1|313698|estExt_Genewise1Plus.C_630088	PF02685.15	Glucokinase
jgi|Phyci1|116156|estExt_fgenesh1_pg.C_580054	PF00964.16	Elicitin		jgi|Phyci1|86196|fgenesh1_pm.184_#_2	PF00400.31	WD40		jgi|Phyci1|313712|estExt_Genewise1Plus.C_630102	PF02685.15	Glucokinase
jgi|Phyci1|93852|fgenesh1_kg.59_#_3_#_Locus9135v1rpkm11.47	PF13417.5	GST_N_3		jgi|Phyci1|86196|fgenesh1_pm.184_#_2	PF00400.31	WD40		jgi|Phyci1|67495|fgenesh1_pg.64_#_4	PF00975.19	Thioesterase
jgi|Phyci1|93852|fgenesh1_kg.59_#_3_#_Locus9135v1rpkm11.47	PF14497.5	GST_C_3		jgi|Phyci1|254523|e_gw1.267.75.1	PF00400.31	WD40		jgi|Phyci1|67495|fgenesh1_pg.64_#_4	PF00501.27	AMP-binding
jgi|Phyci1|229222|e_gw1.59.213.1	PF00701.21	DHDPS		jgi|Phyci1|254523|e_gw1.267.75.1	PF00400.31	WD40		jgi|Phyci1|67495|fgenesh1_pg.64_#_4	PF13193.5	AMP-binding_C
jgi|Phyci1|93857|fgenesh1_kg.59_#_8_#_Locus6417v1rpkm23.86	PF02985.21	HEAT		jgi|Phyci1|254523|e_gw1.267.75.1	PF00400.31	WD40		jgi|Phyci1|67495|fgenesh1_pg.64_#_4	PF00550.24	PP-binding
jgi|Phyci1|93863|fgenesh1_kg.59_#_14_#_Locus4457v1rpkm40.74	PF08240.11	ADH_N		jgi|Phyci1|232746|e_gw1.74.236.1	PF16300.4	WD40_4		jgi|Phyci1|67495|fgenesh1_pg.64_#_4	PF07993.11	NAD_binding_4
jgi|Phyci1|93863|fgenesh1_kg.59_#_14_#_Locus4457v1rpkm40.74	PF00107.25	ADH_zinc_N		jgi|Phyci1|416541|CE85487_5948	PF02205.19	WH2		jgi|Phyci1|67495|fgenesh1_pg.64_#_4	PF00289.21	Biotin_carb_N
jgi|Phyci1|29018|estExt_Genemark1.C_590023	PF00764.18	Arginosuc_synth		jgi|Phyci1|416541|CE85487_5948	PF02205.19	WH2		jgi|Phyci1|67495|fgenesh1_pg.64_#_4	PF02786.16	CPSase_L_D2
jgi|Phyci1|93866|fgenesh1_kg.59_#_17_#_Locus4499v1rpkm40.22	PF02219.16	MTHFR		jgi|Phyci1|90082|fgenesh1_kg.7_#_106_#_Locus4274v1rpkm42.87	PF00458.19	WHEP-TRS		jgi|Phyci1|67495|fgenesh1_pg.64_#_4	PF02785.18	Biotin_carb_C
jgi|Phyci1|9126|gm1.9126_g	PF13417.5	GST_N_3		jgi|Phyci1|242094|e_gw1.129.226.1	PF00458.19	WHEP-TRS		jgi|Phyci1|67495|fgenesh1_pg.64_#_4	PF00364.21	Biotin_lipoyl
jgi|Phyci1|9126|gm1.9126_g	PF14497.5	GST_C_3		jgi|Phyci1|245145|e_gw1.153.50.1	PF00458.19	WHEP-TRS		jgi|Phyci1|116440|estExt_fgenesh1_pg.C_640007	PF14608.5	zf-CCCH_2
jgi|Phyci1|93875|fgenesh1_kg.59_#_26_#_Locus4169v1rpkm44.38	PF07732.14	Cu-oxidase_3		jgi|Phyci1|93657|fgenesh1_kg.55_#_44_#_Locus1393v1rpkm166.30	PF00397.25	WW		jgi|Phyci1|116440|estExt_fgenesh1_pg.C_640007	PF00642.23	zf-CCCH
jgi|Phyci1|93875|fgenesh1_kg.59_#_26_#_Locus4169v1rpkm44.38	PF07731.13	Cu-oxidase_2		jgi|Phyci1|17177|gm1.17177_g	PF00397.25	WW		jgi|Phyci1|116440|estExt_fgenesh1_pg.C_640007	PF00642.23	zf-CCCH
jgi|Phyci1|93875|fgenesh1_kg.59_#_26_#_Locus4169v1rpkm44.38	PF02535.21	Zip		jgi|Phyci1|416541|CE85487_5948	PF00397.25	WW		jgi|Phyci1|116440|estExt_fgenesh1_pg.C_640007	PF00642.23	zf-CCCH
jgi|Phyci1|93879|fgenesh1_kg.59_#_30_#_Locus11812v1rpkm4.84	PF00538.18	Linker_histone		jgi|Phyci1|3435|gm1.3435_g	PF07983.12	X8		jgi|Phyci1|116440|estExt_fgenesh1_pg.C_640007	PF13639.5	zf-RING_2
jgi|Phyci1|81698|fgenesh1_pm.59_#_43	PF04121.12	Nup84_Nup100		jgi|Phyci1|330310|estExt_Genewise1Plus.C_4510020	PF07983.12	X8		jgi|Phyci1|116440|estExt_fgenesh1_pg.C_640007	PF14608.5	zf-CCCH_2
jgi|Phyci1|503321|CE172267_24658	PF03485.15	Arg_tRNA_synt_N		jgi|Phyci1|10622|gm1.10622_g	PF09412.9	XendoU		jgi|Phyci1|313863|estExt_Genewise1Plus.C_640082	PF16891.4	STPPase_N
jgi|Phyci1|503321|CE172267_24658	PF00750.18	tRNA-synt_1d		jgi|Phyci1|95089|fgenesh1_kg.82_#_38_#_Locus2043v1rpkm106.94	PF09280.10	XPC-binding		jgi|Phyci1|313863|estExt_Genewise1Plus.C_640082	PF00149.27	Metallophos
jgi|Phyci1|503321|CE172267_24658	PF05746.14	DALR_1		jgi|Phyci1|62539|fgenesh1_pg.9_#_120	PF00102.26	Y_phosphatase		jgi|Phyci1|230301|e_gw1.64.166.1	PF00763.22	THF_DHG_CYH
jgi|Phyci1|503730|CE172676_24452	PF03810.18	IBN_N		jgi|Phyci1|207198|e_gw1.2.26.1	PF06071.12	YchF-GTPase_C		jgi|Phyci1|230301|e_gw1.64.166.1	PF02882.18	THF_DHG_CYH_C
jgi|Phyci1|503730|CE172676_24452	PF13513.5	HEAT_EZ		jgi|Phyci1|95994|fgenesh1_kg.109_#_21_#_Locus13669v1rpkm2.60	PF03795.13	YCII		jgi|Phyci1|82023|fgenesh1_pm.64_#_24	PF07992.13	Pyr_redox_2
jgi|Phyci1|93904|fgenesh1_kg.60_#_11_#_Locus2535v1rpkm82.75	PF07714.16	Pkinase_Tyr		jgi|Phyci1|255842|e_gw1.291.75.1	PF03795.13	YCII		jgi|Phyci1|67519|fgenesh1_pg.64_#_28	PF07992.13	Pyr_redox_2
jgi|Phyci1|93908|fgenesh1_kg.60_#_15_#_Locus9861v1rpkm9.25	PF12867.6	DinB_2		jgi|Phyci1|224025|e_gw1.40.38.1	PF14588.5	YjgF_endoribonc		jgi|Phyci1|94174|fgenesh1_kg.64_#_31_#_Locus6212v1rpkm25.28	PF01960.17	ArgJ
jgi|Phyci1|81729|fgenesh1_pm.60_#_13	PF00462.23	Glutaredoxin		jgi|Phyci1|96653|fgenesh1_kg.134_#_15_#_Locus2358v1rpkm89.89	PF14588.5	YjgF_endoribonc		jgi|Phyci1|230401|e_gw1.64.276.1	PF04969.15	CS
jgi|Phyci1|583629|MIX33421_7749_78	PF01321.17	Creatinase_N		jgi|Phyci1|94547|fgenesh1_kg.70_#_66_#_Locus915v1rpkm279.08	PF04366.11	Ysc84		jgi|Phyci1|94185|fgenesh1_kg.64_#_42_#_Locus3379v1rpkm57.64	PF00628.28	PHD
jgi|Phyci1|583629|MIX33421_7749_78	PF16189.4	Creatinase_N_2		jgi|Phyci1|67636|fgenesh1_pg.65_#_79	PF15801.4	zf-C6H2		jgi|Phyci1|94185|fgenesh1_kg.64_#_42_#_Locus3379v1rpkm57.64	PF00439.24	Bromodomain
jgi|Phyci1|583629|MIX33421_7749_78	PF00557.23	Peptidase_M24		jgi|Phyci1|91590|fgenesh1_kg.21_#_39_#_Locus1974v1rpkm111.19	PF01753.17	zf-MYND		jgi|Phyci1|230397|e_gw1.64.246.1	PF03446.14	NAD_binding_2
jgi|Phyci1|583629|MIX33421_7749_78	PF16188.4	Peptidase_M24_C		jgi|Phyci1|284142|estExt_Genewise1.C_1000146	PF00641.17	zf-RanBP		jgi|Phyci1|230397|e_gw1.64.246.1	PF14833.5	NAD_binding_11
jgi|Phyci1|93935|fgenesh1_kg.60_#_42_#_Locus330v1rpkm1029.55	PF00153.26	Mito_carr		jgi|Phyci1|284142|estExt_Genewise1.C_1000146	PF00641.17	zf-RanBP		jgi|Phyci1|94197|fgenesh1_kg.64_#_54_#_Locus757v1rpkm354.87	PF00675.19	Peptidase_M16
jgi|Phyci1|93935|fgenesh1_kg.60_#_42_#_Locus330v1rpkm1029.55	PF00153.26	Mito_carr		jgi|Phyci1|284142|estExt_Genewise1.C_1000146	PF00641.17	zf-RanBP		jgi|Phyci1|94197|fgenesh1_kg.64_#_54_#_Locus757v1rpkm354.87	PF05193.20	Peptidase_M16_C
jgi|Phyci1|93935|fgenesh1_kg.60_#_42_#_Locus330v1rpkm1029.55	PF00153.26	Mito_carr		jgi|Phyci1|68504|fgenesh1_pg.79_#_50	PF04810.14	zf-Sec23_Sec24		jgi|Phyci1|94206|fgenesh1_kg.65_#_2_#_Locus4447v1rpkm40.85	PF02897.14	Peptidase_S9_N
jgi|Phyci1|116255|estExt_fgenesh1_pg.C_600048	PF00076.21	RRM_1		jgi|Phyci1|92283|fgenesh1_kg.31_#_56_#_Locus1090v1rpkm219.83	PF02953.14	zf-Tim10_DDP		jgi|Phyci1|94206|fgenesh1_kg.65_#_2_#_Locus4447v1rpkm40.85	PF00326.20	Peptidase_S9
jgi|Phyci1|116255|estExt_fgenesh1_pg.C_600048	PF00076.21	RRM_1		jgi|Phyci1|62594|fgenesh1_pg.10_#_16	PF17034.4	zinc_ribbon_16		jgi|Phyci1|94215|fgenesh1_kg.65_#_11_#_Locus3812v1rpkm49.77	PF13499.5	EF-hand_7
jgi|Phyci1|93938|fgenesh1_kg.60_#_45_#_Locus5312v1rpkm32.15	PF02291.14	TFIID-31kDa						jgi|Phyci1|94215|fgenesh1_kg.65_#_11_#_Locus3812v1rpkm49.77	PF06650.11	SHR-BD
jgi|Phyci1|278563|estExt_Genewise1.C_600183	PF00491.20	Arginase						jgi|Phyci1|94215|fgenesh1_kg.65_#_11_#_Locus3812v1rpkm49.77	PF16909.4	VPS13_C
jgi|Phyci1|278581|estExt_Genewise1.C_600201	PF01294.17	Ribosomal_L13e						jgi|Phyci1|67570|fgenesh1_pg.65_#_13	PF10584.8	Proteasome_A_N
jgi|Phyci1|229421|e_gw1.60.287.1	PF02789.16	Peptidase_M17_N						jgi|Phyci1|67570|fgenesh1_pg.65_#_13	PF00227.25	Proteasome
[truncated: 2,077 more rows]
