# Supplementary material for: Gene Validation and Remodelling Using Proteogenomics of Phytophthora cinnamomi, the Causal Agent of Dieback
Source: Front Microbiol. 2021 Jul 15;12:665396. doi: 10.3389/fmicb.2021.665396 (PMC8360494; doi:10.3389/fmicb.2021.665396)
Supplement: Supplementary Material 4 — Master table of genes edited by merging features, Description: Summary of sequence, sequence features, peptide support, codon usage, and functional assignment of edited genes generated by merging features. [file Table_4.XLSX]

## Sheet: V2_merged
Master table of genes edited by merging features
ID	New	Original	No supporting peptides (merged region only)	Start and stop codons	Notes	PFAM	PFAM description	Difference in PFAM betwwen V1 and V2	GO	Difference in GO betwwen V1 and V2	EC number	KEGG KO	KEGG pathway	description	Difference in KO betwwen V1 and V2
estExt_Genewise1.C_1000146_V2.0	MEAATQQLRALLGACAAVSAAAAASTAAQEDVNARVQSVDAALGLAPEQRQFWDELCGPAASSASLALAEDLALLLASTNVADDKLLSLLRVLLVHPALHCAGLVRLAQLTFQGLKRAKRWDALLAVSTQLLDAVYAKVLLKDTRERALRLYVELLVGFQHSAALYERNVPKLVKLAELLSGEDAEENKQLVHPLLVACAALEHCHRGYEAEAMTLRRAMRKSFGSHVDRPTAAEAERLLRASAWVLPAEKLDEMLPSIEGKWVVDEFISDQHGNGGPQNAGSVLLKKTTNCFAHEVKATMVDAKAKQTLELTGYLFQQMPEMQVLLSHPEEMEVSPWVLEGHWRQLHDEAGPATTSMPMAPIAAPTWDCRACTMNNEGSATKCTTCGTERPADVNVPT…	MEAATQQLRALLGACAAVSAAAAASTAAQEDQRQFWDELCGPAASSASLALAEDLALLLASTNVADDKLLSLLRVLLVHPALHCAGLVRLAQLTFQGLKRAKRWDALLAVSTQLLDAVYAKVLLKDTRERALRLYVELLVGFQHSAALYERNVPKLVKLAELLSGEDAEENKQLVHPLLVACAALEHCHRGYEAEAMTLRRAMRKSFGSHVDRPTAAEAERLLRASAWVLPAEKLDEMLPSIEGKWVVDEFISDQHGNGGPQNAGSVLLKKTTNCFAHEVKATMVDAKAKQTLELTGYLFQQMPEMQVLLSHPEEMEVSPWVLEGHWRQLHDEAGPATTSMPMAPIAAPTWDCRACTMNNEGSATKCTTCGTERPADVNVPTIASTSKGSNPAPFSAVF…	1	Normal		PF00443, PF00641, PF13385	Ubiquitin carboxyl-terminal hydrolase, Zn-finger in Ran binding protein and others, Concanavalin A-like lectin/glucanases superfamily	No	GO:0016579|GO:0036459	No	3.4.19.12	ko:K08582,ko:K11833,ko:K11842,ko:K11850,ko:K11854,ko:K20281,ko:K20282		Ubiquitin carboxyl-terminal hydrolase	No
e_gw1.108.58.1_V2.0	MLKPWLSAVCCLAVGLAAHQSTLLVAADQWDAQTDVIIESMDEDQLVGQMVQVAFSRFFNASKTFDEDKFRAYAKLKIGSYLSGPWQSGSYNGKYAWTAQEWRDVLSRAQEIVKEENDGHPFIFGIDSLHGAGFTSGAVLFGQPINGAATFNPDLIYEMGRIAGRDTLAAGTPWIFGPMLEISQNPLWPRVYETFGEDPYLVSTIAESLIKGIQSNNGSAACMKHWIGYSKTPTGHDKDSVTLSDYDLLNYFLPPFKAAVDAGVLSAMENYISVNGIPTIANPKLMNKLLREDLGFEGMTVSDFAEIEHLNTFHRFARNDEEAATLSVKRTSIDMTMASSDYGFINATKALIANDASFLNRVKESARRVIKLKLQLGLYDNAVPGEDLVDKVGNDDDKA…	MLKPWLSAVCCLAVGLAAHQSTLLVAADQWDAQTDVIIESMDEDQLVGQMVQVAFSRFFNASKTFDEDKFRAYAKLKIGSYLSGPWQSGSYNGKYAWTAQEWRDVLSRAQEIVKEENDGHPFIFGIDSLHGAGFTSGAVLFGQPINGAATFNPDLIYEMGRIAGRDTLAAGTPWIFGPMLEISQNPLWPRVYETFGEDPYLVSTIAESLIKGIQSNNGSAACMKHWIGYSKTPTGHDKDSVTLSDYDLLNYFLPPFKAAVDAGVLSAMENYISVNGIPTIANPKLMNKLLREDLGFEGMTRTSIDMTMASSDYGFINATKALIANDASFLNRVKESARRVIKLKLQLGLYDNAVPGEDLVDKVGNDDDKAAALNSARESIVLLQNNDSVLPIPETAKVF…	1	Normal		PF14310, PF01915, PF00933	Fibronectin type III-like domain, Glycosyl hydrolase family 3 C-terminal domain, Glycosyl hydrolase family 3 N terminal domain	No	GO:0004553|GO:0005975	No	3.2.1.21	ko:K05349	ko00460,ko00500,ko00940,ko01100,ko01110,map00460,map00500,map00940,map01100,map01110	xylan 1,4-beta-xylosidase activity	No
gw1.160.19.1_V2.0	MPRGVRREESEGSPAEGKTRQRFGRDEDYLLALQVKADAPFKARHGAIGETWDAVAEQLNQHPDFHMRPIKGTTAKTRFDTLVQRHRLWQQSASVEGSEEVDSPYRQIMSELVKEVDERPRTNARHGSEDNAELQAEGEGDAPELRTSSRLGKRRASSEAVEPEPERREVYVLPRPRSEPEQVQSPVRAYGAEATATSVGTVEVQTPRTPVAAPEPVAAPAVEEPVAGDLVTAQQAMAELLKMQHAFA	MPRGVRREESEGSPAEGKTRQRFGRDEDYLLALQVKADAPFKARHGAIGETWDAVAEQLNQHPDFHMRPIKGTTAKTRFDTLVQRHRLWQQSASVEGSEEVDSPYRQIMSELVKEVDERPRTNARHGSEDNAELQAEGEGDAPELRTSSRLGKRRASSEAVEPEPERREVYVLPRPRSEPEQVQSPVRAYGAEATATSEPVAGDLVTAQQAMAELLKMQHAFA	1	Normal		na	na	No	na	No	na				No
estExt_Genewise1Plus.C_400155_V2.0	MAAYPSTFKAFEYYKFGDPMEEIKFNASVAQKPLKGDELRVKIFSAAVNPVDYKLVTYGPHILPHAPTAENPFRVGFDMAGKVVEVGSDVKDYAIGDEVYAMPWLDAIGSFGEYINVDTKFLAHKPTNMSWNEAAGVPLAGQTSWQAIHTYGKLQKDQRVLIIGGSSGTGTFAIQIAKAVGAQVITTCSRRNVELVKSLGADRVIDYTKEKWSEVLDEHSIDLIYDCDFEASSWNVEAQKVLKEQTGIFVTIGVIDKPVDSPIGATLHQIFNAPCTAYLLELKKLAEAGKLKTVIDSVHPLEDVMDAMKICLSHRAKGKIVVEVATE	MAAYPSTFKAFEYYKFGDPMEEIKFNASVAQKPLKGDELRVKIFSAAVNPVDYKLVTYGPHILPHAPTAENPFRVGFDMAGKVVEVGSDVKDYAIGDEVYAMPWLDAIGSFGEYINVDTKFLAHKPTNMSWNEAAGAIHTYGKLQKDQRVLIIGGSSGTGTFAIQIAKAVGAQVITTCSRRNVELVKSLGADRVIDYTKEKWSEVLDEHSIDLIYDCDFEASSWNVEAQKVLKEQTGIFVTIGVIDKPVDSPIGATLHQIFNAPCTAYLLELKKLAEAGKLKTVIDSVHPLEDVMDAMKICLSHRAKGKIVVEVATE	1	Normal		PF13602, PF08240	Zinc-binding dehydrogenase, Alcohol dehydrogenase GroES-like domain	No	GO:0055114	No	1.3.1.105,1.6.5.5,3.1.3.1	ko:K00344,ko:K01113,ko:K18980	ko00790,ko01100,ko02020,map00790,map01100,map02020	Zinc-binding dehydrogenase	No
estExt_fgenesh1_pm.C_470001_V2.0	MQQLEVGVVCARDLLVGDLNGSSDPFVQLTVLDAKGRALAAGGSFRTRVAKKTLAPEWRETFTLGSRDFDLRLATALRFMVFDFDGLKRDDVLGVVEVLLDLLTCEAAPMDDWYRIVKVPELMSCDAKGELRLTFAKPAGRGKAKSVAFRAGAGQEQQAETGDQQPNLLYVTIDSGKDLLPMDRNNSSDPLVKLSVVGQRHQTETVAKTLKPHWDERFAFLLSDAHTTLELLAEDEDRTINDFLGRAQLVLADVIEPGEEKTVTVALLDKKLLPDKDRGTLKLRLLWVYDPNAESITKSSKKKKDKSLLQSLKKSMRVSAPDGPHNSDDELNEEDDEVLDVESDDDVATLPPPPPGTARLNFLVATIHRVEDLPPMDSLLFDKGENRKHNGGGIDAYVA…	MQQLEVGVVCARDLLVGDLNGSSDPFVQLTVLDAKGRALAAGGSFRTRVAKKTLAPEWRETFTLGSRDFDLRLATALRFMVLLDLLTCEAAPMDDWYRIVKVPELMSCDAKGELRLTFAKPAGRGKAKSVAFRAGAGQEQQAETGDQQPNLLYVTIDSGKDLLPMDRNNSSDPLVKLSVVGQRHQTETVAKTLKPHWDERFAFLLSDAHTTLELLAEDEDRTINDFLGRAQLVLADVIEPGEEKTVTVALLDKKLLPDKDRGTLKLRLLWVYDPNAESITKSSKKKKDKSLLQSLKKSMRVSAPDGPHNSDDELNEEDDEVLDVESDDDVATLPPPPPGTARLNFLVATIHRVEDLPPMDSLLFDKGENRKHNGGGIDAYVAAALSSEPEDFVRTRVRT…	1	Normal		PF00168	C2 domain	No		No				Protein kinase C conserved region 2 (CalB)	No
e_gw1.47.245.1_V2.0	MSAKAIREFDGKRILSTSLPAFALNKNFAQVAVSKSFAGQSREEFFGAIEAASPWLTTLGETKLVVKPDQLIKRRGKANLLLLNASWAEVQDWVWERINKPIQVETVTGVLTHFIVEPFVKHSAADEHYVCIVSNRDGEEILFHHEGGVDVGDVDAKAKRLQVGIESVASEEEVTAALLASVEDARKPILAKFLVGMLAKFRELHFVYMEINPIVLVGDQISVLDMAAKLDETANFLVGDRWGEIEFPPAFGRAKFPEEEFIQDLDSKTGASLKLTILNHTGRIWTMVAGGGASVVYADTIADLGYGHELANYGEYSGAPSETHTYHYAKTILDLMTRNFDERGKVLIIGGGIANFTDVALTFKGIIRAITEYQQKLKDNKVHIWVRRGGPNCQEGLAV…	MSAKAIREFDGKRILSTSLPAFALNKNFAQVAVSKSFAGQSREEFFGAIEAASPWLTTLGETKLVVKPDQLIKRRGKANLLLLNASWAEVQDWVWERINKPIQVETVTGVLTHFIVEPFVKHSAADEHYVCIVSNRDGEEILFHHEGGVDVGDVDAKAKRLQVGIESVASEEEPILAKFLVGMLAKFRELHFVYMEINPIVLVGDQISVLDMAAKLDETANFLVGDRWGEIEFPPAFGRAKFPEEEFIQDLDSKTGASLKLTILNHTGRIWTMVAGGGASVVYADTIADLGYGHELANYGEYSGAPSETHTYHYAKTILDLMTRNFDERGKVLIIGGGIANFTDVALTFKGIIRAITEYQQKLKDNKVHIWVRRGGPNCQEGLAVMRDVGEATGVAIEV…	1	Normal		PF02629, PF00285, PF16114, PF00549	CoA binding domain, Citrate synthase, C-terminal domain, ATP citrate lyase citrate-binding, CoA-ligase	No	GO:0046912, GO:0003824	No	2.3.3.8	ko:K01648	ko00020,ko00720,ko01100,ko01110,ko01120,ko01130,map00020,map00720,map01100,map01110,map01120,map01130	ATP citrate lyase citrate-binding	No
e_gw1.48.356.1_V2.0	MDDPGALARRGFPLLRAQASDLAFAGVYEEILGPGGEHEAEFPRTKFLSRFATVHRRFQEEVGSVLLDLLVGAQKWVKEFMAEVPSASGGNALIASHLARWLEVEDGSESFFELELARGSICPFAQIVDEDLAYGDQQPLDLMVWKGIVRDALLGIIYRRGSFFMTLRPVAESSDVVSDGVLDDDASAQLFAGVPPHLNKGRGYLVDKVSSEASTAFPKMDKVARPHHLSRLSTNEALLALQAKAQAALQPVPWDLRSGRPL	MDDPGALARRGFPLLRAQASDLAFAGVYEEILGPGGEHEAEFPRTKFLSRFATVHRRFQEEVGSVLLDLLVGAQGGNALIASHLARWLEVEDGSESFFELELARGSICPFAQIVDEDLAYGDQQPLDLMVWKGIVRDALLGIIYRRGSFFMTLRPVAESSDVVSDGVLDDDASAQLFAGVPPHLNKGRGYLVDKVSSEASTAFPKMDKVARPHHLSRLSTNEALLALQAKAQAALQPVPWDLRSGRPL	2	Normal		na	na	No	na	No	na				No
e_gw1.49.253.1_V2.0	MGNSSSSNASAAANVRPHGKRNNASHRRAQQQKQAQTQQQQQAPSAAPAPASAPLPPAAPAAVRRNPQSRDRKAFKELITGELRDVNEFYDIEKKELGHGHYGTVRVGVSKATGAKVAIKTIPKAKVSRPETMRREISILKTLDHPNIIKFYDAYEGNRHLHLVTELCTGGELFDRIIARGHYSEADAAVLVRKISDAVKHCHDRDICHRDLKPENFLFATKAEDAELKVIDFGLSRMDDGLSAGVMTTRVGTPYYIAPEVLGRHYDKSCDLWSIGVITYILLCGYPPFYGDTDPEIFASVRAGRYDFDSPEWTNVSNEAKDLISHLLLVDASKRLTADEVLRHPWISGSAPRSSMTLNPNIFSSLKRFTGNNKLKKAALGVIADLATEGDIAELKNQF…	MGNSSSSNASAAANVRPHGKRNNASHRRAQQQKQAQTQQQQQAPSAAPAPASAPLPPAAPAAVRRNPQSRDRKAFKELITGELRDVNEFYDIEKKELGHGHYGTVRVGVSKATGAKVAIKTIPKAKVSRPETMRREISILKTLDHPNIIKFYDAYEGNRHLHLVTELCTGGELFDRIIARGHYSEADAAVLVRKISDAVKHCHDRDICHRDLKPENFLFATKAEDAELKRLTADEVLRHPWISGSAPRSSMTLNPNIFSSLKRFTGNNKLKKAALGVIADLATEGDIAELKNQFMAIDTDGNGVITVSELAEALRDTGLGMIEEEVLELVKGIDIDGDGLVDYPEFLAATMKRNLANQEEHLINAFNYFDTTNTGQITKADLVQFMGSEEQAQEVIDDV…	21	Normal		PF00069, PF13499	Protein kinase domain, EF-hand domain pair	No	GO:0004672|GO:0005524|GO:0006468, GO:0005509	No	2.7.11.1	ko:K13412	ko04626,ko05145,map04626,map05145	Lipopolysaccharide kinase (Kdo/WaaP) family	No
e_gw1.5.959.1_V2.0	MLRLSHSVKRRVPLYKASGNRLLVAAREKVDRRNAPRFETPAVLEFEDGSRFHGVSFGAKKSMAGEVVFTTGMVGYPEALTDPSFKGQILNMTFPMIGNYGVPDTKALDEFGLNENIESDRIHAAGMIVQDYSSHHSHWNAAQSLSDWLESEGIPGIAGVDTRAITKKIRAHGAMAGRIIVEGSDKPELVDVNEANLASLVSTKDVITYGKGNPLKILAVDCGIKYNIIRELVKRGAEVKRVPWNHDISSEIGWYDGLFISNGPGDPAIMKETTAQLQKALALQGDDVKPIFGICLGNQLLSQAAGANTYKLPFGNRGQNQPVHNLKTGQSYITAQNHGYAVDGKTLPSDWEELFVNLNDGTNEGIIHKSKPYFTAQFHPEHAGGPTDTEFLFDTFLDA…	MLRLSHSVKRRVPLYKASGNRLLVAAREKFEDGSRFHGVSFGAKKSMAGEVVFTTGMVGYPEALTDPSFKGQILNMTFPMIGNYGVPDTKALDEFGLNENIESDRIHAAGMIVQDYSSHHSHWNAAQSLSDWLESEGIPGIAGVDTRAITKKIRAHGAMAGRIIVEGSDKPELVDVNEANLASLVSTKDVITYGKGNPLKILAVDCGIKYNIIRELVKRGAEVKRVPWNHDISSEIGWYDGLFISNGPGDPAIMKETTAQLQKALALQGDDVKPIFGICLGNQLLSQAAGANTYKLPFGNRGQNQPVHNLKTGQSYITAQNHGYAVDGKTLPSDWEELFVNLNDGTNEGIIHKSKPYFTAQFHPEHAGGPTDTEFLFDTFLDAVRTNEKGPIKSLVQRP…	6	Normal		PF00988, PF00117, PF02142, PF02787, PF02786	Carbamoyl-phosphate synthase small chain, CPSase domain, Glutamine amidotransferase class-I, MGS-like domain, Carbamoyl-phosphate synthetase large chain, oligomerisation domain, Carbamoyl-phosphate synthase L chain, ATP binding domain	No	GO:0005524|GO:0046872	No	2.1.3.2,3.5.2.3,6.3.4.16,6.3.5.5	ko:K01948,ko:K11540	ko00220,ko00240,ko00250,ko00910,ko01100,ko01120,ko01200,ko01230,map00220,map00240,map00250,map00910,map01100,map01120,map01200,map01230	Carbamoyl-phosphate synthase small chain, CPSase domain	No
fgenesh1_kg.79_#_14_#_15_V2.0	MAMLLEILLPVLFILLITALKTLSKDVQVPAGWSSADSGGKSFSLMENGYLVQEPTLNGLMSFLAMMTASAIHNTTGVSATDKEVCTFSVGLGGYVSTNTSSQYAVLPACRDYFTPYKLAIAPDTDFTRKYFFETVKKWYPRVDLNTSSATLRVSMPSLEDSVIFFDTENALDSYIKGVGYGKSFAAPIVYAALVFDEYPEGDNIGTFQSIEYSVRMNSTRGGGGSPGDVPRTLGDPPFESPFQRTIEQAYYTAYTSRGFMTLQTLVARFVNCMPEWDKSTKSTTGVCKQNLSTAVSSTANDARLFNAVNGDVFLNAALSRVVFSTGTAWQSLLTASGREQLLVPLRQAPQPYYATTVAPFPIDSFLSAPFYDEVNIVFPLVFILAYLYAISRVLVVLI…	MAMLLEILLPVLFILLITALKTLSKDVQVPAGWSSADSGGKSFSLMENGYLVQEPTLNGLMSFLAMMTASAIHNTTGVSATDKEVCTFSVGLGGYVSTNTSSQYAVLPACRDYFTPYKLAIAPDTDFTRKYFFETVKKWYPRVDLNTSSATLRVSMPSLEDSVIFFDT	9	Normal	merged 2 whole genes	PF00005, PF12698	ABC transporter, ABC-2 family transporter protein	Yes	GO:0005524|GO:0016887, GO:0016021|GO:0042626|GO:0055085	No		ko:K05643,ko:K05645	ko02010,map02010	ABC-2 family transporter protein	No
		MPPVALSFGVQSLATAESTGVGMSFGSINTVVDNFKFGSSIGMLFFDIILYTLLGLYLEKVIPREYGTVEKWYFPLQPSYWLSSFGAKKCLSKVNDIANNVVNGSHAMLAIENPNMEVASEELRHQERSGEALVIRDIKKEFVVPGGIKRAVRGVSLAMYKDQITCLLGHNGAGKTTLISMLTGMVAPSAGDASFRGLSLVQDMAEIRQSLGLCFQHDVLYSELTVEEHLLFYGRVKGYRGAALREEVNTKITEVGLTEKRHVFAGSLSGGMKRKLSVAICLLGDSSLVFLDEPTSGMDPYSRRSTWEILLNNRANRVMVLTTHFMDEADILGDRIAIMAEGQLRCCGSSLFLKNRFGAGYNFTLVKSSDPAAPCKEAQLQSLITERVPSAKVLSNVGA…								No					No
estExt_Genewise1.C_840092_V2.0	MASVPTEDERTQVLNAYKAKVMEHREMESVKNMRENVKTLVKEFNKTEDDLKALQVAQSVGQIIGEVLRQLDEDRFIVKASSGPRYVVGCRAKVDKSKLKSGTRVALDMTTLTIMRYLPREVDPTVYHMLNEDAGNVSFSSIGGLNEQIRELREVIELPLTNPELFLRVGIKPPKGVLLYGPPGTGKTLLARALACNINATFLKVVASAIVDKYIGESARVIREMFGYARDHQPCVIFMDEIDAIGGSRYSEGTSADREIQRTLMELLNQLDGFDALGQVKMVMATNRPDILDPALLRPGRLDRKIEIPLPNEASRMDILKIHSGPITKKGEIDYESIVKLTDGFNGADMRNVCTEAGMFAIRADREYVVEEDFMKAARKLAETKKLESKMDYSKV	MASVPTEDERTQVLNAYKAKVMEHREMESRVKNMRENVKTLVKEFNKTEDDLKALQSVGQIIGEVLRQLDEDRFIVKASSGPRYVVGCRAKVDKSKLKSGTRVALDMTTLTIMRYLPREVDPTVYHMLNEDAGNVSFSSIGGLNEQIRELREVIELPLTNPELFLRVGIKPPKGVLLYGPPGTGKTLLARALACNINATFLKVVASAIVDKYIGESARVIREMFGYARDHQPCVIFMDEIDAIGGSRYSEGTSADREIQRTLMELLNQLDGFDALGQVKMVMATNRPDILDPALLRPGRLDRKIEIPLPNEASRMDILKIHSGPITKKGEIDYESIVKLTDGFNGADMRNVCTEAGMFAIRADREYVVEEDFMKAARKLAETKKLESKMDYSKV	3	Normal		PF17862, PF16450, PF00004	AAA+ lid domain, Proteasomal ATPase OB C-terminal domain, ATPase family associated with various cellular activities (AAA)	No	GO:0005524	No		ko:K03064	ko03050,ko05169,map03050,map05169	AAA domain (Cdc48 subfamily)	No
e_gw1.95.148.1_V2.0	MFDSETSQMLTASIFGLSTLLSSYQIYNVDKRVQEDNLQHLALFTEYGRWGSSWLKLVEFFFIDDIVFGCFFLFLLFGRMALFGDTKSSSSLSDKQQMLQRAASSAASPASLEKTASSVSEKGDEEKKEENEDKEDDDAAPKRPRPFQRLDFLVRDWQDFSRNQSLAEKREDMEQYMVELLSSRKQKDLADTREQISSCFEKVACFLLPHPGHAVTEREYDGSVEAIDNRFLELLTAYLDDLFDPANLFPKKIHGVTVTSRELFTYIKTYAGLFREASIFPEAKTLLEATAEANNVNQRDKAMLKYKREMEKVAGSKCQYVPVQALEAHHKACLQGAMDVFDDGARMGRRSEILRFRQELADEIEKERHRYLEINAERDPYKNLEFYLIPGCLALSLLV…	MFDSETSQMLTASIFGLSTLLSSYQIYNVDKRVQEDNLQHLALFTEYGMALFGDTKSSSSLSDKQQMLQRAASSAASPASLEKTASSVSEKGDEEKKEENEDKEDDDAAPKRPRPFQRLDFLVRDWQDFSRNQSLAEKREDMEQYMVELLSSRKQKDLADTREQISSCFEKVACFLLPHPGHAVTEREYDGSVEAIDNRFLELLTAYLDDLFDPANLFPKKIHGVTVTSRELFTYIKTYAGLFREASIFPEAKTLLEATAEANNVNQRDKAMLKYKREMEKVAGSKCQYVPVQALEAHHKACLQGAMDVFDDGARMGRRSEILRFRQELADEIEKERHRYLEINAERDPYKNLEFYLIPGCLALSLLVFRISQDLLCYDHIGYDIPLYDCQVSHTLSHL…	4	Normal		PF02841, PF02263	Guanylate-binding protein, C-terminal domain, Guanylate-binding protein, N-terminal domain	No	GO:0003924|GO:0005525	No		ko:K17339		Guanylate-binding protein, N-terminal domain	No
estExt_fgenesh1_pm.C_90019, fgenesh1_pm.9_#_20, e_gw1.9.526.1_V2.0	MPATGKRKWQEDDWDVVMAAQSFVAVLAAQEPPPKAKKKAQPNNKKTKTKTPTRRSPRARQTKEKQEEEEEEEGEKEEEKQDEKEEKDEFWLAQLQDDVTEDMLAAPEDEGVGVHVTWLNRTAERRYERAYDERVDVGSILCHVFLRELSAAALELTPKSLARVQRCLRRTKAALAGTPLPDEPEDAELDNERAPPPLVATGRKRRAPDDANANAGAKGLKGKTHKLSKREAAMLIPPLRAAVDEDKYEDEELLGSQPFETFNGDVASANREVLRAVLTGDMKLLKQLTTKPEVYAELSTFDAPRSPDVARTALHYAIDKDDLKAAALLRQTDEKVDRQTLAAEPEVALPSHSTGKHTSRFSDYNRRAINASRGGKEGNNALLEDGNSAAAANLSLDYL…	MPATGKRKWQEDDWDVVMAAQSFVAVLAAQEPPPKAKKKAQPNNKKTKTKTPTRRSPRARQTKEKQEEEEEEEGEKEEEKQDEKEEKDEFWLAQLQDDVTEDMLAAPEDEGVGVHVTWLNRTAERRYERAYDERVDVGSILCHVFLRELSAAALELTPKSLARVQRCLRRTKAALAGTPLPDEPEDAELDNERAPPPLVATGRKRRAPDDANANAGAKGLKGKTHKLSKREAAMLIPPLRAAVDEDKYEDEELLGSQPFETFNGDVASANREVLRAVLTGDMKLLKQLTTKPEVYAELSTFDAPRSPDVARTALHYAIDKDDLKAAALLRQTDEKVDRQTLAAEPEVALPSHSTGKHTSRFSDYNRRAINASRGGKEGNNALLEDGNSAAAANLSLDYL…	11	Normal	Merged 3 genes	PF02877, PF00644, PF05406, PF12796	Poly(ADP-ribose) polymerase, regulatory domain, Poly(ADP-ribose) polymerase catalytic domain, WGR domain, Ankyrin repeats (3 copies)	Yes	GO:0003950|GO:0006471	No	2.3.1.225,2.4.2.30	ko:K10798,ko:K15502,ko:K20032	ko03410,ko04210,ko04212,ko04214,ko04217,map03410,map04210,map04212,map04214,map04217	NAD+ ADP-ribosyltransferase activity	No
		MFETLLKRGVDPNLSFHSARAAALERRKFPSKPDDKDQLLRSGRDLCEITSLAEGDSDKMPALVRVALTPETSTRFHSIALLLRYGAKLSTTDGRGNTLLMHLAARNLVAETRLALGLIRSIPEPRDVVTLLG								No					No
		MDSVKALAMHNPDPQGELVSPKCGAKLHLGKVKQVGRELPFDRVWAKTDPNPAPMGWYERNPKFTPETQDYLSKLLADNSFAVGDTHTVSTTGNAREHFVQYQYEQRTIVVELVNRETPDTADDDEADASVTGPQNAGSGAWCEATLKVTIRPDDGTAYSYFAKLYRNTLTDSPITEGFSLVEPALSNYAELVVYKEAQARIRYVVEVESV								No					No
fgenesh1_pg.199_#_16_V2.0	MIFKIRRNPERLHFANPGPNFAFESGGSVSHARRGALIRWFSAFPRGSAVPVARELEA DQTTRIKPFGGGFKRGNINARQVGLAPFVISVDASHRLPASSSVSSSPPLSTHACCTLHKMLEKPPTAVDIEFGLAGAAASDPLTGADDPELDDMGVGSSAALAYARSLDLQPALAGISALGALLLLFGGSFRPIFLVFTICGYGAAFALYLSHWVLAKDAGSAEMKEVATPIRQGAEGFLRIQYSAIARIAVAIAGLIFFSYALRPSSALGSGVEKLGNVTLGLVASAAFLVGAVCSAAAGYVSMWVSARSNVRVASAARGSYGEALLVCFRGGAFSAVLDITLCVGGVSTLYLVLYVLFGSLLRPTEIPLLMVGYGFGASFVALFMQLGGGIYTKAAD…	MIFKIRRNPERLHFANPGPNFAFESGGSVSHARRGALIRWFSAFPRGSAVPVARELEASDQTTRIKPFGGGFKRGNINARQVGLAPFVISVDASHRLPASSSVSSSPPLSTHACCTLHKMLEKPPTAVDIEFGLAGAAASDPLTGADDPELDDMGVGSSAALAYARSLDLQPALAGISALGALLLLFGGSFRPIFLVFTICGYGAAFALYLSHWVLAKDAGSAEMKEVATPIRQGAEGFLRIQYSAIARIAVAIAGLIFFSYALRPSSALGSGVEKLGNVTLGLVASAAFLVGAVCSAAAGYVSMWVSARSNVRVASAARGSYGEALLVCFRGGAFSAVLDITLCVGGVSTLYLVLYVLFGSLLRPTEIPLLMVGYGFGASFVALFMQLGGGIYTKAAD…	3	Normal		na	na	No	GO:0004427, GO:0009678, GO:0016020, GO:1902600	No	ko:K01507	ko00190,map00190			No
e_gw1.243.97.1_V2.0	MIRVSALLLLSLQGAAGSTSSSGVASASSYVPWSLADNATNLALIEAQLTMCTYSKVEECIQDPKLVQELGSLYRAPGYCVAFDSAYVNITTASAAIPNRYYPTSVEDAYDAGFSNKFSEWSDTNREQFEVDCPLLYNETIALGDDMLCCTESQYTGLSTQVRMIPGLCSACKENLRNIFCQFTCNPNNSMFLDINEVRIMSGDDEHEGQVFPAVEEATYYVGKDWIRDIYDFCEDDSSFSLLCNPNQDCHDGYGLMEYMGKYAFNSIGSPEQINVTTMDQLSEELQMTEFCHCDYANETNCISPMNNKMTSCVGVCGSLCAVSSDDTRTYTEACYGAESASSSGSGSIVDNNDDATWAELNEYLANNLPATDWSPLNYFLVIFGGVVGVVLIVGFIVA…	MNALANDGDKTITHISPGTTYSWMDDFWGFVNPDSECCRVDSEGAYVPIKTGNDTYTTLRSDDDTCLPSSDTVPPVPEDEYMSLFSMFATASAGTSCSYGGGSIYRGQFSIDTEPIPTVTSTTPAVKLNSSGYGDEITAWSYMVTGTSNPTQQRYIDSYKQNLAAAEWISEKTGVDIWVYSLTYVYFEQYLTVVHDAFELIGLALAAIFVITTLYLGNVFYSLVIALTATNIVVLVLGLMQPLDIMLNGLSIVNLIIAAGISVEFCGHYVRFFAKARGTGDERARDALRQVLTSVLFGITITKVIGLSVLTLADSRVFKKYYFRMYMMVVVCGVLNGMLLLPVVLSTIMDVKNFFLRKRSRKSELPSAPVTRVE	3	Normal		PF02460, PF16414	Patched family, Niemann-Pick C1 N terminus	No	GO:0016021	No	ko:K12385,ko:K14461,ko:K16725	ko04142,ko04975,ko04979,map04142,map04975,map04979			No
gw1.243.65.1, gw1.243.79.1_V2.0	MRVSAFASLLLPLGAASAASSTSSGASSVSSYVPWTLADNATNLADIKAQLTMCTYSKVEECIQDPALVHELGTLVRAPGHCVAFDSSYVNVTTPSAAIPNRYYPTSVEDAYDAGFSNKFSEWSDTNREQFEVDCPLLYNETIAQGDDMLCCTESQYTGLSTQVRMIPGLCSACKENLRNIFCQFTCSPNNSLFLDVNEVRIMGGDDEHADAVFPAIEEVTYYVGNDWIRDIYDFCEDDSSFSLLCNPNQDCHDGYGLMEYMGKYAYNSIGSPLQINVTTMDKVPEINQMTEFCHCDNVNATNCILPMNNKMTSCVGVCGSLCAVSSNDRRTYTESCYGASNAVATSSSASGSVGSGSDDSTWAELNAYLASNIPVTDWTGLNYFLVIFGGAVALLLIV…	MLCCTESQYTGLSTQVRMIPGLCSACKENLRNIFCQFTCSPNNSLFLDVNEVRIMGGDDEHADAVFPAIEEVTYYVGNDWIRDIYDFCEDDSSFSLLCNPNQDCHDGYGLMEYMGKYAYNSIGSPLQINVTTMDKVPEINQMTEFCHCDNVNATNCILPMNNKMTSCVGVCGSLCAVSSNDRRTYTESCYGASNAVATSSSASGSVGSGSDDSTWAELNAYLASNIPVTDWTGLNYFLVIFGGAVALLLIVGFIVAGCRERRSSIPNPHTGTPHVGPYTPEAHGVAHAMEASNTRLSYLDEIMTNKLRAWAVFVSTGNRPKKIIPMVLCVVAVCVVGLYNIDIETDPIKLWVSTSSTSYRQRQHYGEMFNPFYRSEQVIMVPKDGGNIYRSSIIKEAIR…	8	Normal	Merged 2 genes	PF02460, PF16414	Patched family, Niemann-Pick C1 N terminus	No	GO:0016021	No		ko:K12385,ko:K14461,ko:K16725	ko04142,ko04975,ko04979,map04142,map04975,map04979	Patched family	No
		MNALANDGDKTITHISPGTTYSWMDDFWGFVNPDSECCRVDSEGAYVPIKTGNDTYTTLRSDDDTCLPSSDTVPPVPEDEYMSLFSMFATASAGTSCSYGGGSIYRGQFSIDTEPIPTVTSTTPAVKLNSSGYGDEITAWSYMVTGTSNPTQQRYIDSYKQNLAAAEWISEKTGVDIWVYSLTYVYFEQYLTVVHDAFELIGLALAAIFVITTLYLGNVFYSLVIALTATNIVVLVLGLMQPLDIMLNGLSIVNLIIAAGISVEFCGHYVRFFAKARGTGDERARDALRQVLTSVLFGITITKVIGLSVLTLADSRVFKKYYFRMYMMVVVCGVLNGMLLLPVVLSTIMDVKNFFLRKRSRKSELPSAPVTRVE
